# Supplementary material for: Lipid peroxidation products induce carbonyl stress, mitochondrial dysfunction, and cellular senescence in human and murine cells
Source: Aging Cell. 2024 Oct 11;24(1):e14367. doi: 10.1111/acel.14367 (PMC11709094; doi:10.1111/acel.14367)
Supplement: Supplementary file 6 — Table S2. [file ACEL-24-e14367-s001.xlsx]

## Sheet: Table S2 - qPCR Primers
SUPPLEMENTAL TABLE 2; PCR PRIMERS USED IN THIS STUDY
Species	Target	Forward	Reverse
Homo Sapiens	ACVR	CTG CAA CAG GAT CGA CTT GA	GGA GCG TCT TGT CTT TGG AG
	ADAM15	GCTCCCAAATATAGGTGGCACT	CCAACTTGATCCTCAGGGGC
	AKR1B1	TATTCACTGGCCGACTGGCTTTA	GAACCACATTGCCCGACTCA
	AKR1B1	TATTCACTGGCCGACTGGCTTTA	GAACCACATTGCCCGACTCA
	ANGPTL4	GGCGAGTTCTGGCTGGGTCT	TGG CCGTTGAGGTTGGAAT
	AREG	TGA TCC TCA CAG CTG TTG CT	TCC ATT CTC TTG TCG AAG TTT CT
	BAX	GATGCGTCCACCAAGAAG	AGTTGAAGTTGCCGTCAG
	CCL2	AGT CTC TGC CGC CCT TCT	GTG ACT GGG GCA TTG ATT G
	CEBPB	CGC CCG TGG TGT TAT TTA AAG	AGA GGG AGA AGC AGA GAG TTT ATC AT
	CTNNB1	CATCTACACAGTTTGATGCTGCT	GCAGTTTTGTCAGTTCAGGGA
	CXCL1	GCTGAACAGTGACAAATC CAAC	CTTCAGGAACAGCCACCAGT3
	CXCL14	AAGCCAAAGTACCCGCACTG	GACCTCGGTACCTGGACACG
	DKK1	GACCCAGGCTTGCAAAGTGAC	GCCCAGAGCCATCATCTCAG
	EREG	ATCACAGTCGTCGGTTCCAC	AGGCACACTGTTATCCCTGC
	FGF2	GGAGAAGAGCGACCCTCACATCA	GCCAGGTAACGGTTAGCACACACT
	HMGB1	TATGGCAAAAGCGGACAAGG	CTTCGCAACATCACCAATGGA
	IGFBP2	GACAATGGCGATGACCACTCA	GCTCCTTCATACCCGACTTGA
	IGFBP3	GTGGATCCCTCAACCAAGAA	TAGGTTCCCAGAGTGCCCTA
	IGFBP4	CAGCCCTCTGACAAGGACG	TCTCGAATTTTGGCGAAGTGC
	IGFBP5	GCACCTGAGATGAGACAGGA	TGTAGAATCCTTTGCGGTCA
	IGFBP7	CACTGGTGCCCAGGTGTACT	TTGGATGCATGGCACTCACA
	IL12A	CCT TCA CCA CTC CCA AAA CCT	TGT CTG GCC TTC TGG AGC AT
	IL1α	GGT TGA GTT TAA GCC AAT CCA	TGC TGA CCT AGG CTT GAT GA
	IL1β	CTG TCC TGC GTG TTG AAA GA	TTG GGT AAT TTT TGG GAT CTA CA
	IL6	AGG GCT CTT CGG CAA ATG TA	GAA GGA ATG CCC ATT AAC AAC AA
	IL8	AAGAGAGCTCTGTCTGGACC	GATATTCTCTTGGCCCTTGG
	IL8	AAG AGA GCT CTG TCT GGA CC	GAT ATT CTC TTG GCC CTT GG
	LOX	CGG CGG AGG AAA ACT GTC T	TCG GCT GGG TAA GAA ATC TGA
	MMP1	AAAGGGAATAAGTACTGGGC	CAGTGTTTTCCTCAGAAAGAG
	MMP2	TACACCAAGAACTTCCGTCTGT	AATGTCAGGAGAGGCCCCATA
	MMP3	CAAAACATATTTCTTTGTAGAGGACAA	TTCAGCTATTTGCTTGGGAAA
	p16	TGCCCAACGCACCGAATAGT	CAGCAGCTCCGCCACTCG
	p21	GCGACTGTGATGCGCTAATG	GAA GGTA GA GCTTGGGCAGG
	PLAUR	GCTTGTGGGAAGAAGGAGAA	CCTCGGTAAGGCTGGTGAT
	SERPINE1	TGGTTCTGCCCAAGTTCTCCCTG	TGCCACTCTCGTTCACCTCG
	TIMP1	GGG CTT CAC CAA GAC CTA CA	TGC AGG GGA TGG ATA AAC AG
	TIMP3	GCT GGA GGT CAA CAA GTA CCA	CAC AGC CCC GTG TAC ATC T
	VAMP7	CAAACATGCTTGGTGTGGAG	AAATTAAAGGCTCGGGAACG
	Wnt16	CCTATCACTGCTGGCCTTTT	AGCCGCTCCTCTTTTGCAC
Mus Musculus	ANGPTL4	GGAGATCCCCAAGGCGAGTT	CAATTGGCTTCCTCGGTTCC
	CXCL1	CTG GGA TTC ACC TCA AGA ACA TC	CTG GGA TTC ACC TCA AGA ACA TC
	CXCL10	CGTGTTGAGATCATTGCCAC	TTAAGGAGCCCTTTTAGACC
	FGF2	CAACCGGTACCTTGCTATGA	TCCGTGACCGGTAAGTATTG
	IGFBP7	GAGAAGGCCATCACCCAGGTCAGC	GGATCCCGATGACCTCACAGCTCAAG
	IL1B	AAATACCTGTGGCCTTGGGC	CTTGGGATCCACACTCTCCAG
	IL6	AC CGC TAT GAA GTT CCT CTC	CTC TGT GAA GTC TCC TCT CC
	MCP-1	GAT CTC AGT GCA GAG GCT CG	TGC TTG TCC AGG TGG TCC AT
	MIP1a	TTCTCTGTACCATGACACTCTGC	CGTGGAATCTTCCGGCTGTAG
	MMP1	CACAACAATCCTCGTTGGAC	TGGTGTCACATCACTCCAGA
	MMP3	ACATGGAGACTTTGTCCCTTTTG	TTGGCTGAGTGGTAGAGTCCC
	p16	GAACTCTTTCGGTCGTACCC	CGAATCTGCACCGTAGTTGA
	p21	GGTTCCTTGCCACTTCTT	GAGTCGGGATATTACGGTTG
	SERPINE1	AGGATCGAGGTAAACGAGAGC	GCGGGCTGAGATGACAAA
