# Supplementary material for: Lipid peroxidation products induce carbonyl stress, mitochondrial dysfunction, and cellular senescence in human and murine cells
Source: Aging Cell. 2024 Oct 11;24(1):e14367. doi: 10.1111/acel.14367 (PMC11709094; doi:10.1111/acel.14367)
Supplement: Supplementary file 7 — Table S3. [file ACEL-24-e14367-s009.xlsx]

## Sheet: Control vs. Treatment >2682...
SUPPLEMENTAL TABLE 3; GENES DIFFERENTIALLY EXPRESSED IN RESPONSE TO 7-DAY 4HNE TREATMENT IN IMR90 CELLS
DEGs based on ABS FC > 2 and FDR < 0.05
Feature ID	Experiment - Range (original values)	Experiment - IQR (original values)	Experiment - Difference (original values)	Experiment - Fold Change (original values)	EDGE test: Control vs Treatment, tagwise dispersions - P-value	EDGE test: Control vs Treatment, tagwise dispersions - Fold change	EDGE test: Control vs Treatment, tagwise dispersions - Weighted difference	EDGE test: Control vs Treatment, tagwise dispersions - Bonferroni	EDGE test: Control vs Treatment, tagwise dispersions - FDR p-value correction	Control - C1 - Expression values	Control - C2 - Expression values	Control - C3 - Expression values	Control - Means	Treatment - N1 - Expression values	Treatment - N2 - Expression values	Treatment - N3 - Expression values	Treatment - Means
ENSG00000000971_CFH	3432	2404	-2996.33	-4.1797	0	-4.19912	-4.04783e-05	0	0	4270	4251	3295	3938.67	1098	838	891	942.333
ENSG00000001460_STPG1	746	661	679.333	2.29315	1.76526e-38	2.2758	9.08477e-06	4.73532e-34	3.77016e-37	529	563	484	525.333	1194	1230	1190	1204.67
ENSG00000001461_NIPAL3	8497	5068	6674.67	2.24049	4.50375e-82	2.22227	8.88548e-05	1.20813e-77	1.20092e-80	5839	5639	4664	5380.67	13161	12298	10707	12055.3
ENSG00000001626_CFTR	85	31	-57.3333	-16.6364	3.76594e-15	-15.8779	-7.61672e-07	1.01021e-10	4.61707e-14	85	62	36	61	5	0	6	3.66667
ENSG00000002745_WNT16	25	4	12	3.11765	0.0164792	3.11132	1.60876e-07	1	0.0472281	8	9	0	5.66667	16	25	12	17.6667
ENSG00000002933_TMEM176A	325	213	-268.333	-269.333	4.27716e-99	-240.52	-3.61755e-06	1.14735e-94	1.16364e-97	269	325	214	269.333	2	0	1	1
ENSG00000003400_CASP10	34	22	-24.3333	-7.63636	1.01789e-05	-7.69186	-3.36243e-07	0.27305	5.3676e-05	26	24	34	28	2	9	0	3.66667
ENSG00000003436_TFPI	7379	4669	-6017.33	-2.1395	0	-2.1527	-8.16815e-05	0	0	12271	11954	9669	11298	5950	5000	4892	5280.67
ENSG00000003987_MTMR7	21	15	-17.6667	-4.53333	2.87288e-05	-4.48993	-2.41439e-07	0.77065	0.000142819	20	24	24	22.6667	3	5	7	5
ENSG00000003989_SLC7A2	15420	11102	-13264	-7.63532	0	-7.67717	-0.000179117	0	0	17267	15471	13051	15263	2201	1949	1847	1999
ENSG00000004776_HSPB6	79999	59651	68910	6.86535	4.47153e-79	6.78249	0.000921796	1.19949e-74	1.1806e-77	12200	12022	11024	11748.7	79280	91023	71673	80658.7
ENSG00000004799_PDK4	64	5	29.3333	2.83333	0.00665498	2.70924	3.76829e-07	1	0.0213617	10	21	17	16	74	46	16	45.3333
ENSG00000005001_PRSS22	8	4	-5.33333	-9	0.0106174	-7.7807	-7.17016e-08	1	0.0321929	6	8	4	6	0	2	0	0.666667
ENSG00000005102_MEOX1	38	15	-24.3333	-25.3333	9.2525e-09	-22.6507	-3.25666e-07	0.000248198	6.9136e-08	23	38	15	25.3333	0	3	0	1
ENSG00000005187_ACSM3	25	10	-16.6667	-9.33333	4.81523e-06	-8.79939	-2.23476e-07	0.129169	2.64996e-05	18	26	12	18.6667	2	1	3	2
ENSG00000005249_PRKAR2B	312	188	-260.333	-2.13683	9.40688e-22	-2.1466	-3.52889e-06	2.5234e-17	1.50561e-20	533	524	411	489.333	243	223	221	229
ENSG00000005884_ITGA3	22033	12657	17120.7	2.07358	2.20398e-72	2.04889	0.000226806	5.91219e-68	5.70124e-71	16357	16785	14700	15947.3	33457	36733	29014	33068
ENSG00000006062_MAP3K14	668	561	-585.333	-2.31339	0	-2.33277	-8.0128e-06	0	0	995	1092	1006	1031	424	434	479	445.667
ENSG00000006118_TMEM132A	8137	7018	-7432	-3.05455	0	-3.08202	-0.000101405	0	0	11566	10929	10653	11049.3	3429	3788	3635	3617.33
ENSG00000006210_CX3CL1	352	212	-275.667	-4.59565	1.42819e-25	-4.64262	-3.72804e-06	3.83113e-21	2.49098e-24	370	401	286	352.333	74	107	49	76.6667
ENSG00000006283_CACNA1G	22	4	-10.3333	-3.81818	0.0105038	-3.7066	-1.38686e-07	1	0.0318953	10	23	9	14	5	1	5	3.66667
ENSG00000006432_MAP3K9	86	51	-58.6667	-2.29412	1.83667e-06	-2.33612	-8.09035e-07	0.0492687	1.06228e-05	98	114	100	104	61	47	28	45.3333
ENSG00000006453_BAIAP2L1	944	558	712.667	2.67162	1.13917e-43	2.65967	9.52509e-06	3.05583e-39	2.51302e-42	497	450	332	426.333	1276	1133	1008	1139
ENSG00000006634_DBF4	675	432	-576.333	-2.30589	0	-2.31313	-7.80579e-06	0	0	1094	1082	877	1017.67	445	419	460	441.333
ENSG00000006747_SCIN	7	0	4	#DIV/0!	0.004461	33.0639	5.39934e-08	1	0.0149695	0	0	0	0	7	0	5	4
ENSG00000007314_SCN4A	9	0	-3	#DIV/0!	0.0147215	-24.232	-3.91211e-08	1	0.0427107	9	0	0	3	0	0	0	0
ENSG00000007933_FMO3	395	266	-327.333	-55.5556	9.46092e-55	-55.0688	-4.41263e-06	2.53789e-50	2.27003e-53	338	395	267	333.333	17	0	1	6
ENSG00000007968_E2F2	96	56	-75.3333	-4.1831	5.77891e-12	-4.17954	-1.01438e-06	1.55019e-07	5.70553e-11	110	111	76	99	15	36	20	23.6667
ENSG00000008118_CAMK1G	104	39	59.3333	2.48333	4.92869e-05	2.42438	7.82602e-07	1	0.000237067	45	25	50	40	85	129	84	99.3333
ENSG00000008226_DLEC1	20	7	11.3333	12.3333	0.000267977	10.8459	1.50366e-07	1	0.00115738	0	2	1	1	20	9	8	12.3333
ENSG00000008517_IL32	6174	4586	-5364.67	-2.24837	0	-2.26365	-7.31726e-05	0	0	9827	10176	8983	9662	4002	4493	4397	4297.33
ENSG00000008735_MAPK8IP2	60	23	35.3333	3.58537	1.34206e-05	3.61734	4.84968e-07	0.360006	6.97281e-05	19	12	10	13.6667	35	42	70	49
ENSG00000010030_ETV7	37	21	-26.6667	-2.6	0.00018777	-2.60346	-3.63895e-07	1	0.000831865	41	46	43	43.3333	9	20	21	16.6667
ENSG00000010292_NCAPD2	3286	2277	-2877.67	-2.30231	0	-2.31509	-3.90625e-05	0	0	5398	5436	4428	5087.33	2328	2151	2150	2209.67
ENSG00000010932_FMO1	8	1	-5	-16	0.00595738	-11.7105	-6.57565e-08	1	0.019453	8	7	1	5.33333	0	1	0	0.333333
ENSG00000011426_ANLN	8081	5219	-6859	-3.06162	0	-3.06778	-9.26531e-05	0	0	11045	10892	8621	10186	3615	2964	3402	3327
ENSG00000011465_DCN	63756	45635	-53461.7	-4.55164	0	-4.60577	-0.000726175	0	0	68332	76585	60626	68514.3	17338	14991	12829	15052.7
ENSG00000012124_CD22	12	6	8	#DIV/0!	0.00011359	64.3812	1.0673e-07	1	0.000518903	0	0	0	0	12	6	6	8
ENSG00000013293_SLC7A14	2161	1457	-1745	-4.16889	0	-4.17276	-2.35822e-05	0	0	2638	2223	2026	2295.67	569	477	606	550.667
ENSG00000013297_CLDN11	11969	9201	-10759	-2.01949	0	-2.03658	-0.000147127	0	0	22286	21783	19868	21312.3	10667	10676	10317	10553.3
ENSG00000013573_DDX11	244	191	-212.667	-2.1292	3.87894e-16	-2.16032	-2.9313e-06	1.04053e-11	5.06339e-15	410	386	407	401	204	195	166	188.333
ENSG00000013619_MAMLD1	2607	2178	-2390	-4.1572	0	-4.23293	-3.27873e-05	0	0	2968	3261	3212	3147	790	827	654	757
ENSG00000013810_TACC3	2229	1795	-2042	-3.00721	0	-3.02881	-2.77719e-05	0	0	3197	3169	2812	3059.33	968	1067	1017	1017.33
ENSG00000014257_ACPP	93	68	-75.3333	-4.83051	2.07476e-15	-4.82542	-1.02236e-06	5.56554e-11	2.58742e-14	91	107	87	95	14	19	26	19.6667
ENSG00000015133_CCDC88C	52	28	-35	-2.72131	5.68264e-06	-2.72524	-4.74357e-07	0.152437	3.10209e-05	65	52	49	55.3333	27	13	21	20.3333
ENSG00000015520_NPC1L1	39	15	-24.3333	-7.63636	1.25568e-06	-7.28672	-3.23691e-07	0.0336837	7.41931e-06	40	26	18	28	3	1	7	3.66667
ENSG00000015568_RGPD5	60	6	-25	-2.63043	0.00840648	-2.60084	-3.32209e-07	1	0.0262917	72	18	31	40.3333	12	20	14	15.3333
ENSG00000016391_CHDH	60	32	-44	-3.2	5.3694e-09	-3.19124	-5.9326e-07	0.000144034	4.11644e-08	78	62	52	64	20	18	22	20
ENSG00000018280_SLC11A1	8	3	5.33333	17	0.0044542	12.5622	7.23996e-08	1	0.0149695	0	0	1	0.333333	6	3	8	5.66667
ENSG00000018625_ATP1A2	79	9	-37.3333	-2.86667	0.000577405	-2.82413	-4.9495e-07	1	0.00235393	46	97	29	57.3333	20	18	22	20
ENSG00000019582_CD74	21	10	-14.3333	-9.6	2.54855e-05	-9.28066	-1.98611e-07	0.68365	0.000127857	14	12	22	16	2	2	1	1.66667
ENSG00000019991_HGF	5250	3104	-4223.67	-5.05732	0	-5.03736	-5.67908e-05	0	0	5999	5529	4266	5264.67	1212	749	1162	1041
ENSG00000020181_ADGRA2	14816	11965	-13390	-2.40464	0	-2.42846	-0.000182936	0	0	23537	23837	21394	22922.7	9429	10148	9021	9532.67
ENSG00000021826_CPS1	672	372	-499.667	-3.44535	4.8472e-20	-3.40651	-6.68429e-06	1.30026e-15	7.42158e-19	839	718	555	704	167	183	263	204.333
ENSG00000023171_GRAMD1B	508	430	444.667	2.38958	3.69053e-20	2.35023	5.9047e-06	9.89986e-16	5.67002e-19	302	307	351	320	810	747	737	764.667
ENSG00000023445_BIRC3	1928	1044	-1455.67	-3.0975	0	-3.06687	-1.94676e-05	0	0	2515	2246	1688	2149.67	644	587	851	694
ENSG00000024526_DEPDC1	1311	830	-1101	-4.0275	4.72698e-170	-4.03599	-1.48372e-05	1.26801e-165	1.35616e-168	1650	1562	1182	1464.67	400	339	352	363.667
ENSG00000025708_TYMP	91	59	-70.6667	-1.99531	1.58611e-06	-2.02442	-9.80115e-07	0.0425475	9.2354e-06	137	131	157	141.667	66	75	72	71
ENSG00000026950_BTN3A1	1184	782	-971.667	-2.3848	0	-2.39719	-1.31864e-05	0	0	1851	1687	1482	1673.33	738	667	700	701.667
ENSG00000029993_HMGB3	1565	954	-1232.67	-2.45133	0	-2.45772	-1.66978e-05	0	0	2308	2087	1851	2082	743	908	897	849.333
ENSG00000033122_LRRC7	38	10	23	2.35294	0.00169375	2.33495	3.08767e-07	1	0.00624535	21	15	15	17	53	25	42	40
ENSG00000035499_DEPDC1B	274	158	-212.667	-4.27179	7.87742e-22	-4.24749	-2.86136e-06	2.11312e-17	1.2661e-20	288	325	220	277.667	62	51	82	65
ENSG00000035664_DAPK2	77	66	-66.6667	-6.26316	1.39104e-09	-6.15277	-9.02919e-07	3.73147e-05	1.12665e-08	82	81	75	79.3333	5	9	24	12.6667
ENSG00000036530_CYP46A1	92	34	56.6667	2.44068	6.27066e-05	2.36374	7.4097e-07	1	0.000298245	26	41	51	39.3333	95	118	75	96
ENSG00000038945_MSR1	42	12	21.6667	2.85714	0.00300055	2.84125	2.87796e-07	1	0.0105505	21	9	5	11.6667	34	47	19	33.3333
ENSG00000041982_TNC	138154	111618	-125693	-5.99787	0	-6.05264	-0.0017054	0	0	155234	161530	135763	150842	27927	24145	23376	25149.3
ENSG00000042062_RIPOR3	612	461	-532	-5.57307	2.71977e-80	-5.64199	-7.21983e-06	7.29579e-76	7.21641e-79	673	696	576	648.333	150	115	84	116.333
ENSG00000042493_CAPG	3465	2143	2829.67	2.06245	1.37537e-111	2.04702	3.76771e-05	3.68944e-107	3.78404e-110	2878	2811	2301	2663.33	5759	5766	4954	5493
ENSG00000047648_ARHGAP6	210	165	-186.667	-2.07692	5.94186e-17	-2.09468	-2.55155e-06	1.5939e-12	8.1156e-16	380	360	340	360	175	175	170	173.333
ENSG00000048028_USP28	763	630	-688	-2.10021	0	-2.11959	-9.41504e-06	0	0	1342	1356	1242	1313.33	593	671	612	625.333
ENSG00000048740_CELF2	1577	1214	1343	2.25631	2.42933e-64	2.24821	1.79957e-05	6.51668e-60	6.13623e-63	1220	1099	888	1069	2465	2458	2313	2412
ENSG00000049246_PER3	305	199	-226.667	-2.17851	5.21499e-14	-2.20249	-3.10378e-06	1.39892e-09	5.963e-13	476	376	405	419	177	229	171	192.333
ENSG00000049249_TNFRSF9	91	20	-62.3333	-19.7	1.02567e-11	-18.5333	-8.17478e-07	2.75135e-07	9.95063e-11	91	82	24	65.6667	0	6	4	3.33333
ENSG00000049540_ELN	756	568	-606	-7.26897	2.42297e-32	-7.39603	-8.25135e-06	6.49961e-28	4.75465e-31	639	824	645	702.667	151	68	71	96.6667
ENSG00000051341_POLQ	295	158	-224.333	-2.02905	5.04359e-18	-2.04087	-3.04506e-06	1.35294e-13	7.16222e-17	492	464	371	442.333	244	213	197	218
ENSG00000053438_NNAT	421	179	-260.333	-2.22992	2.47342e-12	-2.25946	-3.56237e-06	6.63495e-08	2.51324e-11	427	583	406	472	227	246	162	211.667
ENSG00000053702_NRIP2	25	12	-15.3333	-5.6	0.000332044	-5.45047	-2.06258e-07	1	0.00140965	25	16	15	18.6667	7	0	3	3.33333
ENSG00000054654_SYNE2	706	466	-572.667	-2.34009	0	-2.35263	-7.77679e-06	0	0	1088	1023	889	1000	382	477	423	427.333
ENSG00000054938_CHRDL2	341	263	-308	-8.05344	2.58709e-50	-8.16262	-4.21696e-06	6.93986e-46	6.03992e-49	308	378	369	351.667	49	37	45	43.6667
ENSG00000055118_KCNH2	506	457	-475.667	-7.45701	7.71532e-120	-7.55835	-6.47876e-06	2.06963e-115	2.13805e-118	563	547	538	549.333	81	83	57	73.6667
ENSG00000057468_MSH4	10	1	-4	#DIV/0!	0.00309197	-34.9012	-5.70874e-08	1	0.0107956	1	1	10	4	0	0	0	0
ENSG00000058668_ATP2B4	82561	55127	69262.3	2.63174	2.43348e-20	2.60644	0.000922364	6.52781e-16	3.75162e-19	46216	43263	37862	42447	120423	116315	98390	111709
ENSG00000058673_ZC3H11A	5	1	3	#DIV/0!	0.0147215	24.9707	4.0365e-08	1	0.0427107	0	0	0	0	1	5	3	3
ENSG00000058866_DGKG	75	59	64.6667	2.63025	4.33952e-11	2.61043	8.65825e-07	1.16408e-06	3.99614e-10	42	44	33	39.6667	104	108	101	104.333
ENSG00000060140_STYK1	143	85	110	4	5.1399e-21	3.96397	1.46973e-06	1.37878e-16	8.08193e-20	43	40	27	36.6667	170	145	125	146.667
ENSG00000061455_PRDM6	193	87	-130.667	-2.54331	2.71893e-11	-2.5593	-1.76785e-06	7.29353e-07	2.54573e-10	221	258	167	215.333	80	109	65	84.6667
ENSG00000061918_GUCY1B1	1270	994	-1118.33	-18.2938	1.89194e-55	-18.0529	-1.51124e-05	5.07514e-51	4.5722e-54	1303	1194	1052	1183	58	33	103	64.6667
ENSG00000062524_LTK	47	24	-33.3333	-4.125	5.36132e-08	-4.15643	-4.55458e-07	0.00143817	3.70854e-07	36	54	42	44	12	13	7	10.6667
ENSG00000062582_MRPS24	80	44	-56.6667	-2.86813	2.65083e-07	-2.91886	-7.85161e-07	0.00711085	1.69589e-06	84	74	103	87	38	23	30	30.3333
ENSG00000063127_SLC6A16	141	102	-107.333	-2.4375	1.05305e-11	-2.46414	-1.46832e-06	2.82481e-07	1.02016e-10	169	208	169	182	90	67	67	74.6667
ENSG00000064042_LIMCH1	1224	966	-1063.67	-3.39026	0	-3.42587	-1.44817e-05	0	0	1625	1490	1411	1508.67	489	445	401	445
ENSG00000064205_CCN5	8	1	-5.33333	#DIV/0!	0.000810755	-45.0565	-7.41883e-08	1	0.00320255	1	7	8	5.33333	0	0	0	0
ENSG00000064300_NGFR	103	72	85	32.875	3.45428e-35	31.0601	1.13789e-06	9.2661e-31	7.07336e-34	2	2	4	2.66667	84	105	74	87.6667
ENSG00000064655_EYA2	215	188	-190	-3.09559	1.07866e-19	-3.13859	-2.60358e-06	2.89351e-15	1.62739e-18	270	292	280	280.667	113	77	82	90.6667
ENSG00000064692_SNCAIP	684	548	-623.333	-3.54422	1.75506e-91	-3.5653	-8.46464e-06	4.70795e-87	4.72211e-90	895	920	790	868.333	242	236	257	245
ENSG00000064886_CHI3L2	121	72	-84	-3.47059	0.000457856	-3.42255	-1.13728e-06	1	0.00189947	112	128	114	118	7	40	55	34
ENSG00000064989_CALCRL	53	4	-29.3333	-5.88889	0.000761272	-5.61004	-3.8194e-07	1	0.00302446	43	53	10	35.3333	0	11	7	6
ENSG00000065320_NTN1	477	346	-416.333	-10.6077	4.4417e-112	-10.6321	-5.62827e-06	1.19148e-107	1.22329e-110	477	509	393	459.667	51	32	47	43.3333
ENSG00000065325_GLP2R	41	11	-24.6667	-3.24242	0.00101103	-3.23268	-3.28725e-07	1	0.00392372	43	45	19	35.6667	20	9	4	11
ENSG00000065328_MCM10	396	167	-300.333	-2.29454	8.29321e-15	-2.28168	-4.01356e-06	2.22465e-10	9.9537e-14	612	592	393	532.333	226	216	254	232
ENSG00000065357_DGKA	4187	2834	3574	2.16505	1.14437e-93	2.14112	4.74556e-05	3.06976e-89	3.09452e-92	3113	3267	2823	3067.67	6968	7010	5947	6641.67
ENSG00000065618_COL17A1	49	37	40	2.37931	5.48605e-06	2.34222	5.32318e-07	0.147163	3.00211e-05	30	23	34	29	68	72	67	69
ENSG00000065675_PRKCQ	25	9	-15.6667	-3.61111	0.000757176	-3.58797	-2.1313e-07	1	0.00300952	28	15	22	21.6667	3	9	6	6
ENSG00000065717_TLE2	132	71	-91.3333	-2.57471	1.01506e-11	-2.60258	-1.24503e-06	2.72291e-07	9.85134e-11	174	137	137	149.333	66	66	42	58
ENSG00000066279_ASPM	2532	1829	-2199.33	-4.44363	0	-4.46243	-2.97524e-05	0	0	3137	2901	2476	2838	664	605	647	638.667
ENSG00000066382_MPPED2	5	1	-3.66667	#DIV/0!	0.00653236	-30.7805	-5.01484e-08	1	0.0210134	5	1	5	3.66667	0	0	0	0
ENSG00000066583_ISOC1	633	492	-550.667	-2.30284	0	-2.32105	-7.51093e-06	0	0	1040	968	912	973.333	407	441	420	422.667
ENSG00000068489_PRR11	1882	1285	-1637	-2.34327	0	-2.35417	-2.22171e-05	0	0	2982	3078	2507	2855.67	1196	1222	1238	1218.67
ENSG00000068781_STON1-GTF2A1L	21	6	-12.3333	-10.25	0.000804096	-9.43677	-1.63691e-07	1	0.00318422	14	21	6	13.6667	0	4	0	1.33333
ENSG00000069399_BCL3	2114	1796	-1916	-2.76807	0	-2.79698	-2.61874e-05	0	0	2951	3177	2871	2999.67	1075	1113	1063	1083.67
ENSG00000069424_KCNAB2	661	471	555	3.86575	2.53206e-54	3.84585	7.42721e-06	6.79226e-50	6.06452e-53	194	243	144	193.667	776	805	665	748.667
ENSG00000069482_GAL	130	76	-96.3333	-3.6036	1.69838e-14	-3.60057	-1.30189e-06	4.55589e-10	2.00347e-13	156	127	117	133.333	41	26	44	37
ENSG00000069812_HES2	12	6	8.66667	14	0.000939526	11.6711	1.16486e-07	1	0.00366586	0	0	2	0.666667	12	6	10	9.33333
ENSG00000070087_PFN2	10639	7317	8754.33	2.04284	2.57512e-125	2.03294	0.00011703	6.90775e-121	7.15088e-124	9194	8861	7129	8394.67	17768	17501	16178	17149
ENSG00000070182_SPTB	29	14	19.3333	8.25	0.000146215	7.53534	2.55566e-07	1	0.000657978	1	0	7	2.66667	22	29	15	22
ENSG00000070193_FGF10	11	2	-5	#DIV/0!	0.00154623	-40.1421	-6.59128e-08	1	0.00575041	11	2	2	5	0	0	0	0
ENSG00000070759_TESK2	168	98	-136	-2.78947	1.35945e-18	-2.79674	-1.83748e-06	3.64672e-14	1.97654e-17	237	226	173	212	84	69	75	76
ENSG00000071539_TRIP13	587	310	-435	-2.02353	0	-2.03947	-5.91249e-06	0	0	926	943	711	860	518	401	356	425
ENSG00000072071_ADGRL1	464	297	-360.667	-2.53912	1.66825e-25	-2.5549	-4.88999e-06	4.47508e-21	2.90401e-24	670	603	512	595	282	206	215	234.333
ENSG00000072201_LNX1	30	12	-18.6667	-6.6	0.000182951	-6.52662	-2.53668e-07	1	0.000812121	31	13	22	22	8	1	1	3.33333
ENSG00000072315_TRPC5	62	39	-50.3333	-3.55932	2.34419e-09	-3.59364	-6.89151e-07	6.28828e-05	1.86319e-08	77	58	75	70	25	15	19	19.6667
ENSG00000072571_HMMR	1395	800	-1109.33	-4.11903	2.14047e-136	-4.11845	-1.49124e-05	5.74181e-132	5.9998e-135	1711	1534	1150	1465	401	316	350	355.667
ENSG00000072832_CRMP1	544	405	-463.333	-2.49784	0	-2.52606	-6.32914e-06	0	0	790	812	716	772.667	311	349	268	309.333
ENSG00000072864_NDE1	1414	987	-1200.67	-1.99311	0	-2.00789	-1.63903e-05	0	0	2432	2609	2188	2409.67	1201	1231	1195	1209
ENSG00000072954_TMEM38A	149	61	102.333	2.54271	4.71747e-09	2.50697	1.35248e-06	0.000126546	3.64057e-08	61	85	53	66.3333	202	182	122	168.667
ENSG00000073150_PANX2	978	694	795.667	3.78855	7.24877e-64	3.73663	1.06233e-05	1.94448e-59	1.82238e-62	282	286	288	285.333	1003	1260	980	1081
ENSG00000073282_TP63	22	5	15.3333	6.11111	0.000200963	5.75572	2.01718e-07	1	0.000886649	2	4	3	3	23	24	8	18.3333
ENSG00000073331_ALPK1	514	236	-400.333	-2.38524	2.15706e-21	-2.38183	-5.37734e-06	5.78631e-17	3.42791e-20	746	799	523	689.333	287	285	295	289
ENSG00000073756_PTGS2	297	134	-183.333	-3.53456	1.38217e-13	-3.54116	-2.46527e-06	3.70767e-09	1.53146e-12	359	197	211	255.667	92	63	62	72.3333
ENSG00000074211_PPP2R2C	118	87	96.3333	21.6429	4.50382e-31	21.0022	1.29335e-06	1.20815e-26	8.62348e-30	2	10	2	4.66667	89	120	94	101
ENSG00000074219_TEAD2	3234	2390	-2723.67	-2.23597	0	-2.2682	-3.74273e-05	0	0	4940	5132	4710	4927.33	2320	2393	1898	2203.67
ENSG00000074370_ATP2A3	108	65	-82	-2.38202	3.57298e-09	-2.40204	-1.12227e-06	9.58452e-05	2.79188e-08	125	163	136	141.333	55	60	63	59.3333
ENSG00000074527_NTN4	7419	5461	-6504.33	-4.32136	0	-4.35901	-8.81144e-05	0	0	9132	8908	7348	8462.67	2275	1887	1713	1958.33
ENSG00000074660_SCARF1	19	8	-12.3333	-4.08333	0.00515032	-4.05324	-1.69526e-07	1	0.0171008	18	12	19	16.3333	0	8	4	4
ENSG00000075218_GTSE1	913	787	-860.333	-3.96667	1.05708e-161	-3.99999	-1.17047e-05	2.83561e-157	3.00064e-160	1176	1196	1079	1150.33	283	295	292	290
ENSG00000075461_CACNG4	39	16	-25.6667	-2.60417	0.000818423	-2.56436	-3.42783e-07	1	0.00322951	46	48	31	41.6667	9	15	24	16
ENSG00000075702_WDR62	579	561	-561	-3.2621	5.4438e-48	-3.30583	-7.68082e-06	1.4603e-43	1.24175e-46	808	807	812	809	265	246	233	248
ENSG00000076258_FMO4	33	20	-27.3333	-3.34286	7.29367e-07	-3.34558	-3.70523e-07	0.0195653	4.43758e-06	42	42	33	39	13	13	9	11.6667
ENSG00000076382_SPAG5	1478	1008	-1229	-3.27452	0	-3.29164	-1.66336e-05	0	0	1977	1806	1525	1769.33	605	499	517	540.333
ENSG00000076770_MBNL3	100	81	-87.6667	-2.15859	8.8361e-10	-2.18357	-1.2044e-06	2.37028e-05	7.2775e-09	171	153	166	163.333	84	71	72	75.6667
ENSG00000077157_PPP1R12B	1212	830	-996.333	-2.122	0	-2.14489	-1.36344e-05	0	0	2006	1890	1757	1884.33	927	943	794	888
ENSG00000077264_PAK3	15	3	-7	-11.5	0.00315993	-9.84231	-9.33454e-08	1	0.011007	5	15	3	7.66667	2	0	0	0.666667
ENSG00000077522_ACTN2	9	0	-3	#DIV/0!	0.0147215	-24.7363	-3.99703e-08	1	0.0427107	0	9	0	3	0	0	0	0
ENSG00000077616_NAALAD2	12	9	-10.3333	-32	2.66546e-05	-23.6896	-1.40456e-07	0.71501	0.000133223	12	9	11	10.6667	0	0	1	0.333333
ENSG00000077942_FBLN1	20064	16256	-17783.3	-6.25927	0	-6.32936	-0.000241947	0	0	20551	23220	19723	21164.7	3467	3521	3156	3381.33
ENSG00000078081_LAMP3	158	134	-143	-4.9	9.88188e-20	-4.91687	-1.95065e-06	2.65082e-15	1.4946e-18	188	165	186	179.667	30	31	49	36.6667
ENSG00000078098_FAP	6981	4135	-5318.33	-2.54036	0	-2.56699	-7.23266e-05	0	0	9825	8822	7666	8771	3983	3531	2844	3452.67
ENSG00000078177_N4BP2	451	217	-302.667	-2.90756	2.13683e-23	-2.92424	-4.08973e-06	5.73204e-19	3.56027e-22	582	413	389	461.333	173	172	131	158.667
ENSG00000078579_FGF20	20	16	13.6667	2.78261	0.00521397	2.77568	1.84346e-07	1	0.0172972	15	4	4	7.66667	20	24	20	21.3333
ENSG00000078725_BRINP1	12	0	-4	#DIV/0!	0.004461	-32.575	-5.31702e-08	1	0.0149695	0	12	0	4	0	0	0	0
ENSG00000078900_TP73	14	4	-8	-7	0.0077886	-6.47696	-1.0625e-07	1	0.0246175	10	14	4	9.33333	0	4	0	1.33333
ENSG00000079102_RUNX1T1	866	663	-760	-2.54054	0	-2.57029	-1.03842e-05	0	0	1297	1292	1171	1253.33	541	508	431	493.333
ENSG00000079215_SLC1A3	200	129	-152	-3.4385	3.89924e-20	-3.47075	-2.07049e-06	1.04597e-15	5.98381e-19	192	257	194	214.333	67	63	57	62.3333
ENSG00000079257_LXN	2271	1301	-1804.33	-2.39546	0	-2.4145	-2.45229e-05	0	0	3206	3424	2662	3097.33	1365	1361	1153	1293
ENSG00000079263_SP140	115	50	74.3333	2.0619	3.218e-06	2.04087	9.89248e-07	0.0863228	1.80781e-05	66	80	64	70	179	116	138	144.333
ENSG00000079385_CEACAM1	9	0	3.66667	#DIV/0!	0.00653236	30.0441	4.89084e-08	1	0.0210134	0	0	0	0	0	9	2	3.66667
ENSG00000079435_LIPE	147	110	-120.333	-2.24913	8.97048e-13	-2.27069	-1.6459e-06	2.40633e-08	9.38873e-12	238	201	211	216.667	91	107	91	96.3333
ENSG00000079616_KIF22	1252	921	-1021.67	-2.37321	0	-2.39652	-1.3945e-05	0	0	1940	1704	1653	1765.67	812	732	688	744
ENSG00000079819_EPB41L2	21555	13819	-17756.3	-2.1852	0	-2.19734	-0.000240865	0	0	35666	34459	28089	32738	16564	14270	14111	14981.7
ENSG00000079841_RIMS1	73	34	45.3333	2.37374	1.84748e-05	2.36727	6.061e-07	0.495587	9.4179e-05	49	29	21	33	78	94	63	78.3333
ENSG00000080298_RFX3	225	134	-163.667	-2.97189	2.87875e-17	-2.98674	-2.22027e-06	7.72226e-13	3.97645e-16	297	216	227	246.667	72	95	82	83
ENSG00000080493_SLC4A4	2045	1507	1730	2.03551	9.07853e-63	2.02223	2.31022e-05	2.43532e-58	2.26963e-61	1776	1756	1480	1670.67	3414	3525	3263	3400.67
ENSG00000080573_COL5A3	3313	2542	-2974.33	-9.24677	0	-9.28606	-4.02185e-05	0	0	3640	3448	2917	3335	380	327	375	360.667
ENSG00000080709_KCNN2	880	594	698	2.95518	9.80711e-41	2.92502	9.327e-06	2.63076e-36	2.13017e-39	368	362	341	357	956	1221	988	1055
ENSG00000080823_MOK	1526	889	1223.33	2.02228	2.38917e-53	2.00697	1.62797e-05	6.40896e-49	5.67667e-52	1289	1276	1025	1196.67	2551	2544	2165	2420
ENSG00000080986_NDC80	1048	572	-838.667	-4.83537	4.17751e-52	-4.81083	-1.1253e-05	1.12062e-47	9.82997e-51	1215	1141	816	1057.33	244	167	245	218.667
ENSG00000081041_CXCL2	195	131	-168.333	-22.9565	4.75091e-53	-22.6002	-2.26727e-06	1.27443e-48	1.12682e-51	196	191	141	176	10	1	12	7.66667
ENSG00000081051_AFP	25	14	20	3.4	5.3467e-05	3.34564	2.688e-07	1	0.000256208	8	9	8	8.33333	22	33	30	28.3333
ENSG00000081665_ZNF506	340	214	-269.333	-2.20777	8.85996e-13	-2.21194	-3.65394e-06	2.37669e-08	9.27668e-12	519	511	447	492.333	233	179	257	223
ENSG00000081803_CADPS2	198	116	-152.333	-4.93966	1.82952e-27	-4.95969	-2.05408e-06	4.90769e-23	3.3093e-26	226	194	153	191	51	37	28	38.6667
ENSG00000082126_MPP4	434	343	-384	-2.152	0	-2.17331	-5.2572e-06	0	0	715	757	680	717.333	337	340	323	333.333
ENSG00000082397_EPB41L3	1002	755	874.333	2.3871	5.16425e-59	2.36644	1.16563e-05	1.38531e-54	1.27678e-57	702	616	573	630.333	1568	1575	1371	1504.67
ENSG00000082438_COBLL1	643	489	532	2.08277	1.1414e-26	2.06301	7.0796e-06	3.06182e-22	2.03714e-25	555	451	468	491.333	1094	1019	957	1023.33
ENSG00000082512_TRAF5	842	543	-671	-2.09106	0	-2.1092	-9.15512e-06	0	0	1405	1283	1170	1286	627	655	563	615
ENSG00000083454_P2RX5	263	109	187	2.19872	1.52686e-09	2.15823	2.45508e-06	4.09581e-05	1.23405e-08	136	187	145	156	399	376	254	343
ENSG00000084636_COL16A1	23334	18682	-20955.7	-5.50111	0	-5.5398	-0.00028414	0	0	27832	25760	23242	25611.3	4560	4909	4498	4655.67
ENSG00000084710_EFR3B	74	31	53	2.57426	5.98131e-07	2.51962	6.99468e-07	0.0160449	3.67833e-06	36	26	39	33.6667	93	100	67	86.6667
ENSG00000085117_CD82	5873	4278	-5208	-2.35074	0	-2.37206	-7.10246e-05	0	0	9462	9472	8257	9063.67	3989	3979	3599	3855.67
ENSG00000085552_IGSF9	8	0	-2.66667	#DIV/0!	0.0147215	-23.7007	-3.82265e-08	1	0.0427107	0	0	8	2.66667	0	0	0	0
ENSG00000085741_WNT11	9	0	-3	#DIV/0!	0.0147215	-24.7363	-3.99703e-08	1	0.0427107	0	9	0	3	0	0	0	0
ENSG00000085831_TTC39A	52	31	41.3333	4.02439	2.39408e-09	4.00133	5.57079e-07	6.42211e-05	1.90059e-08	17	15	9	13.6667	46	61	58	55
ENSG00000085840_ORC1	215	116	-175.333	-2.11915	3.58039e-17	-2.13018	-2.3785e-06	9.60441e-13	4.92281e-16	358	361	277	332	163	161	146	156.667
ENSG00000085999_RAD54L	271	151	-198.667	-2.7478	9.13114e-09	-2.70691	-2.64848e-06	0.000244943	6.82672e-08	359	334	244	312.333	88	93	160	113.667
ENSG00000087076_HSD17B14	111	71	86.3333	2.56024	4.67005e-12	2.54137	1.15578e-06	1.25274e-07	4.6415e-11	58	60	48	55.3333	129	159	137	141.667
ENSG00000087237_CETP	20	13	-15.6667	-16.6667	6.23884e-07	-15.0465	-2.1231e-07	0.0167357	3.82942e-06	20	14	16	16.6667	0	2	1	1
ENSG00000087245_MMP2	92703	69698	-81475.3	-2.99344	0	-3.01437	-0.00110669	0	0	131973	124680	110388	122347	40690	42655	39270	40871.7
ENSG00000087258_GNAO1	42	33	-35.6667	-3.18367	6.44459e-08	-3.19698	-4.85096e-07	0.00172876	4.41574e-07	55	53	48	52	21	13	15	16.3333
ENSG00000087301_TXNDC16	160	75	-116.667	-2.0479	7.77006e-10	-2.05675	-1.57825e-06	2.08432e-05	6.42317e-09	249	257	178	228	134	103	97	111.333
ENSG00000087494_PTHLH	70	18	-38.6667	-3.52174	9.66367e-06	-3.47585	-5.1734e-07	0.259228	5.10894e-05	47	80	35	54	10	17	19	15.3333
ENSG00000087586_AURKA	1814	1129	-1552.67	-2.07007	0	-2.08031	-2.10723e-05	0	0	3226	3199	2586	3003.67	1457	1484	1412	1451
ENSG00000088053_GP6	11	0	3.66667	#DIV/0!	0.00653236	29.5615	4.80956e-08	1	0.0210134	0	0	0	0	11	0	0	3.66667
ENSG00000088325_TPX2	4961	3522	-4278.33	-3.2023	0	-3.22086	-5.8002e-05	0	0	6445	6798	5420	6221	2093	1837	1898	1942.67
ENSG00000088340_FER1L4	196	110	139.667	2.51264	7.90341e-13	2.49829	1.87083e-06	2.12009e-08	8.30756e-12	108	89	80	92.3333	199	276	221	232
ENSG00000088448_ANKRD10	1329	786	-1076	-2.56017	0	-2.57157	-1.45572e-05	0	0	1980	1832	1485	1765.67	699	719	651	689.667
ENSG00000088538_DOCK3	39	22	-29	-4.34615	3.77038e-06	-4.34794	-3.9685e-07	0.10114	2.10184e-05	32	42	39	37.6667	3	13	10	8.66667
ENSG00000088756_ARHGAP28	989	740	-860.667	-4.48919	2.14858e-100	-4.54586	-1.16904e-05	5.76357e-96	5.86325e-99	1158	1177	987	1107.33	305	247	188	246.667
ENSG00000088881_EBF4	432	248	-339.333	-2.67159	3.29733e-27	-2.70079	-4.61592e-06	8.84507e-23	5.92436e-26	574	586	467	542.333	236	219	154	203
ENSG00000088882_CPXM1	605	397	-468	-13.1034	3.10052e-54	-13.0183	-6.31893e-06	8.31715e-50	7.4194e-53	627	437	456	506.667	40	22	54	38.6667
ENSG00000089041_P2RX7	314	226	-255.667	-9.9186	2.21315e-19	-9.98753	-3.46367e-06	5.93678e-15	3.32035e-18	280	325	248	284.333	11	53	22	28.6667
ENSG00000089101_CFAP61	7	0	3	#DIV/0!	0.0147215	24.8317	4.0131e-08	1	0.0427107	0	0	0	0	0	7	2	3
ENSG00000089127_AC004551.1	74	35	-55.6667	-19.5556	2.0088e-16	-18.7965	-7.43685e-07	5.3886e-12	2.6809e-15	65	75	36	58.6667	1	7	1	3
ENSG00000089472_HEPH	2746	2051	-2456.67	-2.69231	0	-2.70946	-3.33713e-05	0	0	4096	4145	3484	3908.33	1523	1399	1433	1451.67
ENSG00000089486_CDIP1	1063	722	908.667	2.12784	1.06452e-47	2.1051	1.20684e-05	2.85558e-43	2.42203e-46	845	819	753	805.667	1816	1786	1541	1714.33
ENSG00000089685_BIRC5	2058	1319	-1702.67	-3.65351	0	-3.65668	-2.2959e-05	0	0	2682	2395	1956	2344.33	624	637	664	641.667
ENSG00000089692_LAG3	15	4	-10.3333	-4.1	0.00379149	-3.96464	-1.37545e-07	1	0.0129943	16	18	7	13.6667	4	3	3	3.33333
ENSG00000089723_OTUB2	231	174	196.667	2.20163	2.6618e-17	2.17698	2.61597e-06	7.14028e-13	3.67866e-16	167	163	161	163.667	392	352	337	360.333
ENSG00000089847_ANKRD24	96	52	70.6667	5.24	3.35438e-12	5.24178	9.60678e-07	8.99814e-08	3.37009e-11	22	14	14	16.6667	66	86	110	87.3333
ENSG00000090006_LTBP4	10310	9204	-9624.33	-4.90598	0	-4.96462	-0.000131449	0	0	11644	12698	11923	12088.3	2388	2564	2440	2464
ENSG00000090339_ICAM1	7371	5593	-6581	-2.29403	0	-2.3048	-8.9489e-05	0	0	12229	12117	10654	11666.7	5061	4858	5338	5085.67
ENSG00000090376_IRAK3	402	207	-315.333	-3.365	1.2635e-27	-3.38953	-4.2576e-06	3.38934e-23	2.29941e-26	496	498	352	448.667	145	159	96	133.333
ENSG00000090447_TFAP4	351	192	-250	-2.25209	1.38534e-16	-2.26479	-3.39575e-06	3.71617e-12	1.85901e-15	545	394	410	449.667	203	202	194	199.667
ENSG00000090530_P3H2	4366	2422	3431.33	2.7111	2.25351e-68	2.68333	4.5611e-05	6.04505e-64	5.74624e-67	2167	2114	1735	2005.33	6101	5673	4536	5436.67
ENSG00000090539_CHRD	57	14	-29.6667	-3.17073	0.000436936	-3.15322	-4.02976e-07	1	0.00182113	26	67	37	43.3333	12	10	19	13.6667
ENSG00000090889_KIF4A	1467	1134	-1283.33	-4.00312	0	-4.01175	-1.74101e-05	0	0	1804	1745	1583	1710.67	449	337	496	427.333
ENSG00000091129_NRCAM	147	82	-117.333	-5.19048	1.20204e-21	-5.19567	-1.57867e-06	3.22447e-17	1.92162e-20	161	167	108	145.333	26	38	20	28
ENSG00000091262_ABCC6	29	15	-19	-2.01786	0.00479885	-2.04743	-2.63962e-07	1	0.016029	38	32	43	37.6667	25	14	17	18.6667
ENSG00000091409_ITGA6	11763	7099	9550.67	2.63138	6.45844e-71	2.61389	0.000127261	1.73248e-66	1.65787e-69	6778	5950	4835	5854.33	16598	16568	13049	15405
ENSG00000091428_RAPGEF4	74	58	65.3333	2.58065	1.87968e-09	2.5504	8.73514e-07	5.04224e-05	1.5056e-08	40	40	44	41.3333	98	114	108	106.667
ENSG00000091622_PITPNM3	183	102	128.667	2.08123	1.41267e-08	2.08702	1.73146e-06	0.000378949	1.03822e-07	157	124	76	119	258	259	226	247.667
ENSG00000091844_RGS17	513	263	-374.333	-2.19214	0	-2.20835	-5.08281e-06	0	0	776	707	582	688.333	319	360	263	314
ENSG00000091972_CD200	93	31	-53.6667	-2.73118	7.69394e-06	-2.74062	-7.20425e-07	0.20639	4.12862e-05	111	84	59	84.6667	47	28	18	31
ENSG00000092621_PHGDH	5732	4156	-5043	-2.99644	0	-3.00988	-6.83566e-05	0	0	8182	7813	6712	7569	2450	2572	2556	2526
ENSG00000092758_COL9A3	70	40	-50	-4.19149	7.27062e-09	-4.27296	-6.93494e-07	0.000195034	5.49857e-08	60	54	83	65.6667	13	20	14	15.6667
ENSG00000093009_CDC45	380	235	-317.667	-2.34795	2.97071e-26	-2.35793	-4.3039e-06	7.96893e-22	5.22895e-25	587	606	467	553.333	226	249	232	235.667
ENSG00000093134_VNN3	27	22	-24	-37	1.80109e-11	-31.8251	-3.26873e-07	4.83142e-07	1.71449e-10	22	27	25	24.6667	2	0	0	0.666667
ENSG00000094963_FMO2	2028	1501	-1755.33	-439.833	0	-429.627	-2.37304e-05	0	0	1743	2030	1505	1759.33	6	2	4	4
ENSG00000095203_EPB41L4B	56	31	-41	-2.01653	2.62718e-05	-2.02835	-5.60117e-07	0.704741	0.000131555	92	72	80	81.3333	41	36	44	40.3333
ENSG00000095303_PTGS1	10075	6935	-8387	-2.32412	0	-2.35213	-0.000114705	0	0	15091	15597	13475	14721	6940	6540	5522	6334
ENSG00000095383_TBC1D2	5481	3657	4522.33	2.04498	1.03422e-64	2.02006	5.99533e-05	2.7743e-60	2.61726e-63	4398	4452	4133	4327.67	8881	9614	8055	8850
ENSG00000099260_PALMD	75	24	38.3333	7.38889	2.05562e-05	7.22688	5.07384e-07	0.55142	0.000104258	3	14	1	6	76	30	27	44.3333
ENSG00000099284_H2AFY2	1077	612	-821.667	-2.15511	0	-2.16303	-1.11206e-05	0	0	1769	1525	1305	1533	749	692	693	711.333
ENSG00000099365_STX1B	576	370	440.333	2.13488	1.54624e-23	2.12466	5.88687e-06	4.14779e-19	2.58429e-22	399	455	310	388	830	886	769	828.333
ENSG00000099617_EFNA2	13	3	-8	-9	0.00369443	-8.0664	-1.05906e-07	1	0.0126763	13	10	4	9	1	2	0	1
ENSG00000099866_MADCAM1	50	12	29	2.74	0.000236909	2.66185	3.8057e-07	1	0.00103268	14	17	19	16.6667	44	64	29	45.6667
ENSG00000099953_MMP11	293	163	-223	-2.74674	2.71568e-24	-2.7527	-3.0088e-06	7.2848e-20	4.61355e-23	417	348	287	350.667	135	124	124	127.667
ENSG00000099957_P2RX6	275	236	237	2.48434	2.02231e-22	2.4703	3.17415e-06	5.42484e-18	3.29777e-21	190	148	141	159.667	390	416	384	396.667
ENSG00000099998_GGT5	311	273	-279	-5.31443	7.58973e-47	-5.37497	-3.79614e-06	2.03595e-42	1.7152e-45	365	339	327	343.667	86	54	54	64.6667
ENSG00000100027_YPEL1	189	154	-167.667	-5.22689	1.59366e-35	-5.26419	-2.2797e-06	4.27499e-31	3.27585e-34	227	194	201	207.333	41	38	40	39.6667
ENSG00000100060_MFNG	10	0	-3.33333	#DIV/0!	0.00653236	-29.5662	-4.81036e-08	1	0.0210134	0	0	10	3.33333	0	0	0	0
ENSG00000100078_PLA2G3	18	7	-10.6667	-3.28571	0.0170352	-3.2029	-1.43717e-07	1	0.0486279	15	18	13	15.3333	6	0	8	4.66667
ENSG00000100105_PATZ1	600	432	-507	-2.04036	0	-2.06417	-6.95319e-06	0	0	1021	1030	932	994.333	532	500	430	487.333
ENSG00000100162_CENPM	144	96	-115.333	-2.61682	2.54759e-11	-2.66767	-1.59744e-06	6.83392e-07	2.39283e-10	165	189	206	186.667	69	83	62	71.3333
ENSG00000100234_TIMP3	93379	69012	-82832	-3.82977	0	-3.86648	-0.00112414	0	0	118167	119235	98909	112104	32062	29897	25856	29271.7
ENSG00000100290_BIK	9	4	-6	-19	0.00255124	-14.1184	-8.05401e-08	1	0.00908618	6	9	4	6.33333	0	1	0	0.333333
ENSG00000100341_PNPLA5	14	6	-9.66667	#DIV/0!	2.87646e-05	-79.1466	-1.31594e-07	0.771611	0.00014297	6	14	9	9.66667	0	0	0	0
ENSG00000100385_IL2RB	40	21	-29	-11.875	1.04441e-09	-11.4832	-3.93184e-07	2.80164e-05	8.54679e-09	40	24	31	31.6667	5	0	3	2.66667
ENSG00000100473_COCH	12	5	-9.33333	#DIV/0!	4.33353e-05	-76.6632	-1.27412e-07	1	0.000210135	12	5	11	9.33333	0	0	0	0
ENSG00000100526_CDKN3	631	353	-517	-3.32186	1.15038e-34	-3.31269	-6.94915e-06	3.08589e-30	2.3325e-33	810	830	579	739.667	199	226	243	222.667
ENSG00000100626_GALNT16	183	127	-148.333	-2.61232	2.95704e-13	-2.62977	-2.02076e-06	7.93226e-09	3.20755e-12	245	252	224	240.333	110	69	97	92
ENSG00000100629_CEP128	399	248	-324.667	-2.57605	1.72251e-27	-2.58815	-4.40203e-06	4.62063e-23	3.11994e-26	549	587	456	530.667	222	188	208	206
ENSG00000100739_BDKRB1	2180	1701	-1914.33	-2.21854	0	-2.24207	-2.621e-05	0	0	3503	3666	3287	3485.33	1586	1641	1486	1571
ENSG00000100784_RPS6KA5	40	37	-37	-2.3875	2.08113e-06	-2.40303	-5.05754e-07	0.0558264	1.19928e-05	63	65	63	63.6667	26	25	29	26.6667
ENSG00000100802_C14orf93	209	178	-188	-2.29062	2.33271e-18	-2.31381	-2.57078e-06	6.25749e-14	3.36968e-17	343	342	316	333.667	138	165	134	145.667
ENSG00000100906_NFKBIA	5727	4515	-5157	-2.89921	0	-2.92213	-7.01544e-05	0	0	8359	8047	7211	7872.33	2818	2696	2632	2715.33
ENSG00000100979_PLTP	4111	3120	-3578.33	-2.2763	0	-2.29162	-4.88039e-05	0	0	6728	6408	6010	6382	2617	2904	2890	2803.67
ENSG00000100985_MMP9	109	74	-87	-88	1.81431e-36	-78.9915	-1.17656e-06	4.86688e-32	3.77863e-35	81	109	74	88	0	3	0	1
ENSG00000101057_MYBL2	1373	1058	-1238.67	-3.30807	0	-3.32526	-1.68158e-05	0	0	1848	1867	1611	1775.33	494	553	563	536.667
ENSG00000101079_NDRG3	4071	2831	3364.33	2.31334	1.03062e-115	2.29571	4.48864e-05	2.76465e-111	2.84721e-114	2646	2806	2233	2561.67	6304	5997	5477	5926
ENSG00000101096_NFATC2	48	33	-36.3333	-2.87931	3.02203e-06	-2.90746	-4.95086e-07	0.081066	1.70307e-05	58	60	49	55.6667	30	16	12	19.3333
ENSG00000101144_BMP7	13	0	-7	#DIV/0!	0.000251024	-57.3157	-9.48319e-08	1	0.00108889	13	0	8	7	0	0	0	0
ENSG00000101187_SLCO4A1	171	102	-140.333	-3.52096	9.15729e-21	-3.5167	-1.89111e-06	2.45644e-16	1.42238e-19	210	223	155	196	52	53	62	55.6667
ENSG00000101188_NTSR1	604	283	420	2.18532	1.43387e-16	2.15183	5.54393e-06	3.84635e-12	1.92221e-15	393	319	351	354.333	766	923	634	774.333
ENSG00000101210_EEF1A2	588	399	470	3.44367	1.10438e-41	3.42811	6.28929e-06	2.9625e-37	2.41442e-40	240	186	151	192.333	663	739	585	662.333
ENSG00000101224_CDC25B	3107	2314	-2682.67	-2.4646	0	-2.48941	-3.65865e-05	0	0	4764	4660	4119	4514.33	2033	1805	1657	1831.67
ENSG00000101265_RASSF2	537	352	-421.333	-4.8773	1.00794e-42	-4.9164	-5.70923e-06	2.70381e-38	2.21261e-41	511	629	450	530	98	136	92	108.667
ENSG00000101333_PLCB4	6035	3816	4785.67	4.60366	4.22555e-100	4.55856	6.38453e-05	1.1335e-95	1.15194e-98	1461	1373	1150	1328	7185	5967	5189	6113.67
ENSG00000101447_FAM83D	719	539	-639.333	-3.69382	2.91662e-99	-3.71502	-8.67321e-06	7.82384e-95	7.94299e-98	903	945	782	876.667	226	243	243	237.333
ENSG00000101670_LIPG	76	35	56.3333	2.625	7.23844e-09	2.59164	7.48276e-07	0.000194171	5.47887e-08	36	39	29	34.6667	97	105	71	91
ENSG00000101695_RNF125	17	7	-10.3333	-2.55	0.0156657	-2.57734	-1.44469e-07	1	0.0451183	13	15	23	17	6	6	8	6.66667
ENSG00000102265_TIMP1	128483	79160	-100924	-2.58433	0	-2.60836	-0.00137275	0	0	166106	185018	142750	164625	70978	63590	56535	63701
ENSG00000102466_FGF14	30	12	-20.6667	-7.88889	2.5743e-06	-7.58005	-2.7545e-07	0.0690556	1.46584e-05	31	26	14	23.6667	1	6	2	3
ENSG00000102575_ACP5	10	2	-4.33333	-14	0.0109429	-10.2085	-5.71263e-08	1	0.0330417	10	2	2	4.66667	0	0	1	0.333333
ENSG00000102678_FGF9	61	28	-46.6667	-11.7692	3.37369e-13	-11.4138	-6.23519e-07	9.04991e-09	3.63742e-12	59	62	32	51	1	8	4	4.33333
ENSG00000102755_FLT1	1876	1296	-1479.33	-3.62604	0	-3.6617	-2.00523e-05	0	0	2291	2063	1774	2042.67	797	415	478	563.333
ENSG00000102802_MEDAG	308	213	-243.667	-3.16272	7.95262e-15	-3.19422	-3.30338e-06	2.13329e-10	9.55775e-14	394	375	300	356.333	165	86	87	112.667
ENSG00000102890_ELMO3	46	22	-28	-2.21739	0.000706914	-2.22474	-3.79342e-07	1	0.00282523	60	51	42	51	35	14	20	23
ENSG00000102934_PLLP	8	5	-6.33333	#DIV/0!	0.000443023	-52.114	-8.60726e-08	1	0.00184221	5	8	6	6.33333	0	0	0	0
ENSG00000103021_CCDC113	278	232	250	3.50836	3.16093e-21	3.45687	3.34958e-06	8.47919e-17	4.99952e-20	100	83	116	99.6667	332	356	361	349.667
ENSG00000103196_CRISPLD2	2429	1631	-2051.67	-4.15641	0	-4.19139	-2.77715e-05	0	0	2970	2828	2307	2701.67	733	676	541	650
ENSG00000103241_FOXF1	6169	4382	-5162	-2.10907	0	-2.13397	-7.07704e-05	0	0	10351	9854	9244	9816.33	4862	4919	4182	4654.33
ENSG00000103316_CRYM	23	1	-11.6667	-36	4.89053e-05	-27.1268	-1.60405e-07	1	0.000235358	1	23	12	12	0	1	0	0.333333
ENSG00000103381_CPPED1	1773	1213	1471.67	2.76459	8.88868e-64	2.74619	1.96359e-05	2.38439e-59	2.23257e-62	1011	786	705	834	2440	2478	1999	2305.67
ENSG00000103449_SALL1	330	250	-260.333	-2.38721	2.38863e-19	-2.41613	-3.56214e-06	6.40749e-15	3.5796e-18	492	424	428	448	227	174	162	187.667
ENSG00000103710_RASL12	769	615	-712.667	-58.7838	2.19984e-218	-58.6065	-9.63192e-06	5.90107e-214	6.39335e-217	771	777	627	725	17	8	12	12.3333
ENSG00000103742_IGDCC4	969	820	-853	-2.65953	0	-2.70389	-1.17177e-05	0	0	1364	1392	1345	1367	594	525	423	514
ENSG00000103811_CTSH	534	384	-456.333	-3.41873	1.65334e-63	-3.44304	-6.19443e-06	4.4351e-59	4.14495e-62	652	714	569	645	185	201	180	188.667
ENSG00000103888_CEMIP	113403	93632	-104416	-12.4894	0	-12.6665	-0.0014161	0	0	117157	120776	102578	113504	10945	8946	7373	9088
ENSG00000104043_ATP8B4	251	166	-215	-4.52459	8.3546e-36	-4.5365	-2.90168e-06	2.24112e-31	1.72527e-34	303	301	224	276	73	52	58	61
ENSG00000104055_TGM5	4	1	3	#DIV/0!	0.0147215	25.0845	4.05567e-08	1	0.0427107	0	0	0	0	4	1	4	3
ENSG00000104081_BMF	691	500	-555	-3.45938	4.93965e-62	-3.48523	-7.53399e-06	1.32506e-57	1.23147e-60	902	723	717	780.667	217	249	211	225.667
ENSG00000104147_OIP5	120	81	-99.3333	-5.19718	1.24232e-17	-5.20099	-1.34231e-06	3.33252e-13	1.73841e-16	132	134	103	123	14	35	22	23.6667
ENSG00000104213_PDGFRL	1278	716	-919.667	-2.22026	0	-2.24464	-1.25558e-05	0	0	1645	1916	1459	1673.33	880	743	638	753.667
ENSG00000104321_TRPA1	6574	4958	-5798.33	-11.3173	0	-11.4032	-7.83559e-05	0	0	7062	6524	5495	6360.33	661	537	488	562
ENSG00000104415_CCN4	7294	6346	-6892.33	-17.3843	0	-17.6373	-9.35446e-05	0	0	7555	7616	6768	7313	518	422	322	420.667
ENSG00000104490_NCALD	19	7	12.6667	4.8	0.000714258	4.58051	1.67833e-07	1	0.00285331	2	5	3	3.33333	17	21	10	16
ENSG00000104518_GSDMD	718	515	-591.667	-2.06224	0	-2.08209	-8.09185e-06	0	0	1234	1139	1073	1148.67	558	597	516	557
ENSG00000104524_PYCR3	783	317	516.667	2.03679	3.98352e-18	2.01423	6.83161e-06	1.06858e-13	5.67487e-17	560	497	438	498.333	1010	1221	814	1015
ENSG00000104611_SH2D4A	2271	1587	1807.67	2.09181	1.43365e-63	2.0839	2.42002e-05	3.84576e-59	3.59753e-62	1890	1696	1381	1655.67	3455	3652	3283	3463.33
ENSG00000104635_SLC39A14	9121	5395	-7167.67	-2.11012	0	-2.12995	-9.77738e-05	0	0	14839	13863	12171	13624.3	6876	6776	5718	6456.67
ENSG00000104833_TUBB4A	6	0	3	#DIV/0!	0.0147215	25.4055	4.10973e-08	1	0.0427107	0	0	0	0	3	0	6	3
ENSG00000104856_RELB	2083	1474	-1695.33	-2.60139	0	-2.62363	-2.3066e-05	0	0	3059	2701	2502	2754	1172	1028	976	1058.67
ENSG00000104899_AMH	16	10	-12	-4.27273	0.000940582	-4.15423	-1.61929e-07	1	0.00366945	16	18	13	15.6667	2	3	6	3.66667
ENSG00000104951_IL4I1	85	54	-69	-6.59459	6.10958e-16	-6.54973	-9.32948e-07	1.63889e-11	7.87551e-15	84	90	70	81.3333	5	16	16	12.3333
ENSG00000104967_NOVA2	19	5	-10	-8.5	0.00174988	-7.89899	-1.33815e-07	1	0.00643549	9	19	6	11.3333	1	3	0	1.33333
ENSG00000104998_IL27RA	632	461	-521.667	-3.34985	5.06651e-55	-3.37123	-7.08112e-06	1.35909e-50	1.21891e-53	828	724	679	743.667	196	252	218	222
ENSG00000105011_ASF1B	391	255	-324.667	-2.58632	1.66271e-30	-2.60715	-4.40956e-06	4.46022e-26	3.16777e-29	566	567	455	529.333	238	200	176	204.667
ENSG00000105088_OLFM2	714	641	-680.667	-10.367	3.99459e-185	-10.4604	-9.24546e-06	1.07155e-180	1.1522e-183	767	783	710	753.333	69	80	69	72.6667
ENSG00000105227_PRX	270	168	-200.667	-2.00838	1.52951e-12	-2.03093	-2.7541e-06	4.1029e-08	1.5738e-11	450	358	391	399.667	190	227	180	199
ENSG00000105290_APLP1	338	188	281	2.90293	2.82322e-23	2.85193	3.71889e-06	7.57329e-19	4.68354e-22	146	149	148	147.667	484	466	336	428.667
ENSG00000105357_MYH14	20	4	10.3333	4.44444	0.00661901	4.23194	1.36426e-07	1	0.021259	5	1	3	3	12	21	7	13.3333
ENSG00000105516_DBP	137	67	-94.6667	-2.02158	8.30959e-08	-2.03169	-1.28904e-06	0.00222905	5.62323e-07	225	159	178	187.333	92	88	98	92.6667
ENSG00000105855_ITGB8	2462	1791	-2012	-3.10534	0	-3.12106	-2.73324e-05	0	0	3370	2741	2792	2967.67	908	950	1009	955.667
ENSG00000105889_STEAP1B	457	294	349.333	2.32323	9.12105e-23	2.29962	4.65045e-06	2.44672e-18	1.49738e-21	259	293	240	264	590	697	553	613.333
ENSG00000105894_PTN	3542	2899	-3266.67	-4.02656	0	-4.06246	-4.43947e-05	0	0	4563	4483	3992	4346	1093	1124	1021	1079.33
ENSG00000105929_ATP6V0A4	67	22	42	6.47826	4.44342e-06	6.3301	5.5563e-07	0.119195	2.45459e-05	16	1	6	7.66667	53	68	28	49.6667
ENSG00000105989_WNT2	1864	1401	-1581.67	-49.9175	2.82063e-279	-50.2223	-2.14351e-05	7.56633e-275	8.25118e-278	1516	1893	1433	1614	36	32	29	32.3333
ENSG00000106003_LFNG	78	51	-60.6667	-3.6	1.35666e-12	-3.62059	-8.24618e-07	3.63924e-08	1.40294e-11	99	73	80	84	27	22	21	23.3333
ENSG00000106025_TSPAN12	57	28	-34.3333	-2.39189	0.000228263	-2.37335	-4.61674e-07	1	0.000997744	75	50	52	59	18	22	34	24.6667
ENSG00000106333_PCOLCE	20704	18301	-19443	-3.99277	0	-4.03765	-0.000265041	0	0	26802	26270	24747	25939.7	6446	6946	6098	6496.67
ENSG00000106443_PHF14	1106	681	-934	-2.0522	0	-2.06166	-1.26657e-05	0	0	1967	1952	1546	1821.67	937	865	861	887.667
ENSG00000106462_EZH2	942	644	-803.667	-3.27883	0	-3.27961	-1.08544e-05	0	0	1261	1217	991	1156.33	319	347	392	352.667
ENSG00000106526_ACTR3C	22	2	-7.66667	-12.5	0.00252054	-10.3884	-9.92764e-08	1	0.00899116	22	1	2	8.33333	0	2	0	0.666667
ENSG00000106538_RARRES2	5686	4459	-4979.33	-34.95	0	-35.279	-6.74919e-05	0	0	4981	5804	4593	5126	188	118	134	146.667
ENSG00000106560_GIMAP2	31	15	-23	-18.25	2.70476e-07	-16.9886	-3.18235e-07	0.00725552	1.72874e-06	15	27	31	24.3333	0	0	4	1.33333
ENSG00000106565_TMEM176B	386	332	-359.333	-25.5	2.43114e-98	-25.5117	-4.87601e-06	6.52153e-94	6.60743e-97	382	390	350	374	22	4	18	14.6667
ENSG00000106571_GLI3	1441	1073	-1249	-2.18877	0	-2.20632	-1.70232e-05	0	0	2440	2381	2078	2299.67	1148	1005	999	1050.67
ENSG00000106624_AEBP1	6603	5958	-6288.33	-6.42878	0	-6.50483	-8.5589e-05	0	0	7672	7546	7122	7446.67	1164	1242	1069	1158.33
ENSG00000106714_CNTNAP3	32	11	-21.6667	-3.03125	4.65464e-05	-3.03221	-2.92785e-07	1	0.000224691	35	38	24	32.3333	13	13	6	10.6667
ENSG00000106799_TGFBR1	5042	3553	-4425.33	-3.48242	0	-3.51259	-6.00369e-05	0	0	6614	6573	5437	6208	1892	1884	1572	1782.67
ENSG00000106809_OGN	8	3	-6.33333	#DIV/0!	0.000443023	-51.0436	-8.42701e-08	1	0.00184221	8	8	3	6.33333	0	0	0	0
ENSG00000106819_ASPN	21	7	-11.6667	-4.18182	0.00508345	-4.04843	-1.57152e-07	1	0.0168913	13	21	12	15.3333	0	5	6	3.66667
ENSG00000106823_ECM2	32	12	-19.6667	-5.21429	0.000219116	-5.17596	-2.64409e-07	1	0.00096011	25	32	16	24.3333	4	10	0	4.66667
ENSG00000106852_LHX6	12	2	-5.66667	#DIV/0!	0.000596435	-48.7428	-8.03958e-08	1	0.00241609	2	3	12	5.66667	0	0	0	0
ENSG00000106927_AMBP	14	1	-8	#DIV/0!	8.84433e-05	-66.4568	-1.10225e-07	1	0.000410536	1	14	9	8	0	0	0	0
ENSG00000107165_TYRP1	87	19	-48.6667	-3.11594	1.42905e-05	-3.08072	-6.48142e-07	0.383343	7.39616e-05	71	101	43	71.6667	14	31	24	23
ENSG00000107282_APBA1	1046	698	887.333	2.87201	2.69508e-75	2.84468	1.18312e-05	7.22955e-71	7.0258e-74	502	499	421	474	1420	1467	1197	1361.33
ENSG00000107317_PTGDS	31	22	-26	-3.88889	8.02608e-07	-3.85591	-3.51478e-07	0.02153	4.86004e-06	38	37	30	35	7	8	12	9
ENSG00000107537_PHYH	696	558	595.667	2.04198	9.43728e-33	2.0272	7.94935e-06	2.53155e-28	1.86143e-31	630	563	522	571.667	1163	1218	1121	1167.33
ENSG00000107562_CXCL12	937	857	-906.667	-12.0121	7.63105e-204	-12.1271	-1.2319e-05	2.04703e-199	2.20585e-202	1010	1016	941	989	84	84	79	82.3333
ENSG00000107731_UNC5B	942	604	-714.667	-2.75307	0	-2.77132	-9.73437e-06	0	0	1028	1317	1022	1122.33	418	375	430	407.667
ENSG00000107796_ACTA2	34905	23877	-29091.7	-3.68555	0	-3.71883	-0.000394896	0	0	40185	44672	34916	39924.3	11692	11039	9767	10832.7
ENSG00000107821_KAZALD1	283	161	-217.333	-3.23288	8.49872e-26	-3.25851	-2.94495e-06	2.27978e-21	1.48908e-24	324	360	260	314.667	116	99	77	97.3333
ENSG00000107954_NEURL1	69	40	49	2.88462	5.17922e-07	2.83072	6.52414e-07	0.0138932	3.20786e-06	29	17	32	26	69	86	70	75
ENSG00000107968_MAP3K8	391	253	-296.333	-5.11574	3.2275e-21	-5.11354	-4.02136e-06	8.65777e-17	5.10181e-20	335	436	334	368.333	45	81	90	72
ENSG00000108176_DNAJC12	156	74	-118.667	-5.09195	3.49698e-17	-5.10918	-1.59352e-06	9.38065e-13	4.81059e-16	167	172	104	147.667	41	30	16	29
ENSG00000108405_P2RX1	6	0	-3	#DIV/0!	0.0147215	-25.9818	-4.20677e-08	1	0.0427107	0	3	6	3	0	0	0	0
ENSG00000108439_PNPO	998	720	831	2.30935	2.86199e-50	2.29649	1.11186e-05	7.67729e-46	6.6701e-49	681	680	543	634.667	1456	1541	1400	1465.67
ENSG00000108688_CCL7	91	62	-71.6667	-11.2381	8.51992e-19	-11.3618	-9.87341e-07	2.28547e-14	1.24685e-17	69	72	95	78.6667	7	10	4	7
ENSG00000108691_CCL2	19862	15683	-17595	-4.55982	0	-4.61277	-0.00023914	0	0	23038	24194	20381	22537.7	5798	4698	4332	4942.67
ENSG00000108813_DLX4	10	3	-6.33333	#DIV/0!	0.000332064	-53.1768	-8.78622e-08	1	0.00140965	6	3	10	6.33333	0	0	0	0
ENSG00000108821_COL1A1	568633	463376	-496913	-2.42924	0	-2.4656	-0.00682483	0	0	871535	842779	819450	844588	356074	384050	302902	347675
ENSG00000108947_EFNB3	554	424	-500.667	-3.62129	6.22462e-38	-3.67698	-6.87131e-06	1.66976e-33	1.31996e-36	724	616	735	691.667	192	200	181	191
ENSG00000108984_MAP2K6	194	151	-166.333	-8.44776	4.19566e-48	-8.46946	-2.25437e-06	1.12549e-43	9.58676e-47	212	179	175	188.667	25	18	24	22.3333
ENSG00000109047_RCVRN	28	6	-14.3333	-3.6875	0.00195732	-3.61462	-1.9209e-07	1	0.0071319	16	31	12	19.6667	7	3	6	5.33333
ENSG00000109072_VTN	329	280	-289.667	-12.5867	4.49212e-19	-12.9101	-3.95553e-06	1.20501e-14	6.66489e-18	296	337	311	314.667	16	51	8	25
ENSG00000109158_GABRA4	25	2	-14.6667	-23	6.2991e-05	-19.0295	-1.90331e-07	1	0.000299439	25	19	2	15.3333	2	0	0	0.666667
ENSG00000109265_KIAA1211	335	277	-297	-5.68947	2.35893e-91	-5.73688	-4.03435e-06	6.32783e-87	6.34051e-90	394	346	341	360.333	67	64	59	63.3333
ENSG00000109320_NFKB1	2782	1628	-2295	-2.06529	0	-2.07591	-3.11236e-05	0	0	4809	4782	3757	4449.33	2307	2129	2027	2154.33
ENSG00000109452_INPP4B	883	502	657	2.15941	3.64632e-32	2.14279	8.74318e-06	9.78125e-28	7.13439e-31	655	559	486	566.667	1241	1369	1061	1223.67
ENSG00000109458_GAB1	1280	778	-1006.33	-2.22425	0	-2.24643	-1.37259e-05	0	0	1882	1991	1612	1828.33	921	834	711	822
ENSG00000109472_CPE	3097	1886	-2572.67	-2.3146	0	-2.33172	-3.49601e-05	0	0	4872	4784	3933	4529.67	2047	2049	1775	1957
ENSG00000109610_SOD3	1340	1049	-1192.67	-2.78454	0	-2.80485	-1.62241e-05	0	0	1983	1889	1711	1861	643	700	662	668.333
ENSG00000109625_CPZ	23	16	-19	-6.18182	1.58648e-06	-6.05389	-2.56847e-07	0.0425574	9.23554e-06	25	24	19	22.6667	6	2	3	3.66667
ENSG00000109674_NEIL3	238	130	-199	-2.79819	4.16239e-21	-2.79651	-2.67808e-06	1.11656e-16	6.56029e-20	345	344	240	309.667	110	107	115	110.667
ENSG00000109790_KLHL5	14247	9472	-12020.3	-3.14764	0	-3.16652	-0.000162583	0	0	19314	18739	14799	17617.3	6397	5327	5067	5597
ENSG00000109805_NCAPG	1483	830	-1219.33	-2.98696	0	-2.98458	-1.6414e-05	0	0	2025	1997	1477	1833	652	542	647	613.667
ENSG00000109846_CRYAB	1257	943	1103	5.74069	5.6369e-164	5.64551	1.47293e-05	1.5121e-159	1.6069e-162	212	240	246	232.667	1469	1355	1183	1335.67
ENSG00000109956_B3GAT1	15	11	-13.3333	-41	1.08296e-06	-30.3877	-1.81757e-07	0.0290504	6.45277e-06	15	11	15	13.6667	0	0	1	0.333333
ENSG00000110002_VWA5A	139	108	-116.667	-2.90217	2.27988e-10	-2.88961	-1.57613e-06	6.11579e-06	1.98114e-09	189	186	159	178	50	51	83	61.3333
ENSG00000110092_CCND1	219169	165296	195196	2.97829	6.00714e-33	2.94812	0.00260466	1.61142e-28	1.19188e-31	103777	101887	90342	98668.7	304899	309511	267183	293864
ENSG00000110169_HPX	25	22	19.3333	2.38095	0.00607524	2.30406	2.54632e-07	1	0.0197993	9	11	22	14	34	33	33	33.3333
ENSG00000110203_FOLR3	145	97	115	5.20732	6.87139e-16	5.16361	1.55371e-06	1.84325e-11	8.80087e-15	18	38	26	27.3333	123	141	163	142.333
ENSG00000110318_CEP126	446	253	322.667	2.08156	7.98598e-19	2.06411	4.29372e-06	2.14224e-14	1.16998e-17	301	338	256	298.333	607	702	554	621
ENSG00000110446_SLC15A3	557	321	-415.667	-2.67383	1.67931e-28	-2.69347	-5.64651e-06	4.50474e-24	3.10672e-27	640	785	567	664	246	271	228	248.333
ENSG00000110660_SLC35F2	877	548	-686	-2.35395	0	-2.37492	-9.3465e-06	0	0	1188	1338	1052	1192.67	555	504	461	506.667
ENSG00000110675_ELMOD1	219	87	136	2.12707	3.81706e-10	2.11813	1.81455e-06	1.02393e-05	3.24335e-09	143	132	87	120.667	306	245	219	256.667
ENSG00000110693_SOX6	500	361	-422.333	-2.23489	0	-2.2544	-5.76181e-06	0	0	822	765	706	764.333	359	345	322	342
ENSG00000110723_EXPH5	44	16	-24	-2.41176	0.0162081	-2.46236	-3.36286e-07	1	0.0465032	31	43	49	41	5	31	15	17
ENSG00000110799_VWF	68	45	-51.6667	-2.32479	1.14867e-06	-2.34165	-7.0297e-07	0.030813	6.811e-06	96	98	78	90.6667	54	30	33	39
ENSG00000110852_CLEC2B	74	58	-61.3333	-3.48649	8.85693e-10	-3.51715	-8.38427e-07	2.37587e-05	7.29242e-09	83	89	86	86	34	15	25	24.6667
ENSG00000111186_WNT5B	7612	5009	6298	2.18584	9.1721e-91	2.16904	8.39112e-05	2.46042e-86	2.46288e-89	5800	5487	4646	5311	12073	12258	10496	11609
ENSG00000111206_FOXM1	3028	2425	-2678	-3.44641	0	-3.46567	-3.64098e-05	0	0	3752	4083	3483	3772.67	1055	1058	1171	1094.67
ENSG00000111247_RAD51AP1	237	125	-165	-2.7128	1.75061e-15	-2.73004	-2.23127e-06	4.696e-11	2.1985e-14	313	257	214	261.333	124	89	76	96.3333
ENSG00000111254_AKAP3	35	8	22	2.88571	0.00035755	2.85523	2.92385e-07	1	0.00150759	14	16	5	11.6667	39	40	22	33.6667
ENSG00000111276_CDKN1B	1546	916	-1167	-2.21774	0	-2.23621	-1.58875e-05	0	0	2405	2068	1903	2125.33	1029	987	859	958.333
ENSG00000111331_OAS3	1144	864	-1008.33	-4.17752	0	-4.20244	-1.36662e-05	0	0	1433	1363	1181	1325.67	346	289	317	317.333
ENSG00000111335_OAS2	26	5	-14.3333	-8.16667	0.000914988	-7.41327	-1.8709e-07	1	0.00357792	26	17	6	16.3333	1	0	5	2
ENSG00000111341_MGP	76	45	-63	-3.55405	3.70361e-13	-3.55427	-8.49795e-07	9.93492e-09	3.98673e-12	97	98	68	87.6667	29	22	23	24.6667
ENSG00000111404_RERGL	10	2	5	16	0.00595738	11.7358	6.60319e-08	1	0.019453	1	0	0	0.333333	10	4	2	5.33333
ENSG00000111602_TIMELESS	1029	684	-875	-2.34134	0	-2.35465	-1.18661e-05	0	0	1644	1637	1301	1527.33	725	617	615	652.333
ENSG00000111641_NOP2	19	5	-12.3333	-3.3125	0.0029248	-3.2405	-1.6422e-07	1	0.010299	23	20	10	17.6667	4	7	5	5.33333
ENSG00000111665_CDCA3	957	538	-771.667	-3.62174	1.38918e-31	-3.5981	-1.03535e-05	3.72647e-27	2.68865e-30	1191	1169	838	1066	300	234	349	294.333
ENSG00000111728_ST8SIA1	32	23	-23	-5.05882	5.29091e-05	-5.07354	-3.12997e-07	1	0.000253716	34	25	27	28.6667	13	2	2	5.66667
ENSG00000111799_COL12A1	140405	112052	-128777	-4.58505	0	-4.62423	-0.00174715	0	0	173099	173716	147279	164698	39224	35227	33311	35920.7
ENSG00000111801_BTN3A3	1197	788	-1002.33	-2.28559	0	-2.2997	-1.36179e-05	0	0	1950	1820	1576	1782	788	798	753	779.667
ENSG00000111816_FRK	30	8	-17.3333	-3.47619	0.000738695	-3.43563	-2.3102e-07	1	0.0029426	33	26	14	24.3333	6	12	3	7
ENSG00000111846_GCNT2	454	152	263.667	2.1806	2.34873e-11	2.16655	3.50262e-06	6.30047e-07	2.20914e-10	263	238	169	223.333	623	448	390	487
ENSG00000111885_MAN1A1	2776	1484	-2055.67	-2.26373	0	-2.27992	-2.79047e-05	0	0	4211	3658	3178	3682.33	1751	1694	1435	1626.67
ENSG00000111913_RIPOR2	230	86	-146	-2.15873	4.04845e-12	-2.17334	-1.97872e-06	1.086e-07	4.04017e-11	328	265	223	272	143	137	98	126
ENSG00000112029_FBXO5	691	304	-474.333	-2.16353	0	-2.16521	-6.37524e-06	0	0	1065	900	681	882	472	374	377	407.667
ENSG00000112053_SLC26A8	11	3	7.66667	5.6	0.00733828	5.24756	1.03569e-07	1	0.0233344	1	2	2	1.66667	5	12	11	9.33333
ENSG00000112096_SOD2	39491	24229	-30459.7	-4.74658	0	-4.72965	-0.00040967	0	0	46967	36540	32262	38589.7	8033	7476	8881	8130
ENSG00000112175_BMP5	10	2	-4.66667	#DIV/0!	0.00217268	-38.1524	-6.25622e-08	1	0.00784098	2	10	2	4.66667	0	0	0	0
ENSG00000112182_BACH2	396	224	-315	-3.04545	7.95438e-30	-3.04663	-4.24796e-06	2.13376e-25	1.50159e-28	532	488	387	469	136	163	163	154
ENSG00000112183_RBM24	1184	872	1000.67	2.51234	7.97336e-56	2.50118	1.34001e-05	2.13885e-51	1.93212e-54	696	753	536	661.667	1720	1699	1568	1662.33
ENSG00000112297_CRYBG1	935	631	-774.667	-2.33104	0	-2.34295	-1.05428e-05	0	0	1425	1387	1258	1356.67	629	490	627	582
ENSG00000112303_VNN2	30	9	-23	#DIV/0!	4.80631e-10	-181.354	-3.03704e-07	1.28929e-05	4.04674e-09	30	30	9	23	0	0	0	0
ENSG00000112742_TTK	767	509	-659	-3.44376	1.32242e-56	-3.44518	-8.89651e-06	3.54739e-52	3.23372e-55	998	1007	781	928.667	272	240	297	269.667
ENSG00000112818_MEP1A	12	0	-4	#DIV/0!	0.004461	-32.575	-5.31702e-08	1	0.0149695	0	12	0	4	0	0	0	0
ENSG00000112902_SEMA5A	9861	7278	-8389	-2.60208	0	-2.62748	-0.000114343	0	0	14674	13666	12536	13625.3	5638	5258	4813	5236.33
ENSG00000112936_C7	419	238	-291.667	-2.89805	1.04091e-18	-2.9216	-3.96565e-06	2.79225e-14	1.51918e-17	398	557	381	445.333	180	138	143	153.667
ENSG00000112981_NME5	41	8	20.6667	3.81818	0.00113604	3.64432	2.71353e-07	1	0.00436156	3	9	10	7.33333	23	44	17	28
ENSG00000112984_KIF20A	3020	2253	-2680.67	-5.30284	0	-5.31732	-3.62772e-05	0	0	3444	3572	2895	3303.67	642	552	675	623
ENSG00000113209_PCDHB5	73	52	-55.6667	-2.7957	3.8247e-07	-2.85288	-7.69178e-07	0.0102598	2.40444e-06	88	78	94	86.6667	46	26	21	31
ENSG00000113212_PCDHB7	124	78	-94.6667	-4.50617	1.5516e-17	-4.51789	-1.28413e-06	4.16216e-13	2.16441e-16	114	144	107	121.667	20	32	29	27
ENSG00000113248_PCDHB15	89	58	-72	-3.88	1.16979e-12	-3.94766	-9.93167e-07	3.13796e-08	1.21391e-11	84	96	111	97	26	27	22	25
ENSG00000113368_LMNB1	2344	1627	-2011	-3.46648	0	-3.475	-2.7189e-05	0	0	3117	2917	2445	2826.33	818	773	855	815.333
ENSG00000113389_NPR3	504	200	336.667	2.28827	1.82288e-16	2.27463	4.47925e-06	4.88987e-12	2.43641e-15	285	307	192	261.333	696	613	485	598
ENSG00000113494_PRLR	121	15	58	2.28889	0.000971345	2.24034	7.65561e-07	1	0.00377957	35	51	49	45	64	156	89	103
ENSG00000113532_ST8SIA4	185	101	-152.333	-18.5769	3.35398e-41	-18.2358	-2.04003e-06	8.99706e-37	7.31468e-40	189	182	112	161	4	11	11	8.66667
ENSG00000113657_DPYSL3	19233	14470	-17294.3	-2.99243	0	-3.00818	-0.000234655	0	0	27508	27221	23194	25974.3	9041	8275	8724	8680
ENSG00000113721_PDGFRB	13185	9036	-11102.3	-2.07017	0	-2.09489	-0.000152226	0	0	22388	22079	19963	21476.7	10993	10927	9203	10374.3
ENSG00000113722_CDX1	57	32	-42.6667	-33	1.83767e-17	-30.2252	-5.7466e-07	4.92955e-13	2.55815e-16	42	57	33	44	0	1	3	1.33333
ENSG00000113810_SMC4	5742	3635	-4818	-2.87179	0	-2.8793	-6.5059e-05	0	0	8168	7833	6175	7392	2756	2426	2540	2574
ENSG00000114115_RBP1	1523	1239	-1350	-3.75136	0	-3.77788	-1.83474e-05	0	0	2007	1790	1725	1840.67	486	484	502	490.667
ENSG00000114200_BCHE	84	32	-52	-2.45794	1.84709e-05	-2.43322	-6.95354e-07	0.495482	9.4179e-05	107	87	69	87.6667	23	37	47	35.6667
ENSG00000114270_COL7A1	4780	3490	-4035	-2.83187	0	-2.85717	-5.49096e-05	0	0	6826	6164	5723	6237.67	2329	2233	2046	2202.67
ENSG00000114315_HES1	126	107	-111.333	-48.7143	3.00325e-44	-46.8229	-1.50896e-06	8.05622e-40	6.65253e-43	126	108	107	113.667	0	7	0	2.33333
ENSG00000114654_EFCC1	9	0	-3.33333	#DIV/0!	0.00972079	-27.2922	-4.42742e-08	1	0.0297468	1	9	0	3.33333	0	0	0	0
ENSG00000114737_CISH	148	107	-129.333	-2.65106	1.92448e-12	-2.68057	-1.77661e-06	5.16242e-08	1.96739e-11	218	182	223	207.667	75	75	85	78.3333
ENSG00000114779_ABHD14B	2104	1434	1775.33	2.42559	8.4255e-78	2.39609	2.35937e-05	2.26014e-73	2.21365e-76	1295	1251	1190	1245.33	3083	3294	2685	3020.67
ENSG00000114796_KLHL24	1078	626	-812	-2.68815	0	-2.68796	-1.09487e-05	0	0	1534	1245	1100	1293	456	474	513	481
ENSG00000114805_PLCH1	18	3	-12.6667	#DIV/0!	4.63621e-06	-104.315	-1.73976e-07	0.124366	2.55635e-05	18	3	17	12.6667	0	0	0	0
ENSG00000114812_VIPR1	15	5	8.66667	#DIV/0!	6.93077e-05	71.7298	1.19104e-07	1	0.000326745	0	0	0	0	6	5	15	8.66667
ENSG00000115008_IL1A	634	459	-562	-8.42731	1.22653e-155	-8.46092	-7.59199e-06	3.29018e-151	3.47065e-154	673	706	534	637.667	75	80	72	75.6667
ENSG00000115009_CCL20	38	26	-32.6667	-10.8	1.69767e-12	-10.4599	-4.40594e-07	4.554e-08	1.74082e-11	39	40	29	36	3	2	5	3.33333
ENSG00000115163_CENPA	562	404	-485	-7.13924	3.68389e-48	-7.10253	-6.54427e-06	9.88204e-44	8.43897e-47	617	592	483	564	55	79	103	79
ENSG00000115252_PDE1A	89	57	-72.6667	-9.72	2.00589e-24	-9.62317	-9.79075e-07	5.3808e-20	3.41422e-23	97	81	65	81	9	8	8	8.33333
ENSG00000115263_GCG	8	0	-2.66667	#DIV/0!	0.0147215	-23.7007	-3.82265e-08	1	0.0427107	0	0	8	2.66667	0	0	0	0
ENSG00000115267_IFIH1	393	242	-327.333	-2.60984	8.47983e-29	-2.6189	-4.42876e-06	2.27471e-24	1.57857e-27	577	568	447	530.667	221	184	205	203.333
ENSG00000115318_LOXL3	450	301	-355	-2.44114	1.69359e-29	-2.46971	-4.8491e-06	4.54305e-25	3.1881e-28	654	591	559	601.333	277	258	204	246.333
ENSG00000115353_TACR1	6	4	5	#DIV/0!	0.00154623	40.7336	6.69088e-08	1	0.00575041	0	0	0	0	5	6	4	5
ENSG00000115461_IGFBP5	1566067	1212745	-1.39374e+06	-2.62957	0	-2.65407	-0.0189978	0	0	2318072	2371417	2057566	2.24902e+06	915666	844821	805350	855279
ENSG00000115468_EFHD1	42	10	24.6667	2.48	0.00114652	2.41082	3.23415e-07	1	0.00439991	19	10	21	16.6667	52	43	29	41.3333
ENSG00000115594_IL1R1	5034	3013	-4118.67	-2.03867	0	-2.05763	-5.62097e-05	0	0	8546	8550	7156	8084	4237	4143	3516	3965.33
ENSG00000115604_IL18R1	156	72	-116	-5	2.32995e-21	-4.97543	-1.55306e-06	6.25009e-17	3.70047e-20	182	152	101	145	32	29	26	29
ENSG00000115687_PASK	177	99	-127.667	-1.99481	6.76927e-10	-2.02392	-1.756e-06	1.81586e-05	5.62707e-09	270	260	238	256	153	139	93	128.333
ENSG00000115758_ODC1	7728	6033	6694	2.92264	3.92593e-22	2.91168	8.97378e-05	1.05313e-17	6.35565e-21	3968	3567	2910	3481.67	10289	10638	9600	10175.7
ENSG00000115896_PLCL1	225	109	-151	-16.6207	4.94509e-27	-16.493	-2.02915e-06	1.32652e-22	8.85528e-26	231	116	135	160.667	16	6	7	9.66667
ENSG00000115902_SLC1A4	1110	586	-846	-2.13761	0	-2.15701	-1.15193e-05	0	0	1678	1732	1359	1589.67	773	836	622	743.667
ENSG00000115919_KYNU	209	129	158	3.6044	1.48034e-21	3.58683	2.11505e-06	3.97102e-17	2.3637e-20	66	75	41	60.6667	250	211	195	218.667
ENSG00000115956_PLEK	7	4	5	#DIV/0!	0.00154623	41.3222	6.78999e-08	1	0.00575041	0	0	0	0	4	4	7	5
ENSG00000116044_NFE2L2	6116	4216	-5065.33	-2.1541	0	-2.1724	-6.9023e-05	0	0	10136	9819	8408	9454.33	4955	4192	4020	4389
ENSG00000116157_GPX7	40	22	-25.3333	-2.07042	0.00639659	-2.10775	-3.52175e-07	1	0.0207408	55	38	54	49	15	39	17	23.6667
ENSG00000116194_ANGPTL1	16	7	-12	#DIV/0!	1.69358e-06	-96.0068	-1.59985e-07	0.0454302	9.82912e-06	16	13	7	12	0	0	0	0
ENSG00000116254_CHD5	16	12	12.6667	4.8	0.000414651	4.66883	1.70356e-07	1	0.00173472	6	2	2	3.33333	18	14	16	16
ENSG00000116260_QSOX1	244739	188938	-208841	-3.20958	0	-3.25249	-0.00285516	0	0	292241	330372	287460	303358	99394	98522	85633	94516.3
ENSG00000116574_RHOU	99	46	-58.3333	-2.78571	4.04252e-06	-2.79248	-7.85026e-07	0.108441	2.24329e-05	122	80	71	91	50	23	25	32.6667
ENSG00000116661_FBXO2	306	162	235.333	3.44291	5.37582e-15	3.33998	3.10128e-06	1.44206e-10	6.52518e-14	80	90	119	96.3333	357	386	252	331.667
ENSG00000116690_PRG4	9	0	-4.33333	#DIV/0!	0.00309197	-34.9208	-5.71204e-08	1	0.0107956	4	9	0	4.33333	0	0	0	0
ENSG00000116711_PLA2G4A	285	231	-256.667	-3.09809	1.24494e-28	-3.1223	-3.49542e-06	3.33956e-24	2.30792e-27	389	391	357	379	135	106	126	122.333
ENSG00000116741_RGS2	345	266	-284	-3.272	7.52637e-25	-3.32954	-3.89235e-06	2.01895e-20	1.29503e-23	391	438	398	409	157	125	93	125
ENSG00000116774_OLFML3	3953	2788	-3470.33	-4.31772	0	-4.35055	-4.69976e-05	0	0	4773	4886	3890	4516.33	1102	1103	933	1046
ENSG00000116962_NID1	10295	7608	-8751.33	-2.66692	0	-2.70289	-0.000119725	0	0	14060	14852	13092	14001.3	5709	5484	4557	5250
ENSG00000116991_SIPA1L2	2598	2119	-2428.33	-24.3494	0	-24.5009	-3.28424e-05	0	0	2685	2695	2217	2532.33	117	97	98	104
ENSG00000117013_KCNQ4	29	6	-15.3333	-2.64286	0.00786586	-2.67991	-2.14766e-07	1	0.0248442	18	23	33	24.6667	12	4	12	9.33333
ENSG00000117122_MFAP2	608	447	-525.667	-3.71429	1.68087e-93	-3.75512	-7.1473e-06	4.50892e-89	4.54071e-92	765	739	654	719.333	217	207	157	193.667
ENSG00000117152_RGS4	13464	6014	10024.7	2.43867	5.19433e-56	2.41019	0.000132633	1.39338e-51	1.26212e-54	7739	7196	5969	6968	19433	18335	13210	16992.7
ENSG00000117228_GBP1	3249	1478	-2390	-2.02239	0	-2.02228	-3.22127e-05	0	0	5270	4989	3924	4727.67	2546	2021	2446	2337.67
ENSG00000117281_CD160	9	0	-3	#DIV/0!	0.0147215	-24.7363	-3.99703e-08	1	0.0427107	0	9	0	3	0	0	0	0
ENSG00000117318_ID3	1327	649	992.333	4.50648	5.26468e-42	4.40973	1.31398e-05	1.41225e-37	1.15286e-40	255	314	280	283	1315	1582	929	1275.33
ENSG00000117385_P3H1	5884	4028	-4953.33	-2.34285	0	-2.37135	-6.77213e-05	0	0	9044	8968	7914	8642	4020	3886	3160	3688.67
ENSG00000117399_CDC20	2122	1609	-1892.33	-3.99894	0	-4.03039	-2.56764e-05	0	0	2613	2715	2242	2523.33	667	633	593	631
ENSG00000117472_TSPAN1	32	13	22.3333	10.5714	1.74463e-07	9.81167	2.96099e-07	0.00467997	1.13979e-06	1	2	4	2.33333	26	33	15	24.6667
ENSG00000117507_FMO6P	12	0	-5.33333	#DIV/0!	0.0011135	-44.0563	-7.2504e-08	1	0.00428422	0	12	4	5.33333	0	0	0	0
ENSG00000117594_HSD11B1	875	495	-654.333	-2.83801	0	-2.84636	-8.83278e-06	0	0	1161	1030	840	1010.33	437	286	345	356
ENSG00000117598_PLPPR5	11	7	-8	-13	0.00117812	-11.2325	-1.08252e-07	1	0.0045057	11	7	8	8.66667	0	2	0	0.666667
ENSG00000117650_NEK2	924	584	-733.333	-5.84581	1.66549e-66	-5.80531	-9.85397e-06	4.46766e-62	4.22674e-65	1056	879	719	884.667	135	132	187	151.333
ENSG00000117724_CENPF	6249	4370	-5426.67	-3.92228	0	-3.90765	-7.31168e-05	0	0	7811	7939	6101	7283.67	1731	1690	2150	1857
ENSG00000118004_COLEC11	37	30	-31.6667	-5.13043	1.1161e-08	-5.09994	-4.31287e-07	0.000299394	8.27971e-08	36	43	39	39.3333	6	6	11	7.66667
ENSG00000118113_MMP8	22	15	-16	-2.6	0.00312512	-2.566	-2.15398e-07	1	0.0108985	27	29	22	26	7	7	16	10
ENSG00000118193_KIF14	726	540	-632	-3.75181	9.59716e-73	-3.77724	-8.56664e-06	2.57444e-68	2.48738e-71	928	900	757	861.667	270	202	217	229.667
ENSG00000118242_MREG	124	27	72.6667	2.11795	5.20555e-06	2.08634	9.55133e-07	0.139639	2.85618e-05	73	67	55	65	179	140	94	137.667
ENSG00000118257_NRP2	11383	8835	-9963.67	-2.973	0	-2.99915	-0.000135616	0	0	16180	14988	13873	15013.7	5315	5038	4797	5050
ENSG00000118307_CASC1	11	2	-7.33333	#DIV/0!	0.00014688	-61.1497	-1.01288e-07	1	0.000660529	9	2	11	7.33333	0	0	0	0
ENSG00000118503_TNFAIP3	5280	4129	-4700	-4.08264	0	-4.10232	-6.37541e-05	0	0	6699	6292	5683	6224.67	1554	1419	1601	1524.67
ENSG00000118513_MYB	84	60	-70.3333	-5.68889	4.50974e-20	-5.7019	-9.52508e-07	1.20974e-15	6.91279e-19	95	86	75	85.3333	19	15	11	15
ENSG00000118557_PMFBP1	15	6	-10.3333	-8.75	0.001919	-8.30829	-1.41777e-07	1	0.00701421	15	6	14	11.6667	0	4	0	1.33333
ENSG00000118785_SPP1	88	42	61	5.25581	5.69114e-06	4.97813	8.03684e-07	0.152665	3.10547e-05	14	3	26	14.3333	91	79	56	75.3333
ENSG00000118849_RARRES1	181	132	-152.667	-9.03509	8.48749e-33	-9.14436	-2.07399e-06	2.27677e-28	1.67656e-31	170	188	157	171.667	25	25	7	19
ENSG00000118898_PPL	1840	1490	-1663.33	-10.0235	0	-10.1053	-2.25391e-05	0	0	2010	1852	1681	1847.67	191	192	170	184.333
ENSG00000118997_DNAH7	36	9	-19	-6.18182	0.000101407	-6.01664	-2.54e-07	1	0.000467077	18	38	12	22.6667	3	6	2	3.66667
ENSG00000119283_TRIM67	11	0	3.66667	#DIV/0!	0.00653236	29.5615	4.80956e-08	1	0.0210134	0	0	0	0	11	0	0	3.66667
ENSG00000119397_CNTRL	648	340	-509	-2.54242	0	-2.54418	-6.86039e-06	0	0	923	916	678	839	377	275	338	330
ENSG00000119514_GALNT12	292	114	-217.667	-2.15371	1.08211e-13	-2.15376	-2.92355e-06	2.90275e-09	1.21099e-12	455	466	298	406.333	184	208	174	188.667
ENSG00000119669_IRF2BPL	5201	4533	-4758.33	-2.34315	0	-2.37651	-6.5415e-05	0	0	8420	8303	8180	8301	3647	3762	3219	3542.67
ENSG00000119681_LTBP2	19674	14797	-16640.3	-1.99095	0	-2.01918	-0.00022934	0	0	33641	34577	32080	33432.7	18191	17283	14903	16792.3
ENSG00000119686_FLVCR2	190	126	136.333	2.00739	6.38906e-10	2.00444	1.8305e-06	1.71386e-05	5.32091e-09	172	128	106	135.333	296	254	265	271.667
ENSG00000119714_GPR68	170	115	-139.333	-2.05823	1.16478e-11	-2.07805	-1.90996e-06	3.12451e-07	1.12271e-10	298	246	269	271	136	128	131	131.667
ENSG00000119915_ELOVL3	18	3	11	6.5	0.00403864	6.25742	1.50413e-07	1	0.0137483	1	4	1	2	16	4	19	13
ENSG00000120156_TEK	1390	933	-1179	-3.47516	0	-3.49674	-1.59492e-05	0	0	1816	1757	1393	1655.33	543	460	426	476.333
ENSG00000120162_MOB3B	93	78	-85.3333	-20.6923	3.9498e-31	-20.4775	-1.16423e-06	1.05954e-26	7.58436e-30	91	82	96	89.6667	4	6	3	4.33333
ENSG00000120279_MYCT1	19	9	-10.6667	-4.55556	0.010686	-4.43525	-1.48004e-07	1	0.0323901	11	11	19	13.6667	0	2	7	3
ENSG00000120306_CYSTM1	1109	835	873	2.16452	1.64057e-26	2.14678	1.16511e-05	4.40084e-22	2.90676e-25	702	878	669	749.667	1537	1778	1553	1622.67
ENSG00000120322_PCDHB8	34	14	-22	-2.26923	0.00179739	-2.29996	-3.03625e-07	1	0.00659576	47	28	43	39.3333	14	25	13	17.3333
ENSG00000120324_PCDHB10	131	77	-97	-2.37915	2.59105e-11	-2.39524	-1.32042e-06	6.9505e-07	2.4328e-10	157	199	146	167.333	74	69	68	70.3333
ENSG00000120328_PCDHB12	85	28	-50.3333	-4.02	6.86556e-06	-4.12441	-6.94518e-07	0.184169	3.70188e-05	43	92	66	67	28	15	7	16.6667
ENSG00000120337_TNFSF18	842	566	-710.667	-24.9551	2.1269e-103	-25.0456	-9.55717e-06	5.70542e-99	5.8278e-102	860	776	585	740.333	52	19	18	29.6667
ENSG00000120457_KCNJ5	123	51	-76	-8.125	4.86616e-13	-7.92579	-1.01278e-06	1.30535e-08	5.19025e-12	128	70	62	86.6667	11	5	16	10.6667
ENSG00000120498_TEX11	12	0	-4	#DIV/0!	0.00653236	-31.8148	-5.18901e-08	1	0.0210134	12	0	0	4	0	0	0	0
ENSG00000120658_ENOX1	303	95	-186.667	-2.10236	4.48787e-12	-2.11418	-2.52341e-06	1.20387e-07	4.46375e-11	434	353	281	356	186	191	131	169.333
ENSG00000120708_TGFBI	91588	66796	-80891.3	-3.70055	0	-3.73438	-0.00109806	0	0	116025	118441	98069	110845	31273	31735	26853	29953.7
ENSG00000120738_EGR1	12731	11593	-12147	-3.4679	0	-3.49769	-0.000165797	0	0	17253	17274	16680	17069	4543	5087	5136	4922
ENSG00000120802_TMPO	2792	1585	-2227	-2.3346	0	-2.33481	-3.00304e-05	0	0	4371	4054	3262	3895.67	1579	1677	1750	1668.67
ENSG00000120885_CLU	26686	20603	-24013	-2.27659	0	-2.29724	-0.000327827	0	0	44577	44435	39458	42823.3	19685	18855	17891	18810.3
ENSG00000120937_NPPB	10	0	-3.33333	#DIV/0!	0.00653236	-29.5662	-4.81036e-08	1	0.0210134	0	0	10	3.33333	0	0	0	0
ENSG00000120949_TNFRSF8	127	100	-109	-2.15548	6.34338e-11	-2.17144	-1.48968e-06	1.70161e-06	5.77601e-10	212	201	197	203.333	97	85	101	94.3333
ENSG00000121005_CRISPLD1	123	73	-90.3333	-5.30159	1.90035e-10	-5.37541	-1.22161e-06	5.09769e-06	1.66103e-09	130	113	91	111.333	38	18	7	21
ENSG00000121152_NCAPH	761	564	-667.667	-3.41908	1.45303e-46	-3.43293	-9.06237e-06	3.89774e-42	3.27817e-45	985	983	863	943.667	299	224	305	276
ENSG00000121211_MND1	123	94	-103	-2.56061	2.51888e-13	-2.5811	-1.4064e-06	6.75689e-09	2.74002e-12	161	185	161	169	67	62	69	66
ENSG00000121236_TRIM6	278	80	-183	-2.12041	2.33069e-11	-2.1238	-2.46278e-06	6.25207e-07	2.19294e-10	364	423	252	346.333	172	173	145	163.333
ENSG00000121270_ABCC11	41	2	21.3333	3.66667	0.00282726	3.71043	2.90739e-07	1	0.0099949	12	10	2	8	43	11	34	29.3333
ENSG00000121440_PDZRN3	1219	970	-1021	-2.60199	0	-2.63674	-1.397e-05	0	0	1668	1756	1551	1658.33	581	794	537	637.333
ENSG00000121858_TNFSF10	154	100	-109.333	-2.45778	5.10195e-10	-2.4781	-1.48725e-06	1.3686e-05	4.28223e-09	213	175	165	184.333	101	59	65	75
ENSG00000121895_TMEM156	290	140	-234	-5.5	6.02198e-29	-5.45307	-3.12558e-06	1.6154e-24	1.12414e-27	328	339	191	286	49	51	56	52
ENSG00000121904_CSMD2	79	31	46.3333	3.31667	1.18106e-05	3.21002	6.11302e-07	0.31682	6.18065e-05	20	12	28	20	57	91	51	66.3333
ENSG00000121957_GPSM2	1128	720	-920.333	-2.26304	0	-2.27957	-1.25023e-05	0	0	1756	1783	1408	1649	843	688	655	728.667
ENSG00000122121_XPNPEP2	36	25	-28.6667	-22.5	1.19414e-10	-21.2212	-3.9424e-07	3.20327e-06	1.0635e-09	25	29	36	30	0	4	0	1.33333
ENSG00000122176_FMOD	13511	10735	-11933	-3.32491	0	-3.36675	-0.000162799	0	0	17206	18073	15918	17065.7	5653	5183	4562	5132.67
ENSG00000122547_EEPD1	641	349	-456	-2.06047	0	-2.05867	-6.14626e-06	0	0	1048	851	759	886	410	407	473	430
ENSG00000122644_ARL4A	659	283	-484.667	-2.36526	0	-2.36121	-6.49616e-06	0	0	999	892	628	839.667	380	340	345	355
ENSG00000122691_TWIST1	1396	1151	-1239	-2.64034	0	-2.67419	-1.69568e-05	0	0	2066	1997	1920	1994.33	769	827	670	755.333
ENSG00000122735_DNAI1	6	3	4.33333	#DIV/0!	0.00309197	35.3627	5.78645e-08	1	0.0107956	0	0	0	0	4	6	3	4.33333
ENSG00000122877_EGR2	480	408	-443.667	-15.9551	2.88257e-38	-15.9037	-6.0627e-06	7.73251e-34	6.13691e-37	433	492	495	473.333	15	25	49	29.6667
ENSG00000122952_ZWINT	1191	795	-1018.33	-2.56027	0	-2.56766	-1.37803e-05	0	0	1828	1745	1440	1671	637	645	676	652.667
ENSG00000122966_CIT	1379	1004	-1236.33	-3.12428	0	-3.13711	-1.67511e-05	0	0	1930	1928	1597	1818.33	551	593	602	582
ENSG00000122986_HVCN1	102	37	-54	-2.2	0.00120801	-2.19695	-7.19908e-07	1	0.00461152	106	134	57	99	70	32	33	45
ENSG00000123080_CDKN2C	790	661	-726	-5.86161	6.1096e-79	-5.8645	-9.83493e-06	1.6389e-74	1.6115e-77	921	910	795	875.333	134	131	183	149.333
ENSG00000123219_CENPK	191	114	-139	-2.00482	1.96497e-12	-2.02493	-1.90072e-06	5.27103e-08	2.00572e-11	306	273	253	277.333	139	161	115	138.333
ENSG00000123243_ITIH5	69	30	-45	-4.06818	3.97256e-07	-4.1777	-6.28166e-07	0.0106564	2.48981e-06	57	42	80	59.6667	21	12	11	14.6667
ENSG00000123353_ORMDL2	981	496	710.667	2.12093	7.36447e-28	2.10176	9.4366e-06	1.97552e-23	1.34664e-26	645	725	532	634	1380	1513	1141	1344.67
ENSG00000123405_NFE2	21	9	-12	-2.71429	0.0109025	-2.7429	-1.67051e-07	1	0.0329867	16	17	24	19	3	11	7	7
ENSG00000123485_HJURP	1358	1156	-1248.67	-3.17034	0	-3.19235	-1.69961e-05	0	0	1913	1836	1723	1824	555	567	604	575.333
ENSG00000123560_PLP1	47	31	-35.6667	-4.96296	6.73868e-08	-4.96488	-4.82303e-07	0.00180765	4.609e-07	51	46	37	44.6667	6	17	4	9
ENSG00000123609_NMI	492	245	-350.333	-2.15877	2.22045e-16	-2.15755	-4.72371e-06	5.95635e-12	2.92983e-15	757	647	554	652.667	309	265	333	302.333
ENSG00000123610_TNFAIP6	213	181	-191	-53.0909	9.06035e-76	-52.1339	-2.5952e-06	2.43044e-71	2.36424e-74	185	213	186	194.667	7	4	0	3.66667
ENSG00000123689_G0S2	61	21	-37	-6.84211	2.23703e-08	-6.77689	-4.98468e-07	0.000600082	1.60966e-07	65	27	38	43.3333	9	6	4	6.33333
ENSG00000123739_PLA2G12A	1099	820	952.667	2.28161	8.0302e-60	2.26213	1.27016e-05	2.1541e-55	1.98901e-58	800	753	677	743.333	1776	1739	1573	1696
ENSG00000123975_CKS2	1128	740	-977	-2.21517	0	-2.22142	-1.32307e-05	0	0	1907	1901	1535	1781	795	779	838	804
ENSG00000124097_HMGB1P1	6	2	-3.66667	#DIV/0!	0.00653236	-30.2258	-4.92143e-08	1	0.0210134	3	6	2	3.66667	0	0	0	0
ENSG00000124107_SLPI	7	5	-6	#DIV/0!	0.000596435	-49.1353	-8.10567e-08	1	0.00241609	6	7	5	6	0	0	0	0
ENSG00000124116_WFDC3	80	31	-51.6667	-7.45833	8.13322e-12	-7.34507	-6.93543e-07	2.18174e-07	7.95094e-11	54	85	40	59.6667	10	5	9	8
ENSG00000124140_SLC12A5	100	28	-64	-2.09091	2.82751e-06	-2.09114	-8.59969e-07	0.0758479	1.60152e-05	132	151	85	122.667	57	68	51	58.6667
ENSG00000124145_SDC4	13751	7222	-10512.3	-2.01022	0	-2.02343	-0.000142865	0	0	23240	21439	18076	20918.3	10875	10854	9489	10406
ENSG00000124171_PARD6B	58	23	-39	-2.91803	4.07991e-06	-2.96504	-5.37912e-07	0.109444	2.26357e-05	43	74	61	59.3333	25	20	16	20.3333
ENSG00000124212_PTGIS	1560	1119	-1334.33	-30.219	1.84786e-249	-30.2946	-1.80326e-05	4.95687e-245	5.39377e-248	1375	1597	1168	1380	37	51	49	45.6667
ENSG00000124374_PAIP2B	24	7	13.3333	3.66667	0.00707789	3.54379	1.77964e-07	1	0.0225868	8	0	7	5	14	24	17	18.3333
ENSG00000124613_ZNF391	69	31	47.6667	5.08571	6.01135e-09	4.9083	6.31162e-07	0.000161255	4.58761e-08	12	6	17	11.6667	75	60	43	59.3333
ENSG00000124749_COL21A1	19	4	-10.6667	-3.66667	0.00810599	-3.6265	-1.43006e-07	1	0.0254707	19	16	9	14.6667	7	5	0	4
ENSG00000124762_CDKN1A	89857	64007	77164	2.55985	8.40022e-17	2.53203	0.00102769	2.25336e-12	1.13921e-15	51696	50838	45873	49469	129324	135730	114845	126633
ENSG00000124766_SOX4	5220	4035	-4547.33	-9.07697	0	-9.1413	-6.15634e-05	0	0	5755	4970	4606	5110.33	583	571	535	563
ENSG00000124785_NRN1	7	0	3.66667	#DIV/0!	0.00653236	29.6582	4.82585e-08	1	0.0210134	0	0	0	0	4	7	0	3.66667
ENSG00000124875_CXCL6	1253	842	-1088.67	-409.25	3.47467e-234	-391.764	-1.46301e-05	9.3208e-230	1.01313e-232	1253	1177	844	1091.33	2	6	0	2.66667
ENSG00000125378_BMP4	1539	1188	-1394.67	-6.30964	0	-6.35269	-1.8884e-05	0	0	1736	1787	1449	1657.33	279	261	248	262.667
ENSG00000125531_FNDC11	42	20	26.6667	3.10526	0.00209671	3.09812	3.54788e-07	1	0.00760571	26	6	6	12.6667	46	48	24	39.3333
ENSG00000125534_PPDPF	15814	9972	12026	2.67571	4.34231e-45	2.63452	0.000159945	1.16482e-40	9.72308e-44	7395	6751	7384	7176.67	17356	22565	17687	19202.7
ENSG00000125538_IL1B	1019	923	-963.333	-30.4898	6.9529e-226	-30.7412	-1.30924e-05	1.86512e-221	2.0251e-224	986	1047	955	996	38	28	32	32.6667
ENSG00000125730_C3	26298	21931	-24582.3	-5.48883	0	-5.51143	-0.000333326	0	0	31512	31307	27357	30058.7	5214	5426	5789	5476.33
ENSG00000125735_TNFSF14	16	9	-12.6667	#DIV/0!	6.96699e-07	-103.671	-1.72891e-07	0.0186889	4.24749e-06	9	16	13	12.6667	0	0	0	0
ENSG00000125864_BFSP1	227	128	-169	-2.10217	1.43994e-13	-2.12892	-2.31534e-06	3.86264e-09	1.59284e-12	332	344	291	322.333	180	163	117	153.333
ENSG00000125869_LAMP5	8	0	3	#DIV/0!	0.0147215	25.7574	4.16898e-08	1	0.0427107	0	0	0	0	0	1	8	3
ENSG00000125898_FAM110A	192	137	-154	-2.57679	7.44426e-17	-2.59941	-2.10155e-06	1.99692e-12	1.01059e-15	238	284	233	251.667	105	92	96	97.6667
ENSG00000125965_GDF5	3263	2358	-2668.33	-2.07392	0	-2.08281	-3.63041e-05	0	0	5637	5035	4787	5153	2374	2429	2651	2484.67
ENSG00000125966_MMP24	316	233	272	2.54545	1.11899e-23	2.51485	3.62208e-06	3.00169e-19	1.87605e-22	192	158	178	176	459	474	411	448
ENSG00000125968_ID1	309	193	254	4.38667	1.4856e-39	4.33659	3.38779e-06	3.98511e-35	3.20862e-38	83	77	65	75	343	374	270	329
ENSG00000125999_BPIFB1	11	0	-3.66667	#DIV/0!	0.00653236	-29.9642	-4.87738e-08	1	0.0210134	0	11	0	3.66667	0	0	0	0
ENSG00000126005_MMP24OS	7239	5055	5903	2.14473	5.46387e-64	2.11882	7.83672e-05	1.46568e-59	1.37494e-62	5421	5071	4978	5156.67	10836	12217	10126	11059.7
ENSG00000126264_HCST	33	6	18.3333	2.27907	0.00899772	2.23868	2.4062e-07	1	0.0279356	14	20	9	14.3333	39	42	17	32.6667
ENSG00000126561_STAT5A	423	269	-335.333	-3.02008	5.27614e-39	-3.04295	-4.54839e-06	1.41532e-34	1.13498e-37	565	501	438	501.333	169	187	142	166
ENSG00000126603_GLIS2	2223	1817	-1938.33	-2.16207	0	-2.19261	-2.66849e-05	0	0	3546	3740	3533	3606.33	1771	1716	1517	1668
ENSG00000126787_DLGAP5	2146	1438	-1851.33	-4.24416	0	-4.23707	-2.49559e-05	0	0	2611	2643	2012	2422	574	497	641	570.667
ENSG00000126803_HSPA2	1436	1181	-1291	-5.39116	2.79098e-157	-5.4639	-1.75517e-05	7.48679e-153	7.9058e-156	1631	1671	1453	1585	375	272	235	294
ENSG00000126822_PLEKHG3	657	468	-583.667	-3.38556	5.41167e-32	-3.42838	-8.00728e-06	1.45168e-27	1.05423e-30	881	722	882	828.333	225	255	254	244.667
ENSG00000126861_OMG	32	17	-23	-70	5.48116e-11	-51.1496	-3.09727e-07	1.47032e-06	5.01645e-10	21	32	17	23.3333	0	0	1	0.333333
ENSG00000126882_FAM78A	117	46	-78	-4	2.86655e-12	-3.96856	-1.0411e-06	7.68952e-08	2.90061e-11	139	103	70	104	22	32	24	26
ENSG00000127129_EDN2	8	0	-4.66667	#DIV/0!	0.00309197	-37.2517	-6.10455e-08	1	0.0107956	8	6	0	4.66667	0	0	0	0
ENSG00000127241_MASP1	2072	1532	-1768.67	-5.18785	5.00866e-102	-5.26237	-2.40094e-05	1.34357e-97	1.3696e-100	2260	2385	1928	2191	558	396	313	422.333
ENSG00000127318_IL22	13	1	4.66667	15	0.0109429	10.718	6.08518e-08	1	0.0330417	0	0	1	0.333333	13	2	0	5
ENSG00000127564_PKMYT1	287	264	-267	-2.35533	8.5194e-22	-2.38604	-3.66708e-06	2.28533e-17	1.36682e-20	460	469	463	464	196	213	182	197
ENSG00000127585_FBXL16	173	77	117.667	4.75532	5.71349e-11	4.63439	1.57408e-06	1.53264e-06	5.22373e-10	29	22	43	31.3333	106	195	146	149
ENSG00000127586_CHTF18	275	116	-195	-2.31166	1.42887e-10	-2.34238	-2.68021e-06	3.83295e-06	1.265e-09	411	262	358	343.667	146	164	136	148.667
ENSG00000127824_TUBA4A	2687	2006	2341.67	5.05835	4.73858e-78	4.98366	3.12776e-05	1.27113e-73	1.2462e-76	610	526	595	577	2942	3213	2601	2918.67
ENSG00000127863_TNFRSF19	5920	4416	-5355.33	-5.24353	0	-5.26016	-7.2414e-05	0	0	7055	7075	5722	6617.33	1325	1155	1306	1262
ENSG00000127951_FGL2	2118	1596	-1838.67	-49.386	2.07975e-302	-49.6461	-2.4877e-05	5.57893e-298	6.09053e-301	1852	2150	1628	1876.67	32	50	32	38
ENSG00000128262_POM121L9P	114	63	-73.6667	-5.70213	2.72061e-06	-5.82029	-9.96821e-07	0.0729805	1.54358e-05	116	77	75	89.3333	33	12	2	15.6667
ENSG00000128284_APOL3	246	144	-180.667	-2.19383	2.6896e-10	-2.20904	-2.4542e-06	7.21486e-06	2.32138e-09	351	365	280	332	199	119	136	151.333
ENSG00000128285_MCHR1	35	22	-24.6667	-5.625	1.0596e-05	-5.6394	-3.35034e-07	0.284236	5.57545e-05	35	28	27	30	5	11	0	5.33333
ENSG00000128313_APOL5	8	2	-5	-16	0.00595738	-12.2688	-6.91208e-08	1	0.019453	6	2	8	5.33333	1	0	0	0.333333
ENSG00000128342_LIF	15715	11718	-13345.7	-3.51853	0	-3.5231	-0.000180652	0	0	20718	18410	16806	18644.7	5088	5003	5806	5299
ENSG00000128383_APOBEC3A	21	4	-10.3333	-7.2	0.0022101	-6.6368	-1.36048e-07	1	0.0079589	22	8	6	12	1	2	2	1.66667
ENSG00000128422_KRT17	40	16	-23.3333	-2.70732	0.00120922	-2.66711	-3.12662e-07	1	0.0046148	35	48	28	37	8	12	21	13.6667
ENSG00000128510_CPA4	11452	8018	9769.33	3.08821	4.32428e-31	3.0635	0.000130467	1.15999e-26	8.28563e-30	5050	4910	4075	4678.33	14888	15527	12928	14447.7
ENSG00000128591_FLNC	108930	71527	89630	2.30284	3.99897e-77	2.27556	0.00119038	1.07272e-72	1.04758e-75	72436	69563	64389	68796	160869	173319	141090	158426
ENSG00000128606_LRRC17	22789	15980	-19858	-3.75334	0	-3.78366	-0.000268984	0	0	28845	29158	23208	27070.3	8040	7228	6369	7212.33
ENSG00000128655_PDE11A	86	61	62.6667	3.32099	3.03252e-07	3.32425	8.40827e-07	0.00813473	1.92629e-06	47	17	17	27	103	88	78	89.6667
ENSG00000128805_ARHGAP22	7600	4793	6211.33	2.02278	5.09726e-75	2.00381	8.25129e-05	1.36734e-70	1.32623e-73	6504	6246	5469	6073	12745	13069	11039	12284.3
ENSG00000128849_CGNL1	870	718	-788.667	-14.8363	1.43022e-216	-14.9451	-1.06829e-05	3.83656e-212	4.15212e-215	919	850	768	845.667	72	49	50	57
ENSG00000128872_TMOD2	2062	1284	1657	2.76715	3.62428e-68	2.75411	2.21296e-05	9.72214e-64	9.2328e-67	1117	954	742	937.667	2742	2804	2238	2594.67
ENSG00000128917_DLL4	923	850	-881.667	-12.2076	8.63742e-184	-12.3577	-1.19967e-05	2.31699e-179	2.48871e-182	959	990	932	960.333	87	82	67	78.6667
ENSG00000128965_CHAC1	1978	1335	-1666	-2.06955	0	-2.09268	-2.28141e-05	0	0	3352	3348	2971	3223.67	1636	1663	1374	1557.67
ENSG00000129009_ISLR	84	47	-64.6667	-6.54286	1.17921e-16	-6.50915	-8.70907e-07	3.16323e-12	1.58638e-15	79	93	57	76.3333	16	9	10	11.6667
ENSG00000129048_ACKR4	24	5	-13.6667	-2.95238	0.00337471	-3.0161	-1.91052e-07	1	0.0116869	21	14	27	20.6667	9	9	3	7
ENSG00000129151_BBOX1	18	11	-12.3333	-6.28571	0.0011111	-6.13733	-1.6764e-07	1	0.00428298	18	12	14	14.6667	1	6	0	2.33333
ENSG00000129159_KCNC1	8	3	-5	-8.5	0.0137731	-7.33334	-6.6859e-08	1	0.0406005	6	8	3	5.66667	2	0	0	0.666667
ENSG00000129170_CSRP3	9	1	5	16	0.00803727	11.5872	6.53866e-08	1	0.0252844	0	1	0	0.333333	9	7	0	5.33333
ENSG00000129173_E2F8	125	89	-100.333	-2.61828	4.05721e-10	-2.61781	-1.35986e-06	1.08835e-05	3.43761e-09	165	175	147	162.333	50	58	78	62
ENSG00000129195_PIMREG	624	376	-508.333	-3.99607	1.36275e-48	-3.99844	-6.85562e-06	3.65557e-44	3.13245e-47	718	764	552	678	140	193	176	169.667
ENSG00000129353_SLC44A2	10962	7121	9158.67	2.07918	2.53617e-117	2.05657	0.000121553	6.80329e-113	7.02094e-116	8749	8903	7808	8486.67	18296	18770	15870	17645.3
ENSG00000129354_AP1M2	18	7	11	12	0.000215636	10.6393	1.47184e-07	1	0.000946097	0	2	1	1	8	18	10	12
ENSG00000129422_MTUS1	767	597	-673.667	-6.27676	3.44832e-147	-6.32755	-9.13771e-06	9.25011e-143	9.72671e-146	805	882	717	801.333	148	115	120	127.667
ENSG00000129514_FOXA1	64	36	-47.3333	-3.89796	6.726e-06	-3.86882	-6.4521e-07	0.180425	3.63174e-05	71	51	69	63.6667	7	15	27	16.3333
ENSG00000129534_MIS18BP1	898	536	-705.333	-2.60913	0	-2.6056	-9.50007e-06	0	0	1313	1164	954	1143.67	418	415	482	438.333
ENSG00000129757_CDKN1C	249	183	-205.333	-3.464	2.91999e-18	-3.47641	-2.79466e-06	7.83287e-14	4.19993e-17	312	270	284	288.667	63	87	100	83.3333
ENSG00000129810_SGO1	237	167	-187.333	-3.29388	2.58914e-23	-3.33181	-2.55328e-06	6.94537e-19	4.29788e-22	258	304	245	269	100	78	67	81.6667
ENSG00000130005_GAMT	1543	1045	1226.67	2.20656	1.32361e-53	2.19313	1.63935e-05	3.55059e-49	3.15608e-52	1070	1107	873	1016.67	2199	2416	2115	2243.33
ENSG00000130203_APOE	271	228	-240	-5.89796	1.00575e-28	-6.00156	-3.28366e-06	2.69793e-24	1.86838e-27	269	306	292	289	41	71	35	49
ENSG00000130294_KIF1A	15	2	5.33333	9	0.0106174	7.67737	7.05775e-08	1	0.0321929	2	0	0	0.666667	1	15	2	6
ENSG00000130303_BST2	194	101	-154.667	-8.48387	4.80717e-34	-8.41741	-2.07084e-06	1.28952e-29	9.70296e-33	214	190	122	175.333	21	21	20	20.6667
ENSG00000130477_UNC13A	18	16	15.6667	8.83333	6.63352e-05	8.13853	2.09682e-07	1	0.000314389	1	0	5	2	18	18	17	17.6667
ENSG00000130487_KLHDC7B	64	37	-49.3333	-6.48148	3.27251e-14	-6.47758	-6.67435e-07	8.77851e-10	3.79693e-13	59	68	48	58.3333	12	11	4	9
ENSG00000130529_TRPM4	1958	1114	1475.67	2.12819	2.73779e-46	2.10592	1.95794e-05	7.34413e-42	6.16636e-45	1445	1289	1190	1308	2800	3148	2403	2783.67
ENSG00000130635_COL5A1	55171	40067	-45968.7	-2.46726	0	-2.4969	-0.000628507	0	0	82953	76445	72497	77298.3	32430	33777	27782	31329.7
ENSG00000130702_LAMA5	1224	954	-1052.33	-2.14177	0	-2.17976	-1.45797e-05	0	0	1891	1986	2045	1974	937	1007	821	921.667
ENSG00000130751_NPAS1	125	51	95	3.4359	6.77337e-11	3.34859	1.25287e-06	1.81696e-06	6.15709e-10	30	45	42	39	154	155	93	134
ENSG00000130775_THEMIS2	194	148	-154.333	-2.08685	9.74953e-11	-2.11589	-2.127e-06	2.61531e-06	8.74979e-10	277	320	292	296.333	129	171	126	142
ENSG00000130829_DUSP9	8	1	-3.66667	-12	0.0150429	-9.35881	-5.18553e-08	1	0.043488	0	4	8	4	0	0	1	0.333333
ENSG00000131015_ULBP2	484	274	330.667	2.13501	1.52574e-15	2.12122	4.41442e-06	4.09281e-11	1.9206e-14	338	280	256	291.333	554	740	572	622
ENSG00000131016_AKAP12	16035	9306	-13107.7	-2.50306	0	-2.50468	-0.000176697	0	0	24577	22816	18092	21828.3	8542	8834	8786	8720.67
ENSG00000131037_EPS8L1	81	47	-61	-2.69444	2.20102e-06	-2.69207	-8.27536e-07	0.0590424	1.26483e-05	100	101	90	97	20	43	45	36
ENSG00000131080_EDA2R	517	411	419.667	2.03964	2.17102e-18	2.02003	5.58849e-06	5.82375e-14	3.13949e-17	377	459	375	403.667	788	892	790	823.333
ENSG00000131094_C1QL1	136	113	-121.667	-5.86667	9.60432e-25	-5.93142	-1.66212e-06	2.57636e-20	1.6494e-23	136	155	149	146.667	33	19	23	25
ENSG00000131096_PYY	17	4	10.6667	2.52381	0.013093	2.47956	1.41631e-07	1	0.0388688	8	9	4	7	20	21	12	17.6667
ENSG00000131398_KCNC3	59	31	40.3333	3.81395	1.71427e-07	3.7259	5.37853e-07	0.00459854	1.12023e-06	13	12	18	14.3333	44	71	49	54.6667
ENSG00000131409_LRRC4B	8	6	-7	-22	0.0011345	-16.5476	-9.54567e-08	1	0.00435627	8	6	8	7.33333	0	1	0	0.333333
ENSG00000131711_MAP1B	37167	25981	31465.3	2.43135	1.04267e-15	2.41133	0.000419513	2.79696e-11	1.32557e-14	24141	22301	19507	21983	55389	56674	48282	53448.3
ENSG00000131737_KRT34	516	357	416	5.44128	8.60367e-49	5.3943	5.55951e-06	2.30793e-44	1.98276e-47	126	73	82	93.6667	589	501	439	509.667
ENSG00000131738_KRT33B	32	23	26.3333	16.8	8.72198e-10	15.6005	3.52222e-07	2.33967e-05	7.18572e-09	0	5	0	1.66667	29	32	23	28
ENSG00000131746_TNS4	24	10	14	4.81818	0.00204926	4.5135	1.8436e-07	1	0.00744065	2	2	7	3.66667	26	15	12	17.6667
ENSG00000131747_TOP2A	7420	4985	-6351.33	-3.93048	0	-3.93916	-8.58243e-05	0	0	8951	9379	7226	8518.67	2302	1959	2241	2167.33
ENSG00000131864_USP29	9	0	3.33333	#DIV/0!	0.00972079	27.0038	4.37887e-08	1	0.0297468	0	0	0	0	9	1	0	3.33333
ENSG00000131944_FAAP24	115	40	-68	-2.0625	1.77955e-06	-2.07641	-9.21668e-07	0.0477364	1.0308e-05	160	131	105	132	65	82	45	64
ENSG00000131979_GCH1	127	59	-82	-2.2551	1.01148e-06	-2.25547	-1.11007e-06	0.0271328	6.05238e-06	172	136	134	147.333	45	76	75	65.3333
ENSG00000132003_ZSWIM4	1706	1238	-1440	-2.15632	0	-2.17889	-1.97172e-05	0	0	2664	2881	2511	2685.33	1288	1273	1175	1245.33
ENSG00000132016_C19orf57	22	4	-11.3333	-2.54545	0.0172381	-2.58766	-1.59949e-07	1	0.0491352	12	17	27	18.6667	5	8	9	7.33333
ENSG00000132141_CCT6B	71	35	-45	-2.03053	1.32957e-05	-2.04773	-6.13533e-07	0.356657	6.91329e-05	103	86	77	88.6667	42	57	32	43.6667
ENSG00000132170_PPARG	733	532	640.667	2.13325	3.0109e-40	2.11292	8.52547e-06	8.07675e-36	6.53458e-39	592	580	524	565.333	1257	1249	1112	1206
ENSG00000132326_PER2	270	154	-211	-2.61893	4.25864e-17	-2.6249	-2.85541e-06	1.14238e-12	5.84338e-16	358	375	291	341.333	105	149	137	130.333
ENSG00000132334_PTPRE	204	142	-162.667	-3.82081	3.01389e-19	-3.84146	-2.21616e-06	8.08477e-15	4.50405e-18	201	250	210	220.333	59	46	68	57.6667
ENSG00000132359_RAP1GAP2	265	161	189.333	2.41294	2.18871e-14	2.40611	2.53667e-06	5.87121e-10	2.56385e-13	139	167	96	134	361	309	300	323.333
ENSG00000132386_SERPINF1	8837	6935	-8039.33	-4.54781	0	-4.56886	-0.000108937	0	0	11008	10679	9229	10305.3	2294	2171	2333	2266
ENSG00000132429_POPDC3	1093	728	844.333	2.74449	1.36806e-49	2.73047	1.13014e-05	3.66982e-45	3.16364e-48	515	542	395	484	1488	1254	1243	1328.33
ENSG00000132481_AC087289.1	1146	943	-1035.33	-5.01811	2.04558e-161	-5.06951	-1.41076e-05	5.48727e-157	5.8005e-160	1399	1201	1279	1293	253	262	258	257.667
ENSG00000132530_XAF1	117	79	-88.3333	-6.6383	1.19932e-14	-6.68955	-1.19834e-06	3.21716e-10	1.42478e-13	126	89	97	104	28	9	10	15.6667
ENSG00000132561_MATN2	2235	1589	-1915	-3.25294	0	-3.27037	-2.59333e-05	0	0	3046	2845	2404	2765	811	924	815	850
ENSG00000132563_REEP2	2170	1499	1796.33	2.02045	2.35871e-74	2.00461	2.39302e-05	6.32723e-70	6.13103e-73	1889	1814	1578	1760.33	3609	3748	3313	3556.67
ENSG00000132622_HSPA12B	8	3	-5	#DIV/0!	0.00154623	-40.8855	-6.71646e-08	1	0.00575041	4	8	3	5	0	0	0	0
ENSG00000132623_ANKEF1	246	157	209	4.44505	2.74578e-36	4.397	2.78876e-06	7.36556e-32	5.70532e-35	67	65	50	60.6667	291	296	222	269.667
ENSG00000132780_NASP	4732	2680	-3887.67	-2.4846	0	-2.48301	-5.2318e-05	0	0	7314	6936	5269	6506.33	2582	2589	2685	2618.67
ENSG00000132846_ZBED3	543	381	-447	-2.70828	1.14195e-24	-2.73221	-6.10774e-06	3.06327e-20	1.95237e-23	767	656	703	708.667	286	224	275	261.667
ENSG00000132965_ALOX5AP	71	41	-53.6667	-9.05	1.21546e-17	-8.96671	-7.23428e-07	3.26048e-13	1.70349e-16	74	58	49	60.3333	8	9	3	6.66667
ENSG00000132967_HMGB1P5	1960	850	-1346	-2.56998	0	-2.55378	-1.79843e-05	0	0	2751	2160	1699	2203.33	849	791	932	857.333
ENSG00000133026_MYH10	16831	10394	-13801.7	-2.31746	3.05755e-13	-2.33229	-0.000187332	8.20189e-09	3.31256e-12	26544	25248	21041	24277.7	11068	10647	9713	10476
ENSG00000133048_CHI3L1	129	79	-103.667	-5.2027	1.44626e-20	-5.24534	-1.41185e-06	3.8796e-16	2.23737e-19	151	104	130	128.333	25	27	22	24.6667
ENSG00000133063_CHIT1	6	1	-3.66667	#DIV/0!	0.00653236	-30.4897	-4.96587e-08	1	0.0210134	6	1	4	3.66667	0	0	0	0
ENSG00000133110_POSTN	73001	54402	-65804.7	-23.1341	0	-23.3993	-0.000887606	0	0	74134	75295	56904	68777.7	4123	2502	2294	2973
ENSG00000133169_BEX1	319	152	213.333	3.17687	4.6753e-13	3.18015	2.87161e-06	1.25415e-08	4.99774e-12	97	131	66	98	249	385	300	311.333
ENSG00000133321_PLAAT4	113	57	-84.3333	-3.8427	2.19122e-08	-3.79657	-1.13235e-06	0.000587795	1.57755e-07	126	124	92	114	13	35	41	29.6667
ENSG00000133392_MYH11	134	74	-105.333	-16.8	1.62444e-30	-16.3866	-1.41043e-06	4.35755e-26	3.09705e-29	138	119	79	112	5	4	11	6.66667
ENSG00000133401_PDZD2	158	117	-128.333	-19.3333	1.0042e-38	-19.1681	-1.73549e-06	2.69378e-34	2.14815e-37	160	124	122	135.333	2	14	5	7
ENSG00000133466_C1QTNF6	452	314	-386	-2.19013	0	-2.20353	-5.25512e-06	0	0	725	765	641	710.333	327	313	333	324.333
ENSG00000133985_TTC9	75	21	-43	-2.51765	0.00146727	-2.48593	-5.64544e-07	1	0.00550173	88	95	31	71.3333	43	20	22	28.3333
ENSG00000134057_CCNB1	2353	1505	-1984	-3.69199	0	-3.69226	-2.67565e-05	0	0	2881	3041	2241	2721	736	688	787	737
ENSG00000134107_BHLHE40	1655	1293	-1472.33	-3.16732	0	-3.18215	-1.99914e-05	0	0	2282	2199	1974	2151.67	681	627	730	679.333
ENSG00000134198_TSPAN2	112	55	-87.3333	-3.94382	3.66375e-14	-3.91165	-1.17049e-06	9.828e-10	4.23074e-13	135	131	85	117	23	30	36	29.6667
ENSG00000134215_VAV3	63	39	48.3333	3.07143	5.33759e-08	3.017	6.45263e-07	0.00143181	3.69403e-07	17	26	27	23.3333	65	80	70	71.6667
ENSG00000134222_PSRC1	1051	753	-911	-2.39724	0	-2.41778	-1.2417e-05	0	0	1599	1670	1420	1563	670	667	619	652
ENSG00000134247_PTGFRN	231	138	-174	-2.04819	1.45987e-10	-2.05305	-2.36178e-06	3.9161e-06	1.29031e-09	370	340	310	340	139	172	187	166
ENSG00000134317_GRHL1	28	13	-21	-3.42308	3.91123e-05	-3.37618	-2.81641e-07	1	0.000190935	35	33	21	29.6667	8	7	11	8.66667
ENSG00000134376_CRB1	11	6	8	25	0.00045618	18.481	1.07562e-07	1	0.00189354	1	0	0	0.333333	6	11	8	8.33333
ENSG00000134470_IL15RA	590	440	-506	-2.90943	2.13514e-52	-2.93637	-6.88565e-06	5.7275e-48	5.04151e-51	829	779	705	771	291	265	239	265
ENSG00000134508_CABLES1	990	562	805.333	2.03959	6.75779e-30	2.01151	1.06327e-05	1.81278e-25	1.2775e-28	768	828	728	774.667	1692	1718	1330	1580
ENSG00000134690_CDCA8	1143	807	-941	-3.21065	0	-3.23185	-1.27999e-05	0	0	1345	1502	1253	1366.67	472	359	446	425.667
ENSG00000134802_SLC43A3	969	605	-771	-2.60737	0	-2.62974	-1.0477e-05	0	0	1384	1268	1100	1250.67	529	495	415	479.667
ENSG00000134871_COL4A2	78313	58835	-69948.3	-2.67101	0	-2.6915	-0.000951641	0	0	118469	115501	101455	111808	42804	42620	40156	41860
ENSG00000134917_ADAMTS8	1291	1063	-1156	-8.77578	2.63759e-191	-8.8882	-1.57584e-05	7.07532e-187	7.61606e-190	1211	1431	1272	1304.67	148	158	140	148.667
ENSG00000135077_HAVCR2	11	4	6.66667	6	0.0138673	5.27099	8.72663e-08	1	0.0408513	0	0	4	1.33333	11	9	4	8
ENSG00000135124_P2RX4	762	427	-563.333	-2.34769	0	-2.35519	-7.61785e-06	0	0	1158	946	840	981.333	445	396	413	418
ENSG00000135205_CCDC146	77	44	-55	-2.34146	1.37742e-07	-2.35441	-7.48765e-07	0.00369492	9.09855e-07	91	112	85	96	35	47	41	41
ENSG00000135218_CD36	242	132	177.667	6.33	4.23391e-29	6.24522	2.36655e-06	1.13575e-24	7.92013e-28	42	31	27	33.3333	269	201	163	211
ENSG00000135312_HTR1B	63	50	-51.6667	-9.15789	1.4858e-07	-8.87252	-7.02021e-07	0.00398566	9.76161e-07	54	63	57	58	4	0	15	6.33333
ENSG00000135315_CEP162	298	171	-219	-2.6425	9.5057e-09	-2.65466	-2.96863e-06	0.000254991	7.09489e-08	375	377	305	352.333	187	79	134	133.333
ENSG00000135363_LMO2	13	1	-5	-16	0.00595738	-11.6847	-6.55981e-08	1	0.019453	13	1	2	5.33333	0	1	0	0.333333
ENSG00000135407_AVIL	47	20	-26	-2.69565	0.00741898	-2.77352	-3.61818e-07	1	0.0235576	53	24	47	41.3333	30	10	6	15.3333
ENSG00000135451_TROAP	702	570	-634.333	-4.36814	9.01695e-144	-4.4168	-8.62944e-06	2.4188e-139	2.53277e-142	841	864	763	822.667	210	193	162	188.333
ENSG00000135454_B4GALNT1	351	291	294.333	2.87473	1.96716e-17	2.85037	3.93553e-06	5.2769e-13	2.73414e-16	129	210	132	157	451	480	423	451.333
ENSG00000135472_FAIM2	179	145	-160.667	-4.46763	3.33814e-29	-4.48293	-2.1799e-06	8.95457e-25	6.26632e-28	212	220	189	207	44	41	54	46.3333
ENSG00000135476_ESPL1	471	359	-406.333	-2.42075	1.14804e-25	-2.45353	-5.58399e-06	3.07962e-21	2.00366e-24	650	740	687	692.333	298	291	269	286
ENSG00000135480_KRT7	94	26	-53	-2.11972	8.86915e-05	-2.11555	-7.1373e-07	1	0.000411547	97	127	77	100.333	33	58	51	47.3333
ENSG00000135636_DYSF	100	47	68	2.6063	6.67552e-05	2.53754	9.03165e-07	1	0.000316323	35	32	60	42.3333	82	132	117	110.333
ENSG00000135643_KCNMB4	69	43	-53	-2.62245	2.44067e-07	-2.63954	-7.25379e-07	0.0065471	1.56892e-06	76	95	86	85.6667	33	26	39	32.6667
ENSG00000135744_AGT	174	129	-146	-4.26866	1.77433e-27	-4.31342	-1.98683e-06	4.75965e-23	3.21164e-26	188	208	176	190.667	47	53	34	44.6667
ENSG00000135914_HTR2B	211	172	-192.333	-10.9483	1.7737e-73	-11.005	-2.60737e-06	4.75794e-69	4.60149e-72	219	224	192	211.667	20	25	13	19.3333
ENSG00000135929_CYP27A1	690	509	-599.333	-4.11612	1.14392e-90	-4.13673	-8.12333e-06	3.06855e-86	3.06855e-89	857	808	710	791.667	209	167	201	192.333
ENSG00000135931_ARMC9	2914	1573	-2100.33	-2.13124	0	-2.15259	-2.86524e-05	0	0	4498	3816	3557	3957	1984	2002	1584	1856.67
ENSG00000136040_PLXNC1	1883	1513	-1743.67	-20.1612	1.54292e-255	-20.1392	-2.35636e-05	4.13888e-251	4.50858e-254	1958	1954	1592	1834.67	79	75	119	91
ENSG00000136048_DRAM1	8919	5783	-7291.33	-2.53362	0	-2.54598	-9.87308e-05	0	0	13342	12480	10315	12045.7	5308	4423	4532	4754.33
ENSG00000136108_CKAP2	3441	2010	-2751.67	-2.29389	0	-2.30363	-3.72145e-05	0	0	5221	5415	3999	4878.33	2417	1974	1989	2126.67
ENSG00000136122_BORA	255	75	-190.333	-2.51862	3.08623e-11	-2.50028	-2.52835e-06	8.27882e-07	2.87559e-10	375	374	198	315.667	133	123	120	125.333
ENSG00000136160_EDNRB	432	295	-366.667	-62.1111	3.77632e-133	-60.9922	-4.93751e-06	1.013e-128	1.05411e-131	435	381	302	372.667	3	7	8	6
ENSG00000136235_GPNMB	546	331	-422.667	-3.7807	6.52961e-25	-3.75284	-5.67777e-06	1.75157e-20	1.12641e-23	670	582	472	574.667	124	141	191	152
ENSG00000136244_IL6	5509	4578	-5051	-9.47957	0	-9.56911	-6.85639e-05	0	0	5677	6076	5187	5646.67	609	611	567	595.667
ENSG00000136275_C7orf69	587	357	-444.667	-4.12412	4.50096e-40	-4.12108	-5.99388e-06	1.20738e-35	9.76058e-39	714	547	500	587	143	127	157	142.333
ENSG00000136305_CIDEB	14	0	-6	-10	0.00504488	-9.14673	-8.60743e-08	1	0.0167735	1	5	14	6.66667	1	1	0	0.666667
ENSG00000136378_ADAMTS7	1581	1287	-1369.67	-2.48661	0	-2.52953	-1.88727e-05	0	0	2209	2367	2297	2291	922	1056	786	921.333
ENSG00000136404_TM6SF1	228	118	-169.333	-2.30256	3.21959e-16	-2.32375	-2.30442e-06	8.63656e-12	4.21707e-15	313	331	254	299.333	151	136	103	130
ENSG00000136490_LIMD2	460	289	-346	-2.17421	1.10232e-10	-2.21024	-4.79143e-06	2.95697e-06	9.84673e-10	562	700	660	640.667	240	371	273	294.667
ENSG00000136492_BRIP1	594	307	-457.667	-2.07855	8.43769e-15	-2.07365	-6.15959e-06	2.26341e-10	1.01135e-13	956	958	732	882	425	364	484	424.333
ENSG00000136514_RTP4	39	14	-24	-73	2.15928e-09	-53.6315	-3.25555e-07	5.79228e-05	1.72184e-08	14	39	20	24.3333	0	0	1	0.333333
ENSG00000136541_ERMN	12	5	6.33333	5.75	0.0169236	5.51611	8.71895e-08	1	0.0483314	4	0	0	1.33333	5	6	12	7.66667
ENSG00000136546_SCN7A	929	711	-811	-19.0222	1.54154e-180	-19.1211	-1.09849e-05	4.13519e-176	4.4369e-179	840	971	757	856	47	42	46	45
ENSG00000136603_SKIL	1415	765	-1082	-2.39493	0	-2.41107	-1.46554e-05	0	0	2076	1962	1535	1857.67	896	770	661	775.667
ENSG00000136810_TXN	12216	8779	10120.7	2.04495	4.60515e-77	2.03474	0.000135327	1.23533e-72	1.20403e-75	10668	10049	8339	9685.33	20035	20555	18828	19806
ENSG00000136828_RALGPS1	173	121	-138.333	-2.76596	1.64599e-13	-2.82375	-1.91297e-06	4.41537e-09	1.81329e-12	200	216	234	216.667	95	79	61	78.3333
ENSG00000136842_TMOD1	114	67	-89.6667	-2.16957	2.74887e-09	-2.17895	-1.21933e-06	7.37385e-05	2.17261e-08	172	177	150	166.333	83	63	84	76.6667
ENSG00000136859_ANGPTL2	5190	3458	-4359	-2.13961	0	-2.15801	-5.94684e-05	0	0	8433	8765	7354	8184	4004	3896	3575	3825
ENSG00000136999_CCN3	249	135	-193.667	-2.36066	1.90348e-11	-2.41413	-2.69733e-06	5.10608e-07	1.80682e-10	281	357	370	336	160	146	121	142.333
ENSG00000137033_IL33	84	53	-70.3333	-8.81481	4.1577e-22	-8.73329	-9.47403e-07	1.1153e-17	6.72679e-21	90	86	62	79.3333	12	6	9	9
ENSG00000137135_ARHGEF39	133	29	-68.3333	-3.13542	5.51167e-06	-3.18879	-9.34749e-07	0.147851	3.01428e-05	66	152	83	100.333	40	37	19	32
ENSG00000137142_IGFBPL1	13	3	-8.33333	-6	0.00698512	-5.53669	-1.10315e-07	1	0.0223146	13	12	5	10	0	2	3	1.66667
ENSG00000137193_PIM1	1789	1398	-1594.33	-6.28508	0	-6.32982	-2.16e-05	0	0	2077	1908	1703	1896	305	312	288	301.667
ENSG00000137203_TFAP2A	2736	2343	-2503.67	-2.69625	0	-2.71805	-3.416e-05	0	0	4169	3953	3817	3979.67	1474	1433	1521	1476
ENSG00000137266_SLC22A23	635	402	-503.667	-2.13014	0	-2.14935	-6.86811e-06	0	0	1029	971	848	949.333	497	446	394	445.667
ENSG00000137331_IER3	9249	6881	-7887	-2.1577	0	-2.17073	-0.000107456	0	0	15944	14493	13662	14699.7	6695	6781	6962	6812.67
ENSG00000137460_FHDC1	65	50	-55.3333	-3.24324	1.92891e-10	-3.24837	-7.51599e-07	5.17431e-06	1.68489e-09	84	81	75	80	19	25	30	24.6667
ENSG00000137486_ARRB1	1601	890	-1241.33	-2.11032	0	-2.12324	-1.68583e-05	0	0	2641	2391	2046	2359.33	1158	1156	1040	1118
ENSG00000137491_SLCO2B1	14	2	9.33333	4.5	0.00813834	4.34861	1.26948e-07	1	0.0255663	3	2	3	2.66667	5	15	16	12
ENSG00000137573_SULF1	10165	7755	-8924	-8.01756	0	-8.10375	-0.000120695	0	0	11206	10578	8803	10195.7	1726	1041	1048	1271.67
ENSG00000137672_TRPC6	179	18	-98.3333	-2.3785	1.38686e-05	-2.37244	-1.30671e-06	0.372025	7.1875e-05	187	229	93	169.667	89	75	50	71.3333
ENSG00000137752_CASP1	737	315	-560	-2.19914	0	-2.19276	-7.50608e-06	0	0	1179	1116	786	1027	471	442	488	467
ENSG00000137801_THBS1	181549	101775	145135	2.1487	3.11382e-112	2.12497	0.0019238	8.35283e-108	8.58462e-111	131695	134721	112627	126348	294176	286802	233470	271483
ENSG00000137807_AC027237.1	2223	1630	-1990.33	-2.95195	0	-2.96422	-2.69755e-05	0	0	3172	3211	2647	3010	1017	988	1054	1019.67
ENSG00000137809_ITGA11	18744	14252	-16299.3	-2.31252	0	-2.34036	-0.000223094	0	0	29605	29843	26705	28717.7	13703	12453	11099	12418.3
ENSG00000137812_KNL1	1244	829	-1016.33	-3.76428	1.47375e-100	-3.7912	-1.37445e-05	3.95333e-96	4.0258e-99	1558	1428	1166	1384	452	337	314	367.667
ENSG00000137819_PAQR5	199	79	-132	-2.08493	1.48748e-10	-2.10377	-1.79508e-06	3.99018e-06	1.31385e-09	288	264	209	253.667	146	130	89	121.667
ENSG00000137825_ITPKA	378	190	-258.667	-2.58367	4.95035e-19	-2.60997	-3.52164e-06	1.32793e-14	7.32854e-18	512	365	389	422	181	175	134	163.333
ENSG00000137831_UACA	38325	19798	27407.3	2.11255	3.56334e-71	2.09875	0.000364845	9.55866e-67	9.16459e-70	27645	25706	20553	24634.7	58878	51744	45504	52042
ENSG00000137841_PLCB2	47	34	32.3333	2.22785	0.000959121	2.24676	4.39858e-07	1	0.00373363	44	19	16	26.3333	60	53	63	58.6667
ENSG00000137868_STRA6	21	9	-15	#DIV/0!	1.07587e-07	-121.607	-2.03095e-07	0.00288603	7.18632e-07	21	9	15	15	0	0	0	0
ENSG00000137872_SEMA6D	996	249	580	2.1869	8.72532e-14	2.16906	7.67118e-06	2.34057e-09	9.82194e-13	566	534	366	488.667	1362	1061	783	1068.67
ENSG00000137959_IFI44L	40	7	-20.6667	-4.26316	0.000456738	-4.26445	-2.82284e-07	1	0.00189542	13	45	23	27	6	8	5	6.33333
ENSG00000137960_GIPC2	164	98	123	3.09659	2.00692e-12	3.10762	1.65489e-06	5.38356e-08	2.04698e-11	70	75	31	58.6667	182	195	168	181.667
ENSG00000137965_IFI44	221	54	-138	-3.0804	2.40739e-10	-3.05488	-1.82742e-06	6.45781e-06	2.08653e-09	276	218	119	204.333	79	65	55	66.3333
ENSG00000138039_LHCGR	195	174	-182.333	-16.1944	2.29841e-56	-16.1882	-2.47881e-06	6.16548e-52	5.61008e-55	194	200	189	194.333	5	16	15	12
ENSG00000138061_CYP1B1	1296	581	-937.667	-2.33002	0	-2.3425	-1.26747e-05	0	0	1895	1705	1328	1642.67	769	747	599	705
ENSG00000138080_EMILIN1	22718	18733	-20758.3	-3.26636	0	-3.29684	-0.000282649	0	0	31409	30527	27817	29917.7	9084	9703	8691	9159.33
ENSG00000138135_CH25H	82	41	-62	-27.5714	1.71239e-21	-26.1827	-8.31035e-07	4.59348e-17	2.72772e-20	68	82	43	64.3333	0	5	2	2.33333
ENSG00000138160_KIF11	1997	1315	-1682.33	-3.35621	0	-3.36864	-2.27277e-05	0	0	2654	2527	2008	2396.33	792	657	693	714
ENSG00000138180_CEP55	1651	1015	-1407	-2.75364	0	-2.7593	-1.89945e-05	0	0	2399	2405	1824	2209.33	844	754	809	802.333
ENSG00000138182_KIF20B	1779	956	-1423.67	-3.06129	0	-3.06029	-1.91279e-05	0	0	2450	2255	1638	2114.33	719	682	671	690.667
ENSG00000138185_ENTPD1	20	6	-14.3333	#DIV/0!	1.07491e-06	-118.452	-1.97781e-07	0.0288345	6.40908e-06	6	20	17	14.3333	0	0	0	0
ENSG00000138193_PLCE1	528	281	401	2.1657	3.3798e-21	2.1439	5.31549e-06	9.0663e-17	5.3394e-20	405	327	300	344	828	799	608	745
ENSG00000138336_TET1	117	79	-91.3333	-2.59302	2.07946e-10	-2.6226	-1.2507e-06	5.57814e-06	1.81344e-09	166	130	150	148.667	49	72	51	57.3333
ENSG00000138347_MYPN	1647	964	1295.33	2.49923	5.44796e-64	2.47066	1.72094e-05	1.46141e-59	1.37222e-62	895	913	784	864	2431	2188	1859	2159.33
ENSG00000138356_AOX1	4932	3602	4049.33	2.69807	3.19169e-47	2.68576	5.42303e-05	8.56171e-43	7.23729e-46	2686	2461	2007	2384.67	6939	6300	6063	6434
ENSG00000138376_BARD1	181	129	-147.667	-2.32635	1.01298e-14	-2.35574	-2.02165e-06	2.71733e-10	1.2077e-13	268	267	242	259	113	134	87	111.333
ENSG00000138411_HECW2	550	360	439.333	2.49433	1.31389e-36	2.47555	5.86337e-06	3.52452e-32	2.74709e-35	328	300	254	294	736	804	660	733.333
ENSG00000138468_SENP7	560	239	-355.333	-2.01427	1.11022e-15	-2.02573	-4.81081e-06	2.97817e-11	1.40414e-14	855	683	579	705.667	416	340	295	350.333
ENSG00000138587_MNS1	148	44	-83	-2.07792	0.000212432	-2.07604	-1.12104e-06	1	0.00093329	155	192	133	160	98	44	89	77
ENSG00000138606_SHF	285	202	-244	-2.59825	2.74809e-20	-2.62578	-3.34005e-06	7.37175e-16	4.23178e-19	435	354	401	396.667	150	156	152	152.667
ENSG00000138615_CILP	9	7	-6.66667	-7.66667	0.00806189	-7.0462	-9.06521e-08	1	0.025344	7	9	7	7.66667	0	3	0	1
ENSG00000138623_SEMA7A	8017	4697	6481.33	2.63918	1.77314e-60	2.60065	8.59141e-05	4.75643e-56	4.40411e-59	4037	4086	3739	3954	10816	11756	8734	10435.3
ENSG00000138641_HERC3	23	7	11.6667	2.45833	0.0159378	2.45356	1.57028e-07	1	0.045789	10	12	2	8	25	17	17	19.6667
ENSG00000138646_HERC5	26	6	-11	-4.3	0.0157157	-4.20945	-1.48298e-07	1	0.0452479	8	26	9	14.3333	0	8	2	3.33333
ENSG00000138735_PDE5A	29756	17626	-22569.7	-2.56037	0	-2.58225	-0.000306257	0	0	42153	37017	31932	37034	16690	14306	12397	14464.3
ENSG00000138741_TRPC3	54	34	-41	-3.32075	3.22857e-09	-3.34199	-5.57806e-07	8.66063e-05	2.53531e-08	67	54	55	58.6667	20	20	13	17.6667
ENSG00000138759_FRAS1	36	13	-23.3333	-5.375	1.55678e-05	-5.19242	-3.10849e-07	0.417607	8.01395e-05	37	30	19	28.6667	1	6	9	5.33333
ENSG00000138778_CENPE	2469	1318	-1914	-3.4507	0	-3.44504	-2.56944e-05	0	0	3202	2782	2101	2695	827	733	783	781
ENSG00000138798_EGF	39	32	-33	-2.11236	0.000119945	-2.12428	-4.52057e-07	1	0.000546175	64	59	65	62.6667	26	27	36	29.6667
ENSG00000138821_SLC39A8	106	67	-81	-7.075	9.88413e-20	-7.03581	-1.09424e-06	2.65142e-15	1.4946e-18	113	87	83	94.3333	7	17	16	13.3333
ENSG00000138829_FBN2	11237	7516	-8946.33	-2.28361	0	-2.31378	-0.000122688	0	0	15528	17383	14837	15916	7442	7321	6146	6969.67
ENSG00000138944_SHISAL1	330	215	-272	-3.11948	2.33392e-35	-3.13152	-3.67983e-06	6.26074e-31	4.79016e-34	455	403	343	400.333	132	125	128	128.333
ENSG00000139055_ERP27	12	1	5	#DIV/0!	0.00154623	40.0578	6.57707e-08	1	0.00575041	0	0	0	0	12	2	1	5
ENSG00000139133_ALG10	93	40	-65.3333	-2.12644	2.50365e-07	-2.12758	-8.82674e-07	0.00671603	1.60671e-06	126	145	99	123.333	52	59	63	58
ENSG00000139178_C1RL	1301	753	-968.667	-2.03343	0	-2.0522	-1.3219e-05	0	0	2120	1887	1711	1906	958	1035	819	937.333
ENSG00000139192_TAPBPL	363	181	-267.667	-2.31856	1.45822e-15	-2.32445	-3.60997e-06	3.91167e-11	1.83647e-14	503	544	365	470.667	181	244	184	203
ENSG00000139263_LRIG3	1440	919	-1192.67	-2.23892	0	-2.24836	-1.6172e-05	0	0	2388	2190	1888	2155.33	948	971	969	962.667
ENSG00000139269_INHBE	177	118	-142.667	-4.53719	3.24237e-15	-4.56169	-1.92821e-06	8.69765e-11	3.99525e-14	201	196	152	183	63	24	34	40.3333
ENSG00000139329_LUM	13520	9385	-11516.7	-7.10532	0	-7.16103	-0.000155454	0	0	15099	13884	11226	13403	2239	1841	1579	1886.33
ENSG00000139354_GAS2L3	833	596	-706.667	-4.58714	5.59665e-166	-4.6133	-9.56434e-06	1.5013e-161	1.59883e-164	1021	897	793	903.667	206	197	188	197
ENSG00000139410_SDSL	625	445	482.667	3.50086	8.87114e-28	3.48245	6.4696e-06	2.37968e-23	1.61883e-26	252	155	172	193	617	780	630	675.667
ENSG00000139438_FAM222A	66	57	-53.6667	-2.08784	2.9913e-06	-2.11499	-7.38881e-07	0.0802417	1.68752e-05	100	107	102	103	43	64	41	49.3333
ENSG00000139597_N4BP2L1	34	4	-18.3333	-3.11538	0.0038233	-3.17273	-2.57227e-07	1	0.0130916	29	13	39	27	5	12	9	8.66667
ENSG00000139618_BRCA2	332	300	-294.333	-2.76248	3.68116e-21	-2.80087	-4.03518e-06	9.87472e-17	5.80866e-20	474	451	459	461.333	208	142	151	167
ENSG00000139679_LPAR6	231	174	-189.333	-4.28324	1.34534e-18	-4.27018	-2.56321e-06	3.60887e-14	1.95815e-17	272	241	228	247	54	41	78	57.6667
ENSG00000139767_SRRM4	7	1	3.33333	#DIV/0!	0.00972079	27.4263	4.45001e-08	1	0.0297468	0	0	0	0	1	7	2	3.33333
ENSG00000139910_NOVA1	109	82	-88	-2.34694	1.69991e-11	-2.37327	-1.20463e-06	4.56e-07	1.6222e-10	150	165	145	153.333	77	63	56	65.3333
ENSG00000139946_PELI2	571	380	-477.333	-3.864	2.96625e-80	-3.87306	-6.44945e-06	7.95696e-76	7.86261e-79	725	657	550	644	170	154	176	166.667
ENSG00000139973_SYT16	333	242	290.333	2.44925	3.62868e-25	2.42057	3.86077e-06	9.73393e-21	6.27996e-24	192	222	187	200.333	518	520	434	490.667
ENSG00000139988_RDH12	8	2	4.66667	#DIV/0!	0.00217268	37.7173	6.18295e-08	1	0.00784098	0	0	0	0	8	4	2	4.66667
ENSG00000140030_GPR65	11	1	-6	-19	0.00195286	-14.7709	-8.4546e-08	1	0.00712048	1	7	11	6.33333	0	1	0	0.333333
ENSG00000140092_FBLN5	7869	4028	-5890.33	-2.00255	0	-2.02186	-8.03595e-05	0	0	12259	12897	10141	11765.7	6485	6113	5028	5875.33
ENSG00000140105_WARS	11039	7281	-9525.33	-2.38028	0	-2.39353	-0.00012928	0	0	17271	17713	14295	16426.3	7015	7014	6674	6901
ENSG00000140284_SLC27A2	8	7	-6.66667	-7.66667	0.00806189	-7.03717	-9.05166e-08	1	0.025344	8	8	7	7.66667	0	3	0	1
ENSG00000140285_FGF7	11173	6594	-8783.33	-2.8812	0	-2.8874	-0.000118475	0	0	15294	13904	11159	13452.3	5321	4121	4565	4669
ENSG00000140297_GCNT3	19	3	9	#DIV/0!	6.93077e-05	71.7865	1.192e-07	1	0.000326745	0	0	0	0	19	3	5	9
ENSG00000140332_TLE3	873	677	-724.333	-2.08056	0	-2.10592	-9.94464e-06	0	0	1389	1474	1321	1394.67	644	766	601	670.333
ENSG00000140379_BCL2A1	84	42	-57.3333	-7.14286	1.79682e-10	-7.03074	-7.7379e-07	4.81997e-06	1.57361e-09	60	86	54	66.6667	2	12	14	9.33333
ENSG00000140450_ARRDC4	807	644	720	4.63636	1.06696e-148	4.6201	9.65613e-06	2.86213e-144	3.01595e-147	236	208	150	198	957	945	852	918
ENSG00000140451_PIF1	227	206	-215	-2.84814	1.26588e-26	-2.87582	-2.93434e-06	3.39572e-22	2.2533e-25	337	339	318	331.333	112	125	112	116.333
ENSG00000140534_TICRR	334	194	-257.333	-2.17325	5.88541e-14	-2.21379	-3.56598e-06	1.57876e-09	6.69534e-13	423	519	488	476.667	244	229	185	219.333
ENSG00000140538_NTRK3	16	11	-12.6667	#DIV/0!	3.19865e-07	-102.476	-1.70879e-07	0.00858037	2.02702e-06	16	11	11	12.6667	0	0	0	0
ENSG00000140543_DET1	34	16	22.3333	2.11667	0.00121041	2.09789	2.98667e-07	1	0.00461801	24	18	18	20	34	52	41	42.3333
ENSG00000141052_MYOCD	571	335	450	2.50502	1.79684e-30	2.482	5.98416e-06	4.82002e-26	3.41845e-29	351	289	257	299	828	795	624	749
ENSG00000141068_KSR1	1771	1502	-1620.33	-2.29145	0	-2.32544	-2.23243e-05	0	0	2933	2767	2925	2875	1265	1337	1162	1254.67
ENSG00000141314_RHBDL3	28	7	-14.3333	-6.375	0.00279293	-6.19139	-1.91054e-07	1	0.00988266	15	28	8	17	7	1	0	2.66667
ENSG00000141431_ASXL3	183	97	-137.333	-3.28889	2.68852e-18	-3.28973	-1.84719e-06	7.21195e-14	3.87115e-17	236	205	151	197.333	53	73	54	60
ENSG00000141448_GATA6	974	879	-903.333	-3.01637	0	-3.05463	-1.23558e-05	0	0	1350	1389	1315	1351.33	493	436	415	448
ENSG00000141497_ZMYND15	20	10	-15.6667	-24.5	2.53313e-07	-20.7259	-2.10147e-07	0.00679512	1.62407e-06	18	20	11	16.3333	0	1	1	0.666667
ENSG00000141854_MISP3	74	54	60.6667	2.50413	5.86856e-09	2.49185	8.16193e-07	0.000157424	4.48118e-08	45	40	36	40.3333	94	99	110	101
ENSG00000142046_TMEM91	60	24	-36.3333	-4.02778	4.56991e-06	-4.13871	-5.10498e-07	0.122588	2.52083e-05	40	35	70	48.3333	15	10	11	12
ENSG00000142149_HUNK	429	379	-394	-4.78846	1.56054e-58	-4.86381	-5.38174e-06	4.18615e-54	3.85111e-57	493	509	492	498	113	119	80	104
ENSG00000142156_COL6A1	494867	464466	-476625	-3.70557	0	-3.74603	-0.0065087	0	0	668154	651676	638537	652789	174071	181135	173287	176164
ENSG00000142173_COL6A2	295846	241070	-262611	-2.98008	0	-3.00421	-0.00357657	0	0	424830	389336	371546	395237	128984	138419	130476	132626
ENSG00000142178_SIK1	109	43	-64.6667	-2.77982	1.59893e-06	-2.7918	-8.79981e-07	0.0428914	9.30197e-06	81	134	88	101	25	46	38	36.3333
ENSG00000142185_TRPM2	8	0	3.33333	#DIV/0!	0.00972079	28.4109	4.61581e-08	1	0.0297468	0	0	0	0	0	2	8	3.33333
ENSG00000142303_ADAMTS10	331	232	-255.333	-2.29174	2.43379e-18	-2.32503	-3.50773e-06	6.52864e-14	3.5138e-17	432	495	432	453	229	200	164	197.667
ENSG00000142661_MYOM3	5	0	3.33333	#DIV/0!	0.00972079	27.9212	4.53335e-08	1	0.0297468	0	0	0	0	0	5	5	3.33333
ENSG00000142675_CNKSR1	25	6	-13.3333	-3.5	0.00532908	-3.44527	-1.77211e-07	1	0.0176289	27	19	10	18.6667	10	4	2	5.33333
ENSG00000142731_PLK4	726	532	-619	-3.63031	2.4573e-31	-3.65344	-8.40153e-06	6.5917e-27	4.74223e-30	899	895	769	854.333	296	173	237	235.333
ENSG00000142910_TINAGL1	15	2	-6.66667	-6	0.0138673	-5.47374	-8.82257e-08	1	0.0408513	15	4	5	8	0	2	2	1.33333
ENSG00000142945_KIF2C	1579	1178	-1417.67	-4.60119	0	-4.62121	-1.91849e-05	0	0	1948	1907	1579	1811.33	369	411	401	393.667
ENSG00000143028_SYPL2	120	52	66	2.19277	0.000102201	2.18092	8.817e-07	1	0.000470247	47	80	39	55.3333	99	159	106	121.333
ENSG00000143061_IGSF3	12	7	-7.66667	-8.66667	0.00353632	-7.891	-1.06101e-07	1	0.0121951	7	7	12	8.66667	0	0	3	1
ENSG00000143158_MPC2	3780	2101	2930.67	2.03108	4.54364e-77	2.01681	3.90048e-05	1.21883e-72	1.1891e-75	3118	3010	2399	2842.33	6179	6029	5111	5773
ENSG00000143195_ILDR2	27	8	17	2.75862	0.00137749	2.69707	2.24575e-07	1	0.00519708	13	7	9	9.66667	29	34	17	26.6667
ENSG00000143199_ADCY10	46	15	25.3333	5.22222	9.81106e-05	4.98094	3.35329e-07	1	0.000452903	1	9	8	6	47	23	24	31.3333
ENSG00000143228_NUF2	635	366	-512	-3.2522	9.86448e-24	-3.2254	-6.85711e-06	2.64615e-19	1.65591e-22	835	811	572	739.333	200	206	276	227.333
ENSG00000143248_RGS5	2127	1566	1869.33	4.18999	7.36873e-56	4.15654	2.49767e-05	1.97666e-51	1.78722e-54	685	569	504	586	2600	2631	2135	2455.33
ENSG00000143318_CASQ1	51	15	34.3333	4.67857	5.83736e-06	4.52146	4.51802e-07	0.156587	3.17944e-05	5	15	8	9.33333	52	56	23	43.6667
ENSG00000143341_HMCN1	684	515	-562.333	-3.79305	5.90557e-39	-3.83659	-7.65508e-06	1.58417e-34	1.26835e-37	744	854	693	763.667	178	256	170	201.333
ENSG00000143382_ADAMTSL4	3591	2381	2980	2.70741	3.84453e-75	2.66728	3.95668e-05	1.0313e-70	1.00126e-73	1832	1671	1733	1745.33	4800	5262	4114	4725.33
ENSG00000143387_CTSK	5704	4147	-5061.67	-13.7284	0	-13.7559	-6.82606e-05	0	0	6071	5748	4559	5459.33	414	367	412	397.667
ENSG00000143412_ANXA9	18	3	10.6667	4.2	0.0106248	3.99035	1.40189e-07	1	0.0322081	6	0	4	3.33333	18	17	7	14
ENSG00000143416_SELENBP1	1034	866	-928.333	-2.38557	0	-2.40433	-1.26899e-05	0	0	1602	1645	1548	1598.33	682	611	717	670
ENSG00000143450_OAZ3	37	26	31.3333	2.77358	1.89575e-06	2.74001	4.19349e-07	0.0508534	1.09574e-05	18	18	17	17.6667	54	44	49	49
ENSG00000143476_DTL	516	307	-399.667	-2.02479	0	-2.0392	-5.43367e-06	0	0	855	844	670	789.667	363	468	339	390
ENSG00000143494_VASH2	566	464	-514	-17.9451	7.30024e-164	-18.0378	-6.959e-06	1.95829e-159	2.07886e-162	590	553	490	544.333	41	24	26	30.3333
ENSG00000143512_HHIPL2	7	2	-3.66667	#DIV/0!	0.00653236	-31.4343	-5.12493e-08	1	0.0210134	2	2	7	3.66667	0	0	0	0
ENSG00000143839_REN	66	29	38.6667	5.2963	5.39018e-07	5.17605	5.14066e-07	0.0144591	3.33314e-06	6	15	6	9	72	35	36	47.6667
ENSG00000143858_SYT2	15	5	-8.33333	-13.5	0.00131683	-11.5768	-1.11656e-07	1	0.00498224	7	15	5	9	2	0	0	0.666667
ENSG00000143867_OSR1	3408	1905	2664	2.39088	2.76664e-55	2.35564	3.5247e-05	7.42151e-51	6.66802e-54	1898	2046	1802	1915.33	4725	5210	3803	4579.33
ENSG00000143869_GDF7	13	0	-5.33333	#DIV/0!	0.000810755	-46.2746	-7.62395e-08	1	0.00320255	3	0	13	5.33333	0	0	0	0
ENSG00000144331_ZNF385B	9	0	3	#DIV/0!	0.0147215	25.915	4.19552e-08	1	0.0427107	0	0	0	0	0	0	9	3
ENSG00000144339_TMEFF2	141	104	-116	-3.05917	2.0263e-13	-3.05824	-1.5714e-06	5.43554e-09	2.2204e-12	174	189	154	172.333	48	50	71	56.3333
ENSG00000144355_DLX1	99	57	-70.3333	-2.19209	1.64104e-08	-2.20392	-9.5653e-07	0.000440209	1.1985e-07	154	115	119	129.333	55	64	58	59
ENSG00000144401_METTL21A	472	207	-321	-2.08814	5.70853e-18	-2.09468	-4.33249e-06	1.53131e-13	8.08934e-17	735	619	494	616	287	335	263	295
ENSG00000144485_HES6	108	49	-68	-3.55	7.35035e-07	-3.55232	-9.10926e-07	0.0197173	4.46902e-06	124	93	67	94.6667	18	46	16	26.6667
ENSG00000144554_FANCD2	369	270	-309	-2.37741	9.82736e-21	-2.39648	-4.21629e-06	2.63619e-16	1.52557e-19	540	562	498	533.333	252	193	228	224.333
ENSG00000144619_CNTN4	7	5	-5.66667	-6.66667	0.0138992	-6.13249	-7.6925e-08	1	0.0409228	7	7	6	6.66667	1	2	0	1
ENSG00000144792_ZNF660	254	125	-172.667	-3.11429	3.51042e-15	-3.11524	-2.33141e-06	9.41671e-11	4.31366e-14	329	207	227	254.333	75	82	88	81.6667
ENSG00000144802_NFKBIZ	2114	1305	-1606	-2.27359	0	-2.27701	-2.17242e-05	0	0	3315	2747	2539	2867	1234	1201	1348	1261
ENSG00000144893_MED12L	39	2	-17	-3.83333	0.00546813	-3.84267	-2.3225e-07	1	0.0180443	8	43	18	23	8	6	4	6
ENSG00000145022_TCTA	2021	1180	1659.67	2.79553	1.09469e-71	2.75881	2.20232e-05	2.9365e-67	2.82356e-70	991	931	851	924.333	2769	2872	2111	2584
ENSG00000145040_UCN2	86	41	-54	-3	1.45589e-07	-3.02518	-7.31739e-07	0.00390543	9.58152e-07	101	74	68	81	27	39	15	27
ENSG00000145147_SLIT2	4395	2814	-3590.33	-2.40284	0	-2.41387	-4.86322e-05	0	0	6828	6331	5290	6149.67	2769	2433	2476	2559.33
ENSG00000145244_CORIN	1770	1350	-1518.67	-4.99299	1.52438e-109	-5.05629	-2.06258e-05	4.08914e-105	4.18112e-108	1929	2077	1691	1899	493	341	307	380.333
ENSG00000145283_SLC10A6	19	6	11.6667	18.5	0.000128592	15.4701	1.54174e-07	1	0.000582584	0	2	0	0.666667	19	12	6	12.3333
ENSG00000145335_SNCA	77	23	-53	-3.30435	3.89029e-07	-3.26036	-7.06432e-07	0.0104357	2.44225e-06	90	87	51	76	13	28	28	23
ENSG00000145365_TIFA	292	203	-230.333	-2.47021	3.32766e-22	-2.48977	-3.1337e-06	8.92646e-18	5.39363e-21	433	378	350	387	147	182	141	156.667
ENSG00000145386_CCNA2	1625	1086	-1379.33	-3.22953	0	-3.25233	-1.86991e-05	0	0	2087	2189	1718	1998	632	660	564	618.667
ENSG00000145476_CYP4V2	364	285	-319.667	-2.44646	1.55354e-26	-2.46764	-4.36363e-06	4.16736e-22	2.75619e-25	533	583	506	540.667	223	219	221	221
ENSG00000145506_NKD2	372	312	-335.333	-44.7391	4.5547e-121	-44.5007	-4.55126e-06	1.2218e-116	1.26349e-119	332	377	320	343	5	10	8	7.66667
ENSG00000145526_CDH18	42	9	27.6667	4.95238	0.000101325	4.80156	3.72879e-07	1	0.000466778	4	7	10	7	46	16	42	34.6667
ENSG00000145685_LHFPL2	2404	1703	-2126	-2.10672	0	-2.1204	-2.89453e-05	0	0	4225	4296	3620	4047	1954	1917	1892	1921
ENSG00000145692_BHMT	9	0	4.33333	#DIV/0!	0.00309197	35.4667	5.80396e-08	1	0.0107956	0	0	0	0	9	0	4	4.33333
ENSG00000145703_IQGAP2	80	23	-36.6667	-2.06796	0.00192894	-2.0718	-4.92554e-07	1	0.00704573	103	57	53	71	30	50	23	34.3333
ENSG00000145757_SPATA9	47	8	-22.6667	-3.61538	0.00111093	-3.59093	-3.07551e-07	1	0.00428293	18	51	25	31.3333	4	12	10	8.66667
ENSG00000145777_TSLP	579	351	-446.333	-3.00449	1.43063e-38	-3.01592	-6.02987e-06	3.83766e-34	3.05789e-37	784	661	562	669	252	205	211	222.667
ENSG00000145779_TNFAIP8	1185	637	-816.333	-2.07365	0	-2.08533	-1.10699e-05	0	0	1879	1493	1358	1576.67	866	721	694	760.333
ENSG00000145794_MEGF10	4	1	3	#DIV/0!	0.0147215	25.0845	4.05567e-08	1	0.0427107	0	0	0	0	4	1	4	3
ENSG00000145908_ZNF300	383	246	-312.667	-3.80838	3.33054e-36	-3.82435	-4.22954e-06	8.93418e-32	6.90965e-35	439	477	356	424	130	94	110	111.333
ENSG00000145911_N4BP3	61	20	-36	-2.01887	0.000992682	-2.06906	-5.08736e-07	1	0.00385755	68	53	93	71.3333	41	32	33	35.3333
ENSG00000146001_PCDHB18P	46	10	-29.6667	-4.17857	0.000205589	-4.26321	-4.10788e-07	1	0.000905422	51	17	49	39	7	16	5	9.33333
ENSG00000146021_KLHL3	428	290	340.333	2.64148	3.59383e-31	2.62248	4.55033e-06	9.64045e-27	6.90577e-30	220	222	180	207.333	525	608	510	547.667
ENSG00000146038_DCDC2	35	4	-15.3333	-3.70588	0.00616971	-3.66976	-2.07404e-07	1	0.0200804	9	40	14	21	5	7	5	5.66667
ENSG00000146094_DOK3	108	54	-66.6667	-2.02564	5.05345e-05	-2.01085	-8.92437e-07	1	0.00024285	163	122	110	131.667	55	56	84	65
ENSG00000146233_CYP39A1	11	0	-4.33333	#DIV/0!	0.00217268	-37.7715	-6.19207e-08	1	0.00784098	2	0	11	4.33333	0	0	0	0
ENSG00000146250_PRSS35	196	113	-127.667	-2.33916	0.00018767	-2.36792	-1.73723e-06	1	0.000831556	239	248	182	223	165	52	69	95.3333
ENSG00000146409_SLC18B1	385	250	-325.333	-2.89883	2.13468e-24	-2.89517	-4.38736e-06	5.72629e-20	3.63113e-23	537	539	414	496.667	154	164	196	171.333
ENSG00000146410_MTFR2	106	60	-78	-2.34483	5.62869e-07	-2.36181	-1.06988e-06	0.015099	3.46864e-06	118	152	138	136	58	46	70	58
ENSG00000146457_WTAP	5166	3052	-4198.67	-2.01384	0	-2.02075	-5.6873e-05	0	0	9240	8623	7157	8340	4245	4074	4105	4141.33
ENSG00000146540_C7orf50	5812	4154	4618.67	2.66879	5.00528e-61	2.64877	6.17231e-05	1.34267e-56	1.24667e-59	3136	2670	2497	2767.67	7026	8309	6824	7386.33
ENSG00000146555_SDK1	3504	2878	-3149.67	-3.17869	0	-3.20379	-4.2883e-05	0	0	4860	4598	4328	4595.33	1356	1531	1450	1445.67
ENSG00000146670_CDCA5	593	435	-511	-2.37984	0	-2.40003	-6.96942e-06	0	0	883	953	808	881.333	378	373	360	370.333
ENSG00000146918_NCAPG2	1295	722	-1004.33	-2.1151	0	-2.12406	-1.35925e-05	0	0	2140	1992	1583	1905	996	861	845	900.667
ENSG00000146950_SHROOM2	1914	1659	-1735.33	-2.71815	0	-2.74695	-2.37316e-05	0	0	2885	2659	2692	2745.33	1059	971	1000	1010
ENSG00000146966_DENND2A	4025	2818	-3393	-2.47736	0	-2.49406	-4.6091e-05	0	0	6078	5978	5013	5689.67	2642	2053	2195	2296.67
ENSG00000147059_SPIN2A	44	12	-22.3333	-7.09091	0.000107001	-6.89025	-3.01043e-07	1	0.000490483	16	44	18	26	0	7	4	3.66667
ENSG00000147166_ITGB1BP2	25	13	-16	-4	0.000246264	-3.94691	-2.15511e-07	1	0.00107084	28	19	17	21.3333	3	9	4	5.33333
ENSG00000147180_ZNF711	389	279	-335.667	-8.40441	7.79793e-37	-8.39408	-4.53808e-06	2.0918e-32	1.63422e-35	412	397	334	381	58	23	55	45.3333
ENSG00000147206_NXF3	8	4	5.66667	#DIV/0!	0.000810755	45.8809	7.55765e-08	1	0.00320255	0	0	0	0	8	5	4	5.66667
ENSG00000147234_FRMPD3	94	32	53	3.03846	0.000350746	2.99567	6.98926e-07	1	0.00148123	16	48	14	26	108	81	48	79
ENSG00000147394_ZNF185	383	297	327.667	2.9739	6.04443e-34	2.95219	4.38309e-06	1.62142e-29	1.21637e-32	163	196	139	166	522	499	460	493.667
ENSG00000147655_RSPO2	21	15	-15.3333	-5.6	0.000160784	-5.59557	-2.11432e-07	1	0.00071896	17	17	22	18.6667	7	2	1	3.33333
ENSG00000147872_PLIN2	6441	3912	5308	2.54497	4.7715e-44	2.5205	7.06268e-05	1.27995e-39	1.05607e-42	3635	3672	3000	3435.67	9243	9441	7547	8743.67
ENSG00000147883_CDKN2B	900	574	-739	-2.04477	0	-2.05732	-1.0038e-05	0	0	1554	1553	1232	1446.33	810	654	658	707.333
ENSG00000148344_PTGES	621	402	-496.667	-7.65179	1.35378e-36	-7.56594	-6.68051e-06	3.63153e-32	2.82829e-35	668	571	475	571.333	47	73	104	74.6667
ENSG00000148426_PROSER2	322	120	209.667	2.05184	1.64266e-12	2.03303	2.77871e-06	4.40644e-08	1.68635e-11	211	227	160	199.333	482	414	331	409
ENSG00000148483_TMEM236	21	11	14.6667	23	4.36827e-06	19.8294	1.99746e-07	0.117179	2.41606e-05	2	0	0	0.666667	11	14	21	15.3333
ENSG00000148488_ST8SIA6	31	4	18	3.07692	0.0102359	3.04588	2.44374e-07	1	0.0311668	6	12	8	8.66667	37	8	35	26.6667
ENSG00000148773_MKI67	10006	7592	-8880.33	-3.72793	0	-3.74903	-0.000120526	0	0	12373	13121	10913	12135.7	3330	3115	3321	3255.33
ENSG00000148798_INA	758	556	633	2.43755	1.81542e-34	2.40953	8.42023e-06	4.86987e-30	3.67538e-33	412	503	406	440.333	1164	1088	968	1073.33
ENSG00000149050_ZNF214	110	11	-67.3333	-2.45324	5.84401e-05	-2.42629	-8.85727e-07	1	0.000278942	146	140	55	113.667	46	57	36	46.3333
ENSG00000149218_ENDOD1	904	587	771.667	2.94049	5.81741e-53	2.90274	1.02536e-05	1.56052e-48	1.37855e-51	437	383	373	397.667	1277	1261	970	1169.33
ENSG00000149257_SERPINH1	42487	32293	-37423.7	-2.29823	0	-2.32252	-0.000511551	0	0	68615	68884	61252	66250.3	28959	31124	26397	28826.7
ENSG00000149503_INCENP	1544	1325	-1399.33	-2.03552	0	-2.05824	-1.92219e-05	0	0	2852	2712	2688	2750.67	1383	1363	1308	1351.33
ENSG00000149527_PLCH2	62	29	44	5.55172	5.56159e-10	5.46522	5.85442e-07	1.4919e-05	4.652e-09	16	8	5	9.66667	67	57	37	53.6667
ENSG00000149554_CHEK1	851	372	-589	-2.11694	0	-2.11714	-7.93481e-06	0	0	1290	1141	918	1116.33	597	439	546	527.333
ENSG00000149596_JPH2	100	72	-79.3333	-3.45361	9.66542e-10	-3.51284	-1.08425e-06	2.59275e-05	7.92647e-09	115	116	104	111.667	32	49	16	32.3333
ENSG00000149633_KIAA1755	453	252	-300.333	-2.01236	2.06291e-08	-2.06674	-4.2261e-06	0.000553376	1.48957e-07	577	536	678	597	284	381	225	296.667
ENSG00000149948_HMGA2	52162	41278	45789.3	2.36463	3.36762e-12	2.34942	0.000611934	9.03363e-08	3.38085e-11	37917	33022	29724	33554.3	81886	81845	74300	79343.7
ENSG00000149970_CNKSR2	26	7	-14.3333	-7.14286	0.00193929	-6.83903	-1.8937e-07	1	0.00708256	18	26	6	16.6667	7	0	0	2.33333
ENSG00000150281_CTF1	877	481	613.667	2.04484	6.34699e-21	2.02407	8.1386e-06	1.70258e-16	9.95079e-20	677	549	536	587.333	1160	1413	1030	1201
ENSG00000150347_ARID5B	18417	12892	-15794.3	-2.38693	0	-2.4081	-0.000215093	0	0	28525	28821	24201	27182.3	12451	11309	10404	11388
ENSG00000150510_FAM124A	23	5	-13.6667	-4.15385	0.0086523	-3.92683	-1.79238e-07	1	0.0269944	23	22	9	18	4	0	9	4.33333
ENSG00000150540_HNMT	1419	856	-1111.33	-4.56959	2.26451e-97	-4.57612	-1.49651e-05	6.07456e-93	6.14212e-96	1678	1430	1160	1422.67	371	259	304	311.333
ENSG00000150636_CCDC102B	636	503	-578.667	-14.5625	6.01823e-136	-14.7184	-7.83643e-06	1.61439e-131	1.68517e-134	654	659	551	621.333	57	48	23	42.6667
ENSG00000150782_IL18	14	1	6	10	0.00642722	8.49764	8.05564e-08	1	0.0208225	1	0	1	0.666667	0	14	6	6.66667
ENSG00000150995_ITPR1	467	152	-306.667	-2.20894	4.98283e-13	-2.19814	-4.09956e-06	1.33664e-08	5.30625e-12	680	576	425	560.333	275	213	273	253.667
ENSG00000151067_CACNA1C	1044	738	-885.333	-2.09797	0	-2.12186	-1.21291e-05	0	0	1759	1735	1581	1691.67	843	861	715	806.333
ENSG00000151164_RAD9B	12	6	-8.33333	-9.33333	0.00100248	-8.3997	-1.11821e-07	1	0.00389281	13	8	7	9.33333	1	1	1	1
ENSG00000151360_ALLC	14	4	-8.33333	-26	0.000450537	-18.886	-1.10959e-07	1	0.00187114	8	14	4	8.66667	0	0	1	0.333333
ENSG00000151468_CCDC3	237	181	-194	-8.09756	2.49461e-41	-8.14895	-2.62859e-06	6.6918e-37	5.44935e-40	257	204	203	221.333	40	20	22	27.3333
ENSG00000151490_PTPRO	8	3	5	#DIV/0!	0.00154623	40.56	6.66164e-08	1	0.00575041	0	0	0	0	4	8	3	5
ENSG00000151690_MFSD6	1104	802	-910	-2.05283	0	-2.07215	-1.24342e-05	0	0	1899	1802	1622	1774.33	978	820	795	864.333
ENSG00000151692_RNF144A	42	22	-29.6667	-5.04545	1.55874e-07	-4.99325	-4.0082e-07	0.00418131	1.02088e-06	36	45	30	37	3	11	8	7.33333
ENSG00000151725_CENPU	484	358	-423.333	-2.1556	0	-2.17125	-5.76817e-06	0	0	826	830	713	789.667	346	398	355	366.333
ENSG00000151790_TDO2	7	2	-4.33333	#DIV/0!	0.00309197	-35.202	-5.7594e-08	1	0.0107956	7	4	2	4.33333	0	0	0	0
ENSG00000151892_GFRA1	1540	1115	-1284.33	-2.73091	0	-2.76334	-1.75051e-05	0	0	2105	2160	1814	2026.33	907	699	620	742
ENSG00000152056_AP1S3	203	126	156.667	2.52104	3.71632e-18	2.49945	2.09086e-06	9.96902e-14	5.31965e-17	109	110	90	103	251	293	235	259.667
ENSG00000152078_TMEM56	119	64	-83	-2.70548	4.15675e-12	-2.71615	-1.12302e-06	1.11505e-07	4.14516e-11	162	121	112	131.667	48	55	43	48.6667
ENSG00000152137_HSPB8	1945	1574	1719.33	2.68728	3.23398e-65	2.65777	2.29376e-05	8.67514e-61	8.19182e-64	1128	926	1003	1019	2871	2767	2577	2738.33
ENSG00000152253_SPC25	378	185	-274.667	-3.30812	1.91198e-14	-3.28146	-3.68696e-06	5.12889e-10	2.24853e-13	410	460	311	393.667	82	126	149	119
ENSG00000152256_PDK1	3930	2631	3235	2.49033	2.18486e-89	2.47356	4.31827e-05	5.86089e-85	5.84919e-88	2414	2247	1851	2170.67	5781	5558	4878	5405.67
ENSG00000152284_TCF7L1	2266	1881	-2011.67	-2.14278	0	-2.16691	-2.76074e-05	0	0	3730	3957	3629	3772	1748	1842	1691	1760.33
ENSG00000152377_SPOCK1	1302	1023	-1135.33	-2.36623	0	-2.38803	-1.55054e-05	0	0	1994	2070	1835	1966.33	913	768	812	831
ENSG00000152463_OLAH	47	8	23.3333	9.75	2.69558e-05	9.0426	3.06423e-07	0.723089	0.000134578	4	0	4	2.66667	47	19	12	26
ENSG00000152495_CAMK4	590	343	-450.667	-2.06962	0	-2.0934	-6.16171e-06	0	0	916	930	770	872	497	427	340	421.333
ENSG00000152527_PLEKHH2	482	232	-352.667	-2.12673	0	-2.13488	-4.76649e-06	0	0	704	768	525	665.667	360	293	286	313
ENSG00000152779_SLC16A12	119	49	68.6667	2.05102	2.30642e-05	2.02895	9.12108e-07	0.618698	0.00011634	80	53	63	65.3333	112	172	118	134
ENSG00000152785_BMP3	39	4	19	2.72727	0.0044527	2.64569	2.4801e-07	1	0.0149695	14	8	11	11	47	28	15	30
ENSG00000152804_HHEX	807	686	-704	-2.64103	0	-2.67922	-9.64431e-06	0	0	1170	1141	1088	1133	522	402	363	429
ENSG00000152977_ZIC1	14	0	-4.66667	#DIV/0!	0.00309197	-36.8508	-6.03704e-08	1	0.0107956	14	0	0	4.66667	0	0	0	0
ENSG00000153094_BCL2L11	419	265	-338.667	-6.05473	8.42116e-48	-6.06081	-4.56411e-06	2.25898e-43	1.91764e-46	467	418	332	405.667	86	48	67	67
ENSG00000153157_SYCP2L	19	1	-10.3333	#DIV/0!	2.77023e-05	-81.3688	-1.35336e-07	0.743114	0.000138074	11	19	1	10.3333	0	0	0	0
ENSG00000153162_BMP6	49	15	-32	-13	5.62203e-09	-12.328	-4.25622e-07	0.000150811	4.29784e-08	37	49	18	34.6667	0	5	3	2.66667
ENSG00000153208_MERTK	158	95	-123	-2.51852	1.3122e-12	-2.53729	-1.67886e-06	3.51997e-08	1.35906e-11	230	180	202	204	72	86	85	81
ENSG00000153233_PTPRR	78	31	51.3333	4.85	2.99272e-10	4.76588	6.82597e-07	8.02796e-06	2.57142e-09	14	17	9	13.3333	62	87	45	64.6667
ENSG00000153253_SCN3A	232	170	-171.333	-2.11015	5.91649e-10	-2.13463	-2.34454e-06	1.5871e-05	4.94423e-09	361	317	299	325.667	205	129	129	154.333
ENSG00000153283_CD96	16	0	-6	-10	0.00642722	-8.5472	-8.0572e-08	1	0.0208225	1	16	3	6.66667	0	1	1	0.666667
ENSG00000153495_TEX29	88	73	-77.3333	-2.64539	9.63427e-12	-2.66642	-1.05477e-06	2.58439e-07	9.37393e-11	128	127	118	124.333	40	56	45	47
ENSG00000153531_ADPRHL1	183	124	146.667	2.25356	8.58286e-09	2.20709	1.93585e-06	0.000230235	6.43654e-08	118	93	140	117	273	276	242	263.667
ENSG00000153790_C7orf31	312	155	-237.667	-2.68957	3.35687e-19	-2.68136	-3.19138e-06	9.0048e-15	5.00267e-18	439	401	295	378.333	140	127	155	140.667
ENSG00000153885_KCTD15	1201	819	-975.333	-2.76798	0	-2.79536	-1.328e-05	0	0	1534	1686	1361	1527	542	628	485	551.667
ENSG00000153902_LGI4	13	0	5.66667	#DIV/0!	0.000810755	46.0131	7.57991e-08	1	0.00320255	0	0	0	0	0	13	4	5.66667
ENSG00000153993_SEMA3D	518	300	-409.667	-2.83982	4.30722e-41	-2.85522	-5.54147e-06	1.15541e-36	9.38597e-40	715	657	525	632.333	246	225	197	222.667
ENSG00000154118_JPH3	6	1	-3.66667	#DIV/0!	0.00653236	-30.4897	-4.96587e-08	1	0.0210134	6	1	4	3.66667	0	0	0	0
ENSG00000154146_NRGN	379	284	-307	-2.32518	1.21749e-17	-2.3473	-4.19657e-06	3.26592e-13	1.70544e-16	535	576	505	538.667	197	277	221	231.667
ENSG00000154175_ABI3BP	4463	3649	-3894.33	-3.84743	0	-3.88135	-5.29831e-05	0	0	5723	5092	4971	5262	1260	1521	1322	1367.67
ENSG00000154262_ABCA6	63	28	-39	-20.5	3.37811e-12	-19.3074	-5.20473e-07	9.06177e-08	3.39011e-11	64	30	29	41	4	1	1	2
ENSG00000154265_ABCA5	180	66	-109.667	-2.00612	2.57792e-06	-2.00859	-1.48449e-06	0.0691528	1.46759e-05	284	170	202	218.667	104	104	119	109
ENSG00000154330_PGM5	1279	918	1042	2.06617	1.43301e-44	2.056	1.39248e-05	3.84406e-40	3.18745e-43	1140	964	828	977.333	2069	2107	1882	2019.33
ENSG00000154358_OBSCN	1311	1125	-1164.33	-2.09464	0	-2.12046	-1.60044e-05	0	0	2307	2189	2188	2228	1063	1132	996	1063.67
ENSG00000154359_LONRF1	269	123	-189.667	-1.99129	2.76965e-09	-2.021	-2.62028e-06	7.42959e-05	2.18775e-08	437	310	396	381	187	219	168	191.333
ENSG00000154438_ASZ1	7	1	-4.66667	#DIV/0!	0.00217268	-39.4878	-6.4811e-08	1	0.00784098	1	6	7	4.66667	0	0	0	0
ENSG00000154447_SH3RF1	5372	3763	4597.33	2.45916	2.02327e-49	2.43499	6.12272e-05	5.42741e-45	4.67075e-48	3370	3207	2875	3150.67	8027	8247	6970	7748
ENSG00000154485_MMP21	15	4	-8	-25	0.000566832	-18.1898	-1.0664e-07	1	0.00231576	15	4	6	8.33333	0	0	1	0.333333
ENSG00000154529_CNTNAP3B	83	24	-43.6667	-2.35052	7.81992e-05	-2.33572	-5.82646e-07	1	0.000365834	112	60	56	76	36	29	32	32.3333
ENSG00000154548_SRSF12	28	12	-21	-3.33333	6.76042e-05	-3.34022	-2.87339e-07	1	0.000319895	35	22	33	30	10	7	10	9
ENSG00000154553_PDLIM3	1242	755	-1000.67	-2.77318	0	-2.7939	-1.35821e-05	0	0	1600	1753	1342	1565	595	587	511	564.333
ENSG00000154721_JAM2	1134	721	-953.667	-2.63299	0	-2.6436	-1.29061e-05	0	0	1642	1674	1297	1537.67	636	540	576	584
ENSG00000154760_SLFN13	79	29	-54.6667	-3.10256	8.6517e-08	-3.11703	-7.36058e-07	0.00232082	5.83413e-07	93	92	57	80.6667	36	28	14	26
ENSG00000154839_SKA1	304	252	-270.333	-2.86866	2.40836e-28	-2.89197	-3.68563e-06	6.46043e-24	4.44016e-27	440	405	400	415	148	136	150	144.667
ENSG00000154856_APCDD1	577	446	-519.667	-11.1234	2.61856e-146	-11.1637	-7.03266e-06	7.02428e-142	7.37845e-145	593	619	501	571	42	57	55	51.3333
ENSG00000154864_PIEZO2	5810	4438	-5140.67	-7.54862	0	-7.59231	-6.95345e-05	0	0	6528	6050	5199	5925.67	876	718	761	785
ENSG00000154898_CCDC144CP	22	3	-12	-5	0.00832902	-4.93466	-1.64357e-07	1	0.026092	24	3	18	15	2	5	2	3
ENSG00000154917_RAB6B	226	150	175.333	2.02734	9.30781e-14	2.01063	2.33453e-06	2.49682e-09	1.04557e-12	167	198	147	170.667	348	373	317	346
ENSG00000154920_EME1	174	108	-141	-2.35577	7.54485e-17	-2.37437	-1.91813e-06	2.02391e-12	1.02373e-15	259	263	213	245	105	118	89	104
ENSG00000154930_ACSS1	49	20	-35.6667	-4.45161	1.83067e-08	-4.43833	-4.79593e-07	0.000491077	1.32903e-07	52	54	32	46	14	12	5	10.3333
ENSG00000155011_DKK2	217	182	186.667	4.01075	1.12507e-22	3.99517	2.50843e-06	3.018e-18	1.84249e-21	56	85	45	62	262	238	246	248.667
ENSG00000155052_CNTNAP5	14	8	10	11	0.000606959	9.97977	1.34568e-07	1	0.00245575	3	0	0	1	14	8	11	11
ENSG00000155066_PROM2	25	6	-13	-3.16667	0.00918053	-3.10653	-1.74216e-07	1	0.0284505	18	26	13	19	1	10	7	6
ENSG00000155269_GPR78	11	4	-6.66667	-11	0.00398198	-9.39798	-8.86547e-08	1	0.0135692	11	7	4	7.33333	2	0	0	0.666667
ENSG00000155465_SLC7A7	144	96	-114.667	-2.6699	8.22452e-12	-2.68734	-1.55455e-06	2.20623e-07	8.03433e-11	197	200	153	183.333	57	93	56	68.6667
ENSG00000155511_GRIA1	905	707	-835	-19.4191	1.5516e-218	-19.4772	-1.12816e-05	4.16217e-214	4.51428e-217	942	946	753	880.333	41	49	46	45.3333
ENSG00000155657_TTN	108	34	61.6667	6.78125	2.04132e-07	6.45051	8.18105e-07	0.00547584	1.32363e-06	6	8	18	10.6667	114	42	61	72.3333
ENSG00000155660_PDIA4	12761	6910	-9946.67	-1.98919	0	-2.00145	-0.000135126	0	0	22021	20795	17190	20002	10626	10280	9260	10055.3
ENSG00000155792_DEPTOR	49	19	-34	-2.21429	0.00024022	-2.24184	-4.69711e-07	1	0.00104626	68	48	70	62	34	21	29	28
ENSG00000155816_FMN2	1826	1204	1515.67	2.08365	7.48336e-82	2.06904	2.02068e-05	2.00741e-77	1.99346e-80	1509	1477	1210	1398.67	3036	3026	2681	2914.33
ENSG00000155849_ELMO1	9	2	4.33333	#DIV/0!	0.00309197	35.1096	5.74382e-08	1	0.0107956	0	0	0	0	9	2	2	4.33333
ENSG00000155926_SLA	49	38	-41.6667	-7.94444	7.86407e-13	-7.86362	-5.67118e-07	2.10954e-08	8.27497e-12	44	52	47	47.6667	6	3	9	6
ENSG00000156042_CFAP70	44	18	24.6667	2.34545	0.00237492	2.30828	3.25861e-07	1	0.00850906	13	29	13	18.3333	57	41	31	43
ENSG00000156140_ADAMTS3	117	46	-75.3333	-2.86777	1.2127e-07	-2.86612	-1.02093e-06	0.00325308	8.04421e-07	148	87	112	115.667	31	41	49	40.3333
ENSG00000156219_ART3	23	2	9.33333	5.66667	0.00980922	5.29847	1.23489e-07	1	0.0299884	3	1	2	2	4	24	6	11.3333
ENSG00000156427_FGF18	18	11	-13	-2.77273	0.00249479	-2.79862	-1.7908e-07	1	0.00890522	20	19	22	20.3333	8	10	4	7.33333
ENSG00000156463_SH3RF2	626	481	536.667	2.18995	1.12412e-24	2.18018	7.21044e-06	3.01546e-20	1.92312e-23	489	448	416	451	929	992	1042	987.667
ENSG00000156509_FBXO43	31	13	-20.6667	-4.64706	5.8423e-05	-4.50291	-2.75666e-07	1	0.00027891	33	28	18	26.3333	5	2	10	5.66667
ENSG00000156687_UNC5D	10	0	3.33333	#DIV/0!	0.00972079	26.9906	4.37664e-08	1	0.0297468	0	0	0	0	10	0	0	3.33333
ENSG00000156711_MAPK13	667	449	554	2.29339	5.65545e-35	2.27136	7.36763e-06	1.51708e-30	1.15279e-33	489	408	388	428.333	1035	1055	857	982.333
ENSG00000156804_FBXO32	1366	679	-985	-2.48343	0	-2.49505	-1.33104e-05	0	0	1956	1625	1366	1649	715	687	590	664
ENSG00000156970_BUB1B	1445	1100	-1289.33	-3.58902	0	-3.61254	-1.74861e-05	0	0	1904	1872	1586	1787.33	549	459	486	498
ENSG00000157064_NMNAT2	62	36	46	2.13115	2.04993e-06	2.11198	6.13947e-07	0.0549893	1.1818e-05	42	43	37	40.6667	78	99	83	86.6667
ENSG00000157150_TIMP4	39	6	20	3.22222	0.00278118	3.07573	2.59894e-07	1	0.00984238	7	8	12	9	46	27	14	29
ENSG00000157214_STEAP2	288	171	231.333	2.20696	5.93871e-12	2.19382	3.10625e-06	1.59306e-07	5.86114e-11	214	174	187	191.667	358	462	449	423
ENSG00000157368_IL34	592	496	-526.333	-27.3167	1.13121e-81	-27.1125	-7.13653e-06	3.03446e-77	3.00739e-80	599	525	515	546.333	7	19	34	20
ENSG00000157388_CACNA1D	9	4	-5.66667	-18	0.00255124	-13.8244	-7.87352e-08	1	0.00908618	4	5	9	6	0	1	0	0.333333
ENSG00000157456_CCNB2	1224	843	-1053	-4.13082	7.91264e-163	-4.14322	-1.42375e-05	2.12257e-158	2.25087e-161	1443	1546	1179	1389.33	336	322	351	336.333
ENSG00000157570_TSPAN18	163	104	-125.667	-3.6	6.23383e-13	-3.61557	-1.71599e-06	1.67223e-08	6.60959e-12	149	201	172	174	45	38	62	48.3333
ENSG00000157653_C9orf43	30	16	21.3333	2.10345	0.00106658	2.08294	2.83866e-07	1	0.00412382	26	17	15	19.3333	44	45	33	40.6667
ENSG00000157927_RADIL	35	6	-19.6667	-2.43902	0.00430896	-2.47276	-2.73965e-07	1	0.0146037	35	22	43	33.3333	17	8	16	13.6667
ENSG00000158008_EXTL1	200	33	109.333	2.77297	2.58045e-06	2.69481	1.42746e-06	0.0692205	1.46871e-05	68	50	67	61.6667	163	250	100	171
ENSG00000158077_NLRP14	13	1	4.33333	14	0.0109429	10.2056	5.66201e-08	1	0.0330417	1	0	0	0.333333	13	1	0	4.66667
ENSG00000158089_GALNT14	30	3	-9.66667	-4.22222	0.0134949	-4.49064	-1.44117e-07	1	0.0399119	4	4	30	12.6667	1	8	0	3
ENSG00000158164_TMSB15A	89	56	-66	-5.21277	1.11966e-15	-5.20643	-8.92027e-07	3.0035e-11	1.41541e-14	102	71	72	81.6667	13	19	15	15.6667
ENSG00000158270_COLEC12	53	19	-39	-3.38776	4.48226e-06	-3.46672	-5.43244e-07	0.120237	2.47553e-05	35	65	66	55.3333	20	16	13	16.3333
ENSG00000158296_SLC13A3	90	28	55.6667	2.07051	4.17642e-06	2.04907	7.37283e-07	0.112032	2.3152e-05	55	61	40	52	130	110	83	107.667
ENSG00000158321_AUTS2	495	448	-453.667	-2.73376	2.24646e-31	-2.76477	-6.20738e-06	6.02613e-27	4.3416e-30	716	732	698	715.333	237	298	250	261.667
ENSG00000158402_CDC25C	217	163	-187.667	-3.54751	2.7635e-26	-3.56622	-2.54971e-06	7.41309e-22	4.87383e-25	264	280	240	261.333	77	63	81	73.6667
ENSG00000158406_HIST1H4H	378	240	304.333	3.19471	2.27842e-36	3.17341	4.06617e-06	6.11185e-32	4.73787e-35	160	147	109	138.667	487	455	387	443
ENSG00000158427_TMSB15B	13	8	-9.33333	-3.15385	0.00852388	-3.11171	-1.2682e-07	1	0.0266216	15	13	13	13.6667	2	6	5	4.33333
ENSG00000158571_PFKFB1	8	0	-4	#DIV/0!	0.004461	-32.3199	-5.27407e-08	1	0.0149695	4	8	0	4	0	0	0	0
ENSG00000158769_F11R	81	48	64	2.38129	7.57608e-09	2.34946	8.49999e-07	0.000203228	5.7183e-08	53	39	47	46.3333	120	116	95	110.333
ENSG00000158806_NPM2	28	16	-19	-4.8	6.68224e-05	-4.73953	-2.57742e-07	1	0.000316586	22	29	21	24	1	9	5	5
ENSG00000158813_EDA	25	9	17.6667	3.65	0.00072761	3.55607	2.37338e-07	1	0.00290276	6	5	9	6.66667	30	15	28	24.3333
ENSG00000158815_FGF17	14	10	-12	#DIV/0!	6.0418e-07	-97.2632	-1.62101e-07	0.0162071	3.71212e-06	12	14	10	12	0	0	0	0
ENSG00000159197_KCNE2	5	0	3	#DIV/0!	0.0147215	25.1364	4.06441e-08	1	0.0427107	0	0	0	0	0	5	4	3
ENSG00000159214_CCDC24	165	105	117.333	2.08642	4.08884e-10	2.07433	1.5678e-06	1.09683e-05	3.46222e-09	107	131	86	108	251	212	213	225.333
ENSG00000159348_CYB5R1	3397	2119	2772.33	2.31869	8.33948e-110	2.30336	3.69666e-05	2.23707e-105	2.29208e-108	2349	2195	1763	2102.33	5150	5160	4314	4874.67
ENSG00000159403_C1R	38599	31633	-35830.3	-6.13476	0	-6.17803	-0.000485743	0	0	45365	44499	38561	42808.3	7240	6928	6766	6978
ENSG00000159761_C16orf86	24	11	-12.6667	-2.65217	0.0119285	-2.64614	-1.70963e-07	1	0.0357497	28	17	16	20.3333	5	14	4	7.66667
ENSG00000160094_ZNF362	1699	1527	-1604.33	-2.01113	0	-2.03179	-2.20213e-05	0	0	3258	3224	3091	3191	1559	1637	1564	1586.67
ENSG00000160097_FNDC5	23	12	14.6667	2.25714	0.0110795	2.24525	1.97647e-07	1	0.0334166	19	6	10	11.6667	29	22	28	26.3333
ENSG00000160111_CPAMD8	26	7	14.6667	3.31579	0.00603759	3.26285	1.99059e-07	1	0.0196886	2	11	6	6.33333	22	13	28	21
ENSG00000160161_CILP2	93	78	-77.3333	-2.12077	1.466e-07	-2.14282	-1.0618e-06	0.00393256	9.63862e-07	148	145	146	146.333	55	85	67	69
ENSG00000160233_LRRC3	117	71	84.6667	2.38798	2.12581e-10	2.38235	1.13674e-06	5.7025e-06	1.85206e-09	74	65	44	61	136	161	140	145.667
ENSG00000160447_PKN3	392	283	-343.333	-3.63427	4.33142e-26	-3.68158	-4.71429e-06	1.1619e-21	7.61405e-25	414	512	495	473.667	131	120	140	130.333
ENSG00000160539_PLPP7	31	13	20	2.46341	0.00145011	2.4185	2.65346e-07	1	0.00544272	19	7	15	13.6667	35	38	28	33.6667
ENSG00000160588_MPZL3	14	8	10.6667	4.55556	0.00131356	4.42158	1.4418e-07	1	0.00497196	3	4	2	3	11	14	16	13.6667
ENSG00000160949_TONSL	423	353	-379.333	-2.15299	0	-2.17592	-5.20741e-06	0	0	733	684	708	708.333	310	346	331	329
ENSG00000160957_RECQL4	307	273	-286.667	-2.24819	8.95439e-21	-2.2703	-3.92656e-06	2.40201e-16	1.39167e-19	526	517	506	516.333	237	219	233	229.667
ENSG00000160973_FOXH1	19	2	8.66667	9.66667	0.00290635	8.32763	1.13334e-07	1	0.0102381	0	1	2	1	19	7	3	9.66667
ENSG00000161149_TUBA3FP	13	6	-8.33333	-6	0.00359368	-5.70049	-1.12614e-07	1	0.0123638	14	7	9	10	3	1	1	1.66667
ENSG00000161249_DMKN	158	63	-111.333	-2.37449	4.56619e-08	-2.39333	-1.52335e-06	0.00122488	3.18482e-07	234	143	200	192.333	80	76	87	81
ENSG00000161281_COX7A1	55	22	41	3.36538	1.43083e-06	3.25929	5.39625e-07	0.0383819	8.37484e-06	13	17	22	17.3333	68	68	39	58.3333
ENSG00000161328_LRRC56	109	43	-73	-2.05797	0.000104612	-2.07778	-1.00884e-06	1	0.00048035	112	162	152	142	69	53	85	69
ENSG00000161381_PLXDC1	163	88	-127	-3.47403	4.86979e-15	-3.47246	-1.71072e-06	1.30632e-10	5.92168e-14	198	196	141	178.333	66	35	53	51.3333
ENSG00000161544_CYGB	516	268	-390	-2.14818	0	-2.15507	-5.28207e-06	0	0	747	830	612	729.667	314	361	344	339.667
ENSG00000161681_SHANK1	1525	1004	1235	2.74271	1.0963e-72	2.71438	1.64531e-05	2.94082e-68	2.83863e-71	769	706	651	708.667	1945	2176	1710	1943.67
ENSG00000161692_DBF4B	672	498	-533.333	-2.86263	5.25257e-25	-2.90953	-7.31918e-06	1.409e-20	9.07278e-24	754	914	791	819.667	361	256	242	286.333
ENSG00000161798_AQP5	8	0	-3	#DIV/0!	0.00972079	-26.3508	-4.26891e-08	1	0.0297468	1	0	8	3	0	0	0	0
ENSG00000161800_RACGAP1	2112	1307	-1736.33	-2.45178	0	-2.46141	-2.35195e-05	0	0	3086	3201	2510	2932.33	1296	1089	1203	1196
ENSG00000161888_SPC24	435	288	-330	-2.55172	7.64592e-10	-2.55882	-4.49726e-06	2.05102e-05	6.32444e-09	529	572	527	542.667	239	137	262	212.667
ENSG00000161896_IP6K3	97	52	-73.6667	-2.5137	3.37263e-09	-2.51699	-9.9669e-07	9.04707e-05	2.64302e-08	133	130	104	122.333	36	58	52	48.6667
ENSG00000161921_CXCL16	185	82	-127	-2.98438	3.01138e-08	-2.99452	-1.72969e-06	0.000807803	2.13761e-07	222	159	192	191	78	37	77	64
ENSG00000162063_CCNF	694	546	-626	-2.42381	0	-2.44253	-8.53511e-06	0	0	1095	1110	992	1065.67	457	416	446	439.667
ENSG00000162267_ITIH3	26	13	-16	-3.4	0.000617784	-3.39188	-2.16576e-07	1	0.00249504	29	20	19	22.6667	6	11	3	6.66667
ENSG00000162373_BEND5	30	5	-14.6667	-2.02326	0.0164039	-2.01849	-1.98186e-07	1	0.0470323	41	20	26	29	11	17	15	14.3333
ENSG00000162383_SLC1A7	40	11	-19.6667	-3.56522	0.0132521	-3.71707	-2.76326e-07	1	0.0393065	12	40	30	27.3333	17	6	0	7.66667
ENSG00000162390_ACOT11	198	67	129.333	2.3064	7.45524e-09	2.2991	1.72273e-06	0.000199987	5.63184e-08	127	106	64	99	250	262	173	228.333
ENSG00000162433_AK4	2127	911	1436.33	2.02914	1.23916e-32	2.02051	1.91518e-05	3.32405e-28	2.44056e-31	1569	1541	1077	1395.67	3204	2840	2452	2832
ENSG00000162493_PDPN	273	209	-234.333	-3.83468	1.96869e-27	-3.86057	-3.18458e-06	5.28102e-23	3.55624e-26	323	337	291	317	64	102	82	82.6667
ENSG00000162496_DHRS3	451	340	-386.667	-4.40176	1.4659e-56	-4.45637	-5.25643e-06	3.93228e-52	3.58131e-55	535	509	457	500.333	140	117	84	113.667
ENSG00000162595_DIRAS3	102	72	-84.6667	-5.45614	3.41296e-15	-5.50227	-1.16087e-06	9.15528e-11	4.19967e-14	94	104	113	103.667	11	24	22	19
ENSG00000162630_B3GALT2	240	200	-209.333	-8.56627	2.61312e-21	-8.61354	-2.84734e-06	7.00969e-17	4.14529e-20	250	231	230	237	43	10	30	27.6667
ENSG00000162631_NTNG1	304	232	257.333	2.12865	4.31488e-19	2.1079	3.42511e-06	1.15747e-14	6.40901e-18	255	210	219	228	491	514	451	485.333
ENSG00000162643_WDR63	219	99	164	2.20885	4.23683e-08	2.18358	2.19206e-06	0.00113653	2.96434e-07	148	110	149	135.667	329	247	323	299.667
ENSG00000162645_GBP2	2464	1520	-2038.67	-8.24645	3.06195e-60	-8.20429	-2.74296e-05	8.21368e-56	7.59822e-59	2469	2641	1850	2320	337	177	330	281.333
ENSG00000162687_KCNT2	111	58	-88.3333	-5.07692	4.86727e-17	-5.03366	-1.18537e-06	1.30565e-12	6.66826e-16	126	123	81	110	23	15	27	21.6667
ENSG00000162692_VCAM1	19659	14339	-17275.7	-13.6593	0	-13.7274	-0.000233006	0	0	20781	19536	15604	18640.3	1707	1122	1265	1364.67
ENSG00000162714_ZNF496	1872	1290	-1495.67	-1.97522	0	-2.00057	-2.0569e-05	0	0	3228	2948	2912	3029.33	1622	1623	1356	1533.67
ENSG00000162738_VANGL2	657	431	-555.333	-2.85111	1.04694e-50	-2.86808	-7.52591e-06	2.80842e-46	2.44849e-49	901	938	727	855.333	323	296	281	300
ENSG00000162739_SLAMF6	14	0	4.66667	#DIV/0!	0.00217268	37.2611	6.10613e-08	1	0.00784098	0	0	0	0	14	0	0	4.66667
ENSG00000162745_OLFML2B	327	275	-282.333	-5.67956	9.67549e-28	-5.75802	-3.84667e-06	2.59545e-23	1.76321e-26	335	369	324	342.667	90	42	49	60.3333
ENSG00000162804_SNED1	881	750	-799.667	-2.62865	0	-2.65084	-1.09315e-05	0	0	1289	1320	1263	1290.67	439	513	521	491
ENSG00000162814_SPATA17	35	4	-16.3333	-2.96	0.0047033	-2.88629	-2.14713e-07	1	0.0157432	41	20	13	24.6667	10	6	9	8.33333
ENSG00000162878_PKDCC	2425	1919	-2091	-2.65689	0	-2.68881	-2.85913e-05	0	0	3572	3264	3223	3353	1335	1304	1147	1262
ENSG00000162929_KIAA1841	236	79	-166.667	-2.0101	7.16399e-09	-2.00265	-2.23359e-06	0.000192174	5.42558e-08	368	373	254	331.667	175	137	183	165
ENSG00000162931_TRIM17	14	6	-9.33333	-3.54545	0.00672522	-3.49984	-1.27001e-07	1	0.021564	17	9	13	13	5	3	3	3.66667
ENSG00000162944_RFTN2	424	361	-386.667	-9.34532	1.44715e-116	-9.42769	-5.25483e-06	3.88199e-112	4.00205e-115	424	467	408	433	47	49	43	46.3333
ENSG00000162998_FRZB	157	125	-140.667	-8.15254	8.23934e-38	-8.17262	-1.90559e-06	2.2102e-33	1.74306e-36	168	170	143	160.333	13	28	18	19.6667
ENSG00000163017_ACTG2	23882	15566	-19444.3	-2.01693	0	-2.03006	-0.000265043	0	0	38858	42269	34568	38565	19973	18387	19002	19120.7
ENSG00000163053_SLC16A14	100	59	72.3333	37.1667	9.92767e-25	34.7298	9.68307e-07	2.6631e-20	1.70384e-23	4	0	2	2	61	100	62	74.3333
ENSG00000163116_STPG2	10	0	-3.33333	#DIV/0!	0.00972079	-27.3514	-4.4374e-08	1	0.0297468	0	10	0	3.33333	0	0	0	0
ENSG00000163131_CTSS	435	227	-327	-6.48045	4.10717e-48	-6.45939	-4.37933e-06	1.10175e-43	9.40058e-47	487	391	282	386.667	72	52	55	59.6667
ENSG00000163145_C1QTNF7	291	253	-265.333	-7.368	2.22849e-64	-7.42372	-3.61225e-06	5.97793e-60	5.63424e-63	293	330	298	307	40	39	46	41.6667
ENSG00000163288_GABRB1	83	22	-50.3333	-3.60345	5.33373e-07	-3.5314	-6.6664e-07	0.0143077	3.30128e-06	95	71	43	69.6667	12	21	25	19.3333
ENSG00000163359_COL6A3	388339	293389	-343585	-3.28337	0	-3.30355	-0.0046625	0	0	535705	501402	445067	494058	152375	151678	147366	150473
ENSG00000163362_INAVA	26	11	-16.6667	-6.55556	1.86341e-05	-6.34809	-2.24556e-07	0.49986	9.49441e-05	28	14	17	19.6667	2	4	3	3
ENSG00000163435_ELF3	19	10	-14	#DIV/0!	1.80307e-07	-114.051	-1.90371e-07	0.00483674	1.17568e-06	10	19	13	14	0	0	0	0
ENSG00000163467_TSACC	71	31	53.6667	4.74419	1.23999e-11	4.66135	7.13319e-07	3.32626e-07	1.19178e-10	16	17	10	14.3333	76	81	47	68
ENSG00000163492_CCDC141	7	1	4	13	0.0150429	9.52355	5.24252e-08	1	0.043488	1	0	0	0.333333	7	6	0	4.33333
ENSG00000163507_CIP2A	733	286	-506.667	-2.11929	0	-2.11876	-6.82209e-06	0	0	996	1127	755	959.333	495	394	469	452.667
ENSG00000163520_FBLN2	3173	2332	-2702	-2.99901	0	-3.03499	-3.6839e-05	0	0	4331	4071	3759	4053.67	1470	1427	1158	1351.67
ENSG00000163531_NFASC	284	163	218.333	7.35922	1.86684e-29	7.23585	2.9099e-06	5.00779e-25	3.50932e-28	47	21	35	34.3333	255	305	198	252.667
ENSG00000163535_SGO2	942	521	-693	-2.86625	0	-2.8955	-9.40848e-06	0	0	1230	1036	927	1064.33	406	420	288	371.333
ENSG00000163536_SERPINI1	234	122	155	5.51456	1.15087e-15	5.43625	2.06548e-06	3.08722e-11	1.45418e-14	50	20	33	34.3333	254	159	155	189.333
ENSG00000163564_PYHIN1	15	0	5	#DIV/0!	0.00217268	39.8241	6.53772e-08	1	0.00784098	0	0	0	0	15	0	0	5
ENSG00000163633_C4orf36	12	1	6.33333	#DIV/0!	0.000596435	50.4868	8.33324e-08	1	0.00241609	0	0	0	0	6	12	1	6.33333
ENSG00000163638_ADAMTS9	127	91	-103.667	-4.98718	7.41252e-13	-5.11191	-1.42419e-06	1.98841e-08	7.813e-12	132	120	137	129.667	29	39	10	26
ENSG00000163661_PTX3	27991	19514	-24219.7	-5.59286	0	-5.60856	-0.000326779	0	0	32593	31194	24692	29493	6040	4602	5178	5273.33
ENSG00000163701_IL17RE	96	41	67.6667	2.14045	2.26829e-06	2.12666	9.07298e-07	0.0608468	1.30098e-05	59	65	54	59.3333	100	150	131	127
ENSG00000163734_CXCL3	177	153	-160	-41	2.73115e-64	-40.108	-2.17295e-06	7.3263e-60	6.88562e-63	158	178	156	164	1	3	8	4
ENSG00000163735_CXCL5	226	135	-171.667	-65.375	3.29994e-56	-62.6051	-2.31569e-06	8.8521e-52	8.04006e-55	159	227	137	174.333	1	2	5	2.66667
ENSG00000163739_CXCL1	6945	5769	-6399	-519.838	0	-518.59	-8.66055e-05	0	0	6948	6504	5782	6411.33	13	3	21	12.3333
ENSG00000163762_TM4SF18	49	12	26.6667	9	2.51747e-05	8.4943	3.50608e-07	0.675312	0.000126377	0	8	2	3.33333	49	27	14	30
ENSG00000163808_KIF15	519	337	-445.667	-3.34974	1.19662e-46	-3.35948	-6.02262e-06	3.20992e-42	2.70196e-45	678	699	529	635.333	180	197	192	189.667
ENSG00000163874_ZC3H12A	2011	1761	-1846.33	-4.68775	0	-4.73259	-2.5131e-05	0	0	2496	2290	2255	2347	485	523	494	500.667
ENSG00000163923_RPL39L	488	407	-452.667	-2.04865	0	-2.06487	-6.18774e-06	0	0	915	903	835	884.333	428	427	440	431.667
ENSG00000164032_H2AFZ	3118	1911	-2545.33	-2.10876	0	-2.12078	-3.45728e-05	0	0	5318	4971	4234	4841	2323	2364	2200	2295.67
ENSG00000164056_SPRY1	335	216	-250.667	-3.10644	2.44043e-12	-3.10355	-3.40214e-06	6.54647e-08	2.48066e-11	352	414	343	369.667	79	127	151	119
ENSG00000164082_GRM2	13	4	-6.66667	-11	0.00398198	-9.3729	-8.83901e-08	1	0.0135692	13	5	4	7.33333	2	0	0	0.666667
ENSG00000164099_PRSS12	19947	15099	-18103.3	-3.22737	0	-3.24535	-0.000245414	0	0	27894	27717	23082	26231	8453	7983	7947	8127.67
ENSG00000164104_HMGB2	2153	1182	-1761.67	-2.22878	0	-2.22825	-2.37413e-05	0	0	3460	3505	2621	3195.33	1439	1352	1510	1433.67
ENSG00000164107_HAND2	15	1	5	8.5	0.0137731	7.14948	6.60715e-08	1	0.0406005	1	0	1	0.666667	0	15	2	5.66667
ENSG00000164109_MAD2L1	963	531	-779.667	-2.68637	0	-2.67355	-1.04591e-05	0	0	1380	1369	977	1242	446	417	524	462.333
ENSG00000164116_GUCY1A1	149	104	-127.667	#DIV/0!	6.59447e-48	-1040.07	-1.74973e-06	1.76897e-43	1.50294e-46	130	104	149	127.667	0	0	0	0
ENSG00000164176_EDIL3	8997	5391	7042.67	2.53413	7.80581e-80	2.51684	9.38911e-05	2.09391e-75	2.065e-78	5180	4748	3844	4590.67	12841	11920	10139	11633.3
ENSG00000164197_RNF180	13	2	8.33333	9.33333	0.00290635	8.33251	1.13409e-07	1	0.0102381	0	1	2	1	3	12	13	9.33333
ENSG00000164251_F2RL1	679	433	-542.333	-2.73454	0	-2.7568	-7.36538e-06	0	0	879	951	735	855	302	364	272	312.667
ENSG00000164283_ESM1	86	61	-72	-2.10204	1.58843e-08	-2.11364	-9.81351e-07	0.000426097	1.16103e-07	140	145	127	137.333	66	59	71	65.3333
ENSG00000164330_EBF1	40	20	-28.3333	-2.80851	2.31348e-05	-2.8059	-3.82304e-07	0.620592	0.000116653	47	52	33	44	12	22	13	15.6667
ENSG00000164344_KLKB1	35	18	-22.6667	-12.3333	1.86765e-07	-11.7542	-3.04206e-07	0.00500997	1.21631e-06	35	20	19	24.6667	5	1	0	2
ENSG00000164379_FOXQ1	20	13	-13.3333	-7.66667	0.000871508	-7.40387	-1.8007e-07	1	0.00342237	20	13	13	15.3333	6	0	0	2
ENSG00000164385_LINC01600	9	0	5	#DIV/0!	0.00154623	41.0508	6.74429e-08	1	0.00575041	0	0	0	0	9	0	6	5
ENSG00000164400_CSF2	178	93	-131.667	-4.08594	6.37924e-22	-4.0769	-1.77051e-06	1.71123e-17	1.02838e-20	216	170	137	174.333	38	46	44	42.6667
ENSG00000164418_GRIK2	240	188	-189.333	-2.52279	1.39e-11	-2.56832	-2.60164e-06	3.72867e-07	1.33214e-10	314	329	298	313.667	174	110	89	124.333
ENSG00000164434_FABP7	8	3	-6	#DIV/0!	0.000596435	-48.5103	-8.00041e-08	1	0.00241609	7	8	3	6	0	0	0	0
ENSG00000164442_CITED2	34536	22877	28233	2.34428	1.05238e-52	2.31268	0.000374542	2.82301e-48	2.48942e-51	22042	20718	20247	21002.3	49328	54783	43595	49235.3
ENSG00000164509_IL31RA	76	39	-52.6667	-2.38596	2.19152e-07	-2.39253	-7.12888e-07	0.00587875	1.41554e-06	105	91	76	90.6667	48	29	37	38
ENSG00000164530_PI16	15	1	-7	#DIV/0!	0.000251024	-56.2887	-9.31026e-08	1	0.00108889	15	1	5	7	0	0	0	0
ENSG00000164604_GPR85	136	97	-110.667	-2.02786	2.20045e-11	-2.05247	-1.52002e-06	5.90272e-07	2.07331e-10	227	217	211	218.333	114	118	91	107.667
ENSG00000164611_PTTG1	2398	1585	-2005.67	-2.31778	0	-2.33236	-2.72536e-05	0	0	3634	3870	3079	3527.67	1600	1494	1472	1522
ENSG00000164647_STEAP1	614	417	497.333	3.1406	7.65141e-51	3.11925	6.64854e-06	2.05249e-46	1.79257e-49	263	241	193	232.333	807	724	658	729.667
ENSG00000164674_SYTL3	141	82	102	2.02685	3.92159e-10	2.00841	1.35557e-06	1.05197e-05	3.32795e-09	115	95	88	99.3333	229	198	177	201.333
ENSG00000164683_HEY1	97	23	-60.3333	-4.77083	8.61554e-08	-4.66419	-7.9707e-07	0.00231112	5.81121e-07	104	83	42	76.3333	22	7	19	16
ENSG00000164684_ZNF704	15	0	-5.66667	#DIV/0!	0.000810755	-46.1424	-7.60168e-08	1	0.00320255	0	15	2	5.66667	0	0	0	0
ENSG00000164761_TNFRSF11B	8313	5244	-6327.33	-2.58368	0	-2.62043	-8.63353e-05	0	0	10549	11411	9008	10322.7	5124	3764	3098	3995.33
ENSG00000164778_EN2	11	0	4	#DIV/0!	0.004461	32.1443	5.2445e-08	1	0.0149695	0	0	0	0	11	1	0	4
ENSG00000164796_CSMD3	17	7	10.6667	6.33333	0.00249457	6.04568	1.41961e-07	1	0.00890522	5	1	0	2	17	13	8	12.6667
ENSG00000164845_FAM86FP	146	74	102.667	2.32759	1.11988e-07	2.29669	1.3613e-06	0.00300407	7.46168e-07	101	53	78	77.3333	189	199	152	180
ENSG00000164898_FMC1	22	7	13.3333	5.44444	0.00043666	5.14095	1.76243e-07	1	0.00182027	3	2	4	3	24	15	10	16.3333
ENSG00000164932_CTHRC1	14362	8458	-11062.3	-3.94315	0	-3.95409	-0.000148993	0	0	17829	14455	12179	14821	4088	3721	3467	3758.67
ENSG00000164949_GEM	1122	627	-857	-2.03502	0	-2.0435	-1.16152e-05	0	0	1867	1750	1438	1685	928	745	811	828
ENSG00000164972_C9orf24	8	0	3	#DIV/0!	0.0147215	24.5181	3.96029e-08	1	0.0427107	0	0	0	0	1	8	0	3
ENSG00000164985_PSIP1	4494	2181	-3444	-2.06625	0	-2.06624	-4.64229e-05	0	0	7447	7026	5549	6674	3369	2953	3368	3230
ENSG00000165071_TMEM71	79	45	-59.6667	-8.45833	7.51585e-15	-8.41885	-8.13554e-07	2.01613e-10	9.05718e-14	53	84	66	67.6667	5	8	11	8
ENSG00000165078_CPA6	15	1	7.66667	6.75	0.00646882	6.29842	1.05553e-07	1	0.020937	1	1	2	1.33333	9	2	16	9
ENSG00000165113_GKAP1	141	48	-83	-2.67114	5.52951e-07	-2.65717	-1.11087e-06	0.0148329	3.41144e-06	172	125	101	132.667	65	31	53	49.6667
ENSG00000165124_SVEP1	13664	9403	-11433	-2.4232	0	-2.44524	-0.000155713	0	0	20129	20981	17289	19466.3	8897	7886	7317	8033.33
ENSG00000165171_METTL27	209	173	181.333	2.58601	4.58193e-15	2.54551	2.41364e-06	1.2291e-10	5.57923e-14	112	102	129	114.333	291	311	285	295.667
ENSG00000165181_SHOC1	15	9	-11.3333	-3.42857	0.00356296	-3.38533	-1.5461e-07	1	0.0122707	17	14	17	16	5	2	7	4.66667
ENSG00000165185_KIAA1958	143	86	-100.333	-1.9934	1.84075e-08	-2.01769	-1.37618e-06	0.000493782	1.33563e-07	200	223	181	201.333	128	95	80	101
ENSG00000165197_VEGFD	120	74	-88.3333	-4.68056	2.89513e-10	-4.66364	-1.2007e-06	7.76618e-06	2.49156e-09	100	131	106	112.333	26	11	35	24
ENSG00000165272_AQP3	173	115	-143	-2.83333	2.21245e-20	-2.86042	-1.94607e-06	5.93489e-16	3.41478e-19	231	235	197	221	82	90	62	78
ENSG00000165304_MELK	988	597	-814.667	-2.32108	0	-2.32807	-1.10291e-05	0	0	1493	1586	1215	1431.33	598	618	634	616.667
ENSG00000165359_INTS6L	403	228	-284	-2.3271	3.29734e-17	-2.34415	-3.85187e-06	8.84513e-13	4.54762e-16	583	489	422	498	268	194	180	214
ENSG00000165379_LRFN5	146	99	-120.333	-2.7109	2.28051e-12	-2.74636	-1.65545e-06	6.11747e-08	2.32074e-11	194	172	206	190.667	78	60	73	70.3333
ENSG00000165474_GJB2	133	54	-90.6667	-10.0667	5.96788e-19	-9.89789	-1.21391e-06	1.60088e-14	8.8079e-18	97	140	65	100.667	7	11	12	10
ENSG00000165480_SKA3	857	601	-736.333	-2.67222	0	-2.69111	-1.00055e-05	0	0	1211	1280	1039	1176.67	460	438	423	440.333
ENSG00000165490_DDIAS	271	173	-207.667	-2.25859	5.84417e-20	-2.28254	-2.83718e-06	1.5677e-15	8.93276e-19	411	360	347	372.667	181	174	140	165
ENSG00000165507_DEPP1	2714	2291	-2469.33	-3.22529	0	-3.26069	-3.36922e-05	0	0	3590	3758	3389	3579	1098	1187	1044	1109.67
ENSG00000165521_AL121768.1	286	154	-196.667	-3.22642	9.05172e-15	-3.20511	-2.64102e-06	2.42812e-10	1.08205e-13	357	260	238	285	84	71	110	88.3333
ENSG00000165655_ZNF503	2462	2319	-2293.33	-3.2016	0	-3.25175	-3.14329e-05	0	0	3334	3367	3304	3335	985	1235	905	1041.67
ENSG00000165685_TMEM52B	307	206	-242.333	-3.67279	1.52193e-26	-3.70153	-3.28803e-06	4.08258e-22	2.70191e-25	329	383	287	333	115	76	81	90.6667
ENSG00000165716_DIPK1B	301	178	221.333	2.54419	6.96025e-17	2.54552	2.9773e-06	1.86709e-12	9.47759e-16	163	167	100	143.333	341	401	352	364.667
ENSG00000165730_STOX1	9	6	-6.66667	-7.66667	0.00573644	-6.93492	-9.04003e-08	1	0.0188048	7	9	7	7.66667	1	0	2	1
ENSG00000165795_NDRG2	57	35	-45.3333	-2.94286	4.68413e-09	-2.95038	-6.1459e-07	0.000125652	3.61588e-08	69	79	58	68.6667	22	25	23	23.3333
ENSG00000165879_FRAT1	142	68	-98.6667	-3.42623	9.02724e-15	-3.42624	-1.3263e-06	2.42156e-10	1.07961e-13	176	136	106	139.333	38	50	34	40.6667
ENSG00000165899_OTOGL	31	3	14.3333	3.26316	0.0134018	3.28958	1.93954e-07	1	0.039667	9	10	0	6.33333	31	12	19	20.6667
ENSG00000165923_AGBL2	24	6	-14	-3.33333	0.00177936	-3.26595	-1.87385e-07	1	0.00653584	20	27	13	20	7	3	8	6
ENSG00000165935_SMCO2	17	1	-7.66667	-5.6	0.0125114	-5.45088	-1.05701e-07	1	0.0373075	2	17	9	9.33333	3	2	0	1.66667
ENSG00000165995_CACNB2	209	163	164.667	2.37222	7.04141e-10	2.38326	2.22676e-06	1.88886e-05	5.84786e-09	170	101	89	120	264	298	292	284.667
ENSG00000166145_SPINT1	88	33	-53	-2.16912	0.000484954	-2.24056	-7.4614e-07	1	0.00200383	87	100	108	98.3333	54	62	20	45.3333
ENSG00000166246_C16orf71	86	39	58.3333	2.16667	1.39367e-06	2.13321	7.7077e-07	0.0373851	8.16981e-06	45	57	48	50	107	131	87	108.333
ENSG00000166257_SCN3B	31	8	17.3333	3.26087	0.00597596	3.16112	2.30647e-07	1	0.019509	11	1	11	7.66667	32	19	24	25
ENSG00000166278_C2	49	27	-36.3333	-3.0566	8.17602e-08	-3.0766	-4.94157e-07	0.00219322	5.53703e-07	54	61	47	54	20	21	12	17.6667
ENSG00000166292_TMEM100	31	4	-18	-4.17647	0.00540283	-3.98151	-2.32748e-07	1	0.0178486	33	33	5	23.6667	2	9	6	5.66667
ENSG00000166317_SYNPO2L	524	301	373.333	3.65403	8.04692e-26	3.62271	4.98341e-06	2.15859e-21	1.41084e-24	134	176	112	140.667	471	636	435	514
ENSG00000166341_DCHS1	8729	8107	-8376.67	-5.59751	0	-5.65741	-0.000114193	0	0	10151	10521	9924	10198.7	1792	1857	1817	1822
ENSG00000166349_RAG1	122	51	84.6667	2.21531	1.52081e-08	2.19846	1.12591e-06	0.000407957	1.11403e-07	73	86	50	69.6667	172	167	124	154.333
ENSG00000166396_SERPINB7	7086	5174	6204	5.8031	2.32945e-57	5.74668	8.288e-05	6.24875e-53	5.7223e-56	1483	1241	1151	1291.67	7835	8237	6415	7495.67
ENSG00000166432_ZMAT1	11	0	4	#DIV/0!	0.004461	32.2877	5.26864e-08	1	0.0149695	0	0	0	0	1	11	0	4
ENSG00000166482_MFAP4	12821	10821	-11514.7	-5.59423	0	-5.6659	-0.000156848	0	0	13715	15105	13243	14021	2813	2422	2284	2506.33
ENSG00000166508_MCM7	3210	2042	-2626.33	-2.42787	0	-2.43909	-3.55724e-05	0	0	4899	4675	3823	4465.67	2048	1689	1781	1839.33
ENSG00000166578_IQCD	43	36	-38	-4.25714	1.88215e-08	-4.24878	-5.18172e-07	0.000504886	1.36308e-07	52	45	52	49.6667	9	9	17	11.6667
ENSG00000166670_MMP10	8	5	-5.33333	-9	0.0106174	-7.96963	-7.36994e-08	1	0.0321929	5	5	8	6	0	2	0	0.666667
ENSG00000166689_PLEKHA7	36	13	-20	-4	0.00133345	-4.06428	-2.73812e-07	1	0.00504295	21	36	23	26.6667	8	12	0	6.66667
ENSG00000166707_ZCCHC18	74	40	-49	-3.26154	1.98247e-07	-3.25466	-6.64354e-07	0.00531799	1.28858e-06	59	92	61	70.6667	18	19	28	21.6667
ENSG00000166741_NNMT	6494	4060	-5452	-2.79401	0	-2.80124	-7.36107e-05	0	0	9470	8918	7085	8491	3116	3025	2976	3039
ENSG00000166762_CATSPER2	15	10	10.6667	2.10345	0.0172295	2.07855	1.42491e-07	1	0.0491184	9	13	7	9.66667	22	20	19	20.3333
ENSG00000166793_YPEL4	45	25	-28	-3.04878	0.00197911	-3.1391	-3.8722e-07	1	0.00720543	38	47	40	41.6667	26	13	2	13.6667
ENSG00000166803_PCLAF	130	47	-71	-2.24561	7.8947e-05	-2.25046	-9.62154e-07	1	0.000369011	113	166	105	128	36	77	58	57
ENSG00000166831_RBPMS2	483	263	-353.667	-2.40344	1.0976e-16	-2.44493	-4.87956e-06	2.9443e-12	1.47732e-15	518	699	600	605.667	255	285	216	252
ENSG00000166851_PLK1	2517	2091	-2285.67	-3.67747	0	-3.69471	-3.10664e-05	0	0	3189	3300	2929	3139.33	783	838	940	853.667
ENSG00000166863_TAC3	303	146	-203	-5.83333	9.71214e-17	-5.8337	-2.73755e-06	2.60528e-12	1.31248e-15	220	326	189	245	60	23	43	42
ENSG00000166908_PIP4K2C	2764	1414	2141	2.02999	2.40945e-57	2.00892	2.83669e-05	6.46336e-53	5.91341e-56	2209	2190	1837	2078.67	4601	4454	3604	4219.67
ENSG00000166949_SMAD3	20206	16305	-18218.3	-2.91772	0	-2.94306	-0.000248146	0	0	29395	27951	25809	27718.3	9807	9504	9189	9500
ENSG00000166960_CCDC178	57	15	-34.3333	-15.7143	8.12025e-09	-14.5232	-4.51978e-07	0.000217826	6.10669e-08	57	36	17	36.6667	0	2	5	2.33333
ENSG00000166963_MAP1A	46874	34697	41562.3	2.61526	7.76397e-21	2.58923	0.000554115	2.08269e-16	1.21016e-19	26833	26843	23517	25731	70391	69959	61530	67293.3
ENSG00000167080_B4GALNT2	17	2	-9.66667	-10.6667	0.00164869	-9.27309	-1.25139e-07	1	0.00609848	15	17	0	10.6667	0	2	1	1
ENSG00000167103_PIP5KL1	89	37	57.3333	2.45763	4.78735e-07	2.42102	7.59168e-07	0.0128421	2.98098e-06	37	46	35	39.3333	92	124	74	96.6667
ENSG00000167105_TMEM92	38	35	-34.6667	-3.12245	4.91168e-07	-3.12912	-4.72889e-07	0.0131756	3.05485e-06	52	49	52	51	14	14	21	16.3333
ENSG00000167157_PRRX2	435	326	-358.333	-3.07529	3.85906e-24	-3.13448	-4.91525e-06	1.03519e-19	6.52296e-23	526	554	513	531	212	187	119	172.667
ENSG00000167191_GPRC5B	4507	3783	-4071	-7.51013	0	-7.58323	-5.52747e-05	0	0	5035	4679	4375	4696.33	756	528	592	625.333
ENSG00000167244_IGF2	25	10	-15.6667	-6.22222	0.000250677	-6.18474	-2.14597e-07	1	0.0010888	13	25	18	18.6667	6	3	0	3
ENSG00000167311_ART5	6	1	-3.33333	#DIV/0!	0.00972079	-27.9376	-4.5361e-08	1	0.0297468	1	6	3	3.33333	0	0	0	0
ENSG00000167332_OR51E2	82	16	-40.3333	-2.22222	0.00872535	-2.23961	-5.52701e-07	1	0.0271907	95	48	77	73.3333	51	13	35	33
ENSG00000167371_PRRT2	253	162	-175.667	-2.51437	8.74086e-11	-2.55647	-2.40979e-06	2.34474e-06	7.88677e-10	272	337	266	291.667	160	104	84	116
ENSG00000167513_CDT1	590	298	-449.333	-2.29243	0	-2.29651	-6.06991e-06	0	0	817	925	649	797	351	335	357	347.667
ENSG00000167600_CYP2S1	365	309	-333	-2.16706	3.85266e-18	-2.19048	-4.57548e-06	1.03348e-13	5.50894e-17	599	637	619	618.333	272	290	294	285.333
ENSG00000167641_PPP1R14A	243	170	187.333	2.06439	4.29919e-14	2.04675	2.49644e-06	1.15326e-09	4.94748e-13	172	198	158	176	347	401	342	363.333
ENSG00000167680_SEMA6B	93	61	-72	-4.27273	1.30176e-13	-4.27197	-9.76889e-07	3.49198e-09	1.44775e-12	109	83	90	94	22	16	28	22
ENSG00000167703_SLC43A2	1182	736	868	2.32519	1.78956e-26	2.29643	1.15387e-05	4.8005e-22	3.16864e-25	725	588	652	655	1411	1770	1388	1523
ENSG00000167771_RCOR2	193	136	-162.667	-4.72519	3.22822e-28	-4.7284	-2.20132e-06	8.65971e-24	5.94352e-27	211	229	179	206.333	36	43	52	43.6667
ENSG00000167772_ANGPTL4	4501	2349	3417.33	3.85015	5.59142e-129	3.79273	4.53409e-05	1.4999e-124	1.5543e-127	1330	1167	1100	1199	4732	5601	3516	4616.33
ENSG00000167874_TMEM88	25	10	-18.6667	-3.8	8.05594e-05	-3.8025	-2.55364e-07	1	0.000375651	31	17	28	25.3333	7	7	6	6.66667
ENSG00000167900_TK1	991	738	-865.667	-2.28692	0	-2.31001	-1.18249e-05	0	0	1591	1604	1420	1538.33	682	723	613	672.667
ENSG00000167912_AC090152.1	48	27	-33.3333	-2.6129	0.000102645	-2.63515	-4.52515e-07	1	0.000471965	59	60	43	54	34	16	12	20.6667
ENSG00000167925_GHDC	474	292	-360.667	-2.20222	5.20548e-22	-2.21408	-4.89415e-06	1.39637e-17	8.40174e-21	745	662	575	660.667	271	346	283	300
ENSG00000168016_TRANK1	1780	1303	-1490.67	-3.22156	0	-3.24456	-2.02428e-05	0	0	2353	2174	1958	2161.67	785	573	655	671
ENSG00000168078_PBK	781	370	-578.333	-3.15261	3.64955e-30	-3.13641	-7.7468e-06	9.78993e-26	6.91868e-29	1013	879	649	847	279	232	295	268.667
ENSG00000168135_KCNJ4	8	2	-4.33333	#DIV/0!	0.00309197	-35.3766	-5.78879e-08	1	0.0107956	8	2	3	4.33333	0	0	0	0
ENSG00000168140_VASN	6186	5456	-5473	-2.07174	0	-2.09706	-7.53136e-05	0	0	10908	10350	10481	10579.7	4722	5704	4894	5106.67
ENSG00000168209_DDIT4	1741	1401	-1474.33	-2.90564	0	-2.93754	-2.01185e-05	0	0	2448	2149	2147	2248	746	868	707	773.667
ENSG00000168280_KIF5C	14	2	-7.66667	-6.75	0.0077886	-6.32585	-1.0503e-07	1	0.0246175	4	14	9	9	0	2	2	1.33333
ENSG00000168356_SCN11A	6	5	-5	-8.5	0.0137731	-7.40705	-6.77504e-08	1	0.0406005	6	6	5	5.66667	0	2	0	0.666667
ENSG00000168367_LINC00917	7	0	3	#DIV/0!	0.0147215	25.5742	4.13814e-08	1	0.0427107	0	0	0	0	2	0	7	3
ENSG00000168398_BDKRB2	7790	5349	-6637	-2.49269	0	-2.51229	-9.02596e-05	0	0	11922	11445	9883	11083.3	4673	4534	4132	4446.33
ENSG00000168405_CMAHP	88	5	-43	-2.34375	0.0012901	-2.30959	-5.66887e-07	1	0.00489421	70	118	37	75	30	32	34	32
ENSG00000168453_HR	214	137	-170.333	-4.33987	5.1373e-24	-4.39256	-2.31206e-06	1.37808e-19	8.66172e-23	244	225	195	221.333	58	65	30	51
ENSG00000168481_LGI3	9	1	-5	-16	0.0044542	-12.3239	-7.02497e-08	1	0.0149695	0	7	9	5.33333	0	0	1	0.333333
ENSG00000168487_BMP1	5453	4189	-4777.33	-2.35463	0	-2.3803	-6.53371e-05	0	0	8719	8362	7831	8304	3672	3642	3266	3526.67
ENSG00000168490_PHYHIP	36	14	-20.3333	-2.60526	0.00922962	-2.56256	-2.73714e-07	1	0.0285762	44	22	33	33	8	8	22	12.6667
ENSG00000168528_SERINC2	9172	5512	7581	3.00379	8.8631e-69	2.94726	0.000100343	2.37753e-64	2.26647e-67	3620	3971	3759	3783.33	12030	12792	9271	11364.3
ENSG00000168542_COL3A1	170167	131407	-152551	-7.74396	0	-7.81286	-0.00206408	0	0	190121	182639	152753	175171	26561	21346	19954	22620.3
ENSG00000168646_AXIN2	145	114	-122	-2.42412	3.61748e-12	-2.46339	-1.68512e-06	9.70388e-08	3.6195e-11	200	198	225	207.667	93	84	80	85.6667
ENSG00000168758_SEMA4C	1142	835	-990.333	-2.03917	0	-2.0596	-1.35614e-05	0	0	1976	2040	1814	1943.33	982	979	898	953
ENSG00000168824_NSG1	75	27	-40.6667	-2.31183	0.000412829	-2.33312	-5.53792e-07	1	0.00172871	98	51	66	71.6667	46	24	23	31
ENSG00000168955_TM4SF20	14	4	9.33333	29	0.000233339	21.149	1.26168e-07	1	0.00101827	0	0	1	0.333333	4	14	11	9.66667
ENSG00000168993_CPLX1	22	14	17.6667	6.3	4.87108e-06	6.10955	2.37801e-07	0.130667	2.67815e-05	5	3	2	3.33333	24	17	22	21
ENSG00000169071_ROR2	1222	815	-1035.33	-2.10731	0	-2.12231	-1.40936e-05	0	0	2103	2064	1744	1970.33	929	995	881	935
ENSG00000169083_AR	174	144	156	2.19388	4.77276e-15	2.17094	2.07802e-06	1.28029e-10	5.80632e-14	137	125	130	130.667	287	299	274	286.667
ENSG00000169116_PARM1	155	138	-143.667	-12.9722	3.63238e-51	-13.0075	-1.95341e-06	9.74385e-47	8.53227e-50	164	149	154	155.667	16	9	11	12
ENSG00000169129_AFAP1L2	98	65	-76	-8.125	5.12346e-19	-8.18546	-1.03395e-06	1.37437e-14	7.58063e-18	78	102	80	86.6667	13	15	4	10.6667
ENSG00000169174_PCSK9	40	32	-33.3333	-6	5.11759e-08	-5.93622	-4.55437e-07	0.00137279	3.54636e-07	37	40	43	40	5	3	12	6.66667
ENSG00000169184_MN1	1384	1221	-1269.67	-4.43463	1.48323e-145	-4.51368	-1.73609e-05	3.97877e-141	4.175e-144	1637	1669	1612	1639.33	391	433	285	369.667
ENSG00000169213_RAB3B	34471	21909	28706	2.38162	2.13689e-52	2.36041	0.000382053	5.7322e-48	5.04151e-51	22561	21544	18226	20777	52299	52697	43453	49483
ENSG00000169218_RSPO1	8	2	-6	#DIV/0!	0.000596435	-49.8187	-8.22074e-08	1	0.00241609	8	2	8	6	0	0	0	0
ENSG00000169242_EFNA1	16	5	-8.66667	-9.66667	0.00198469	-9.17487	-1.22286e-07	1	0.00722287	5	8	16	9.66667	3	0	0	1
ENSG00000169245_CXCL10	163	95	-117.667	-19.5789	9.97483e-17	-19.6758	-1.60014e-06	2.67575e-12	1.34527e-15	97	164	111	124	16	1	2	6.33333
ENSG00000169248_CXCL11	21	14	-16.6667	-9.33333	3.22286e-06	-8.95276	-2.27996e-07	0.0864532	1.80943e-05	18	17	21	18.6667	0	3	3	2
ENSG00000169252_ADRB2	278	204	227	2.53378	2.05071e-16	2.53724	3.06239e-06	5.50102e-12	2.7341e-15	189	139	116	148	343	394	388	375
ENSG00000169271_HSPB3	72	36	50.6667	5.10811	3.09977e-06	5.05981	6.85697e-07	0.0831512	1.74394e-05	21	2	14	12.3333	65	50	74	63
ENSG00000169379_ARL13B	450	237	-349	-2.09176	0	-2.09916	-4.71497e-06	0	0	733	743	530	668.667	373	293	293	319.667
ENSG00000169429_CXCL8	9757	7597	-8896	-59.7841	0	-59.9479	-0.000120116	0	0	9882	9507	7753	9047.33	156	125	173	151.333
ENSG00000169583_CLIC3	22	7	11.6667	6.83333	0.00564669	6.16556	1.53532e-07	1	0.018556	1	0	5	2	11	22	8	13.6667
ENSG00000169594_BNC1	35	7	-20	-2.01695	0.00539541	-2.00612	-2.68148e-07	1	0.0178263	47	43	29	39.6667	25	12	22	19.6667
ENSG00000169607_CKAP2L	1500	977	-1258.67	-4.03293	6.85594e-92	-4.02482	-1.69595e-05	1.8391e-87	1.84649e-90	1766	1886	1369	1673.67	386	392	467	415
ENSG00000169679_BUB1	2206	1622	-1896	-3.79921	0	-3.80136	-2.56553e-05	0	0	2631	2832	2257	2573.33	635	626	771	677.333
ENSG00000169760_NLGN1	160	102	-117	-2.56696	2.75487e-08	-2.58757	-1.59086e-06	0.000738993	1.96488e-07	209	197	169	191.667	108	49	67	74.6667
ENSG00000169851_PCDH7	1113	862	-992.333	-2.3308	0	-2.34832	-1.35202e-05	0	0	1833	1786	1595	1738	720	784	733	745.667
ENSG00000169891_REPS2	44	20	-29.6667	-2.71154	1.11192e-05	-2.71054	-4.01592e-07	0.298272	5.83817e-05	45	58	38	47	14	20	18	17.3333
ENSG00000169902_TPST1	3330	2433	-2873.33	-2.54869	0	-2.56724	-3.90468e-05	0	0	5084	4904	4198	4728.67	2047	1765	1754	1855.33
ENSG00000169903_TM4SF4	38	27	30.3333	31.3333	2.77332e-13	27.8097	4.06868e-07	7.43944e-09	3.01314e-12	0	3	0	1	38	27	29	31.3333
ENSG00000169908_TM4SF1	7140	3274	5459.33	2.30961	1.83959e-46	2.27693	7.2049e-05	4.93469e-42	4.1468e-45	4244	4569	3693	4168.67	10833	10533	7518	9628
ENSG00000170049_KCNAB3	158	75	-119.667	-2.54077	1.13719e-08	-2.5852	-1.66063e-06	0.000305051	8.42683e-08	207	151	234	197.333	76	76	81	77.6667
ENSG00000170054_SERPINA9	35	8	-16.6667	-4.125	0.00579502	-4.07854	-2.21015e-07	1	0.0189838	35	19	12	22	4	12	0	5.33333
ENSG00000170312_CDK1	1204	761	-967.667	-3.55546	0	-3.56486	-1.30701e-05	0	0	1531	1362	1146	1346.33	424	327	385	378.667
ENSG00000170323_FABP4	53	36	36.6667	2.05769	0.000323159	2.05877	4.9402e-07	1	0.00137621	34	50	20	34.6667	73	71	70	71.3333
ENSG00000170345_FOS	109	77	-86	-2.49133	1.39632e-10	-2.51944	-1.17857e-06	3.74562e-06	1.23781e-09	130	162	139	143.667	53	67	53	57.6667
ENSG00000170365_SMAD1	1873	1565	-1731.67	-3.55283	0	-3.58613	-2.35787e-05	0	0	2445	2532	2253	2410	688	688	659	678.333
ENSG00000170379_TCAF2	253	93	151.333	2.7197	7.62402e-09	2.6604	1.9953e-06	0.000204514	5.75286e-08	101	65	98	88	318	209	191	239.333
ENSG00000170381_SEMA3E	76	9	43	2.69737	0.000997136	2.66896	5.82416e-07	1	0.00387374	29	15	32	25.3333	76	38	91	68.3333
ENSG00000170469_SPATA24	185	67	116.333	2.13681	2.29455e-08	2.10376	1.53251e-06	0.000615513	1.6484e-07	108	103	96	102.333	281	205	170	218.667
ENSG00000170482_SLC23A1	8	0	-3.66667	#DIV/0!	0.00653236	-29.4737	-4.79478e-08	1	0.0210134	8	3	0	3.66667	0	0	0	0
ENSG00000170498_KISS1	319	134	230.667	7.71845	8.31128e-18	7.37972	3.04014e-06	2.2295e-13	1.16911e-16	28	25	50	34.3333	289	344	162	265
ENSG00000170500_LONRF2	60	25	-41	-4.15385	1.07239e-08	-4.13539	-5.51131e-07	0.000287668	7.97306e-08	55	70	37	54	12	17	10	13
ENSG00000170540_ARL6IP1	2403	1111	-1874.33	-2.00107	0	-2.00448	-2.5275e-05	0	0	4202	4030	3008	3746.67	1897	1921	1799	1872.33
ENSG00000170542_SERPINB9	492	297	-363.333	-2.46703	1.42604e-20	-2.50101	-4.98504e-06	3.82535e-16	2.20736e-19	545	711	577	611	276	248	219	247.667
ENSG00000170624_SGCD	3613	2106	-2830.33	-2.119	0	-2.13504	-3.84921e-05	0	0	5605	5891	4583	5359.67	2833	2477	2278	2529.33
ENSG00000170681_CAVIN4	220	117	150	2.28571	1.77809e-09	2.26269	1.99191e-06	4.76973e-05	1.42892e-08	154	89	107	116.667	309	267	224	266.667
ENSG00000170775_GPR37	1392	1022	-1242.33	-2.90347	0	-2.92026	-1.6845e-05	0	0	2022	2010	1653	1895	630	697	631	652.667
ENSG00000170801_HTRA3	173	128	-143.333	-2.36076	3.05356e-15	-2.39267	-1.96569e-06	8.19118e-11	3.76606e-14	250	257	239	248.667	111	121	84	105.333
ENSG00000170891_CYTL1	115	44	-71.6667	-2.61654	3.01619e-06	-2.58139	-9.54816e-07	0.0809094	1.70049e-05	144	116	88	116	29	44	60	44.3333
ENSG00000170921_TANC2	8170	4545	6473	2.12888	2.45158e-53	2.10441	8.57586e-05	6.57637e-49	5.81979e-52	6082	5915	5205	5734	12786	13375	10460	12207
ENSG00000170962_PDGFD	1331	977	-1174.67	-14.9841	1.8183e-169	-15.1681	-1.58756e-05	4.87758e-165	5.20553e-168	1377	1320	1079	1258.67	102	104	46	84
ENSG00000171094_ALK	6	0	3.33333	#DIV/0!	0.00972079	27.0436	4.38556e-08	1	0.0297468	0	0	0	0	6	4	0	3.33333
ENSG00000171115_GIMAP8	7	0	-3	#DIV/0!	0.0147215	-24.7446	-3.99844e-08	1	0.0427107	7	0	2	3	0	0	0	0
ENSG00000171174_RBKS	52	35	40	2.09091	6.03142e-06	2.07614	5.34821e-07	0.161793	3.27582e-05	38	42	30	36.6667	82	73	75	76.6667
ENSG00000171223_JUNB	2407	1887	-2053	-2.10416	0	-2.13659	-2.83271e-05	0	0	4051	3769	3917	3912.33	1882	2052	1644	1859.33
ENSG00000171224_FAM241B	27	8	17	3.125	0.00254664	3.06385	2.29385e-07	1	0.009077	9	4	11	8	17	27	31	25
ENSG00000171236_LRG1	26	8	-16.3333	#DIV/0!	1.24111e-07	-131.609	-2.19936e-07	0.00332928	8.2245e-07	26	8	15	16.3333	0	0	0	0
ENSG00000171241_SHCBP1	750	523	-587	-2.35357	0	-2.3707	-7.99247e-06	0	0	1161	952	949	1020.67	464	411	426	433.667
ENSG00000171320_ESCO2	251	133	-188.333	-2.71212	1.47068e-17	-2.72678	-2.54578e-06	3.9451e-13	2.05367e-16	317	343	235	298.333	136	102	92	110
ENSG00000171345_KRT19	562	317	422.333	4.04567	3.9908e-31	3.98033	5.61398e-06	1.07053e-26	7.65759e-30	122	165	129	138.667	553	684	446	561
ENSG00000171346_KRT15	275	221	243	2.72749	5.65873e-28	2.71337	3.25668e-06	1.51796e-23	1.03615e-26	150	157	115	140.667	390	390	371	383.667
ENSG00000171360_KRT38	36	6	22.3333	5.1875	0.000678494	4.86361	2.92038e-07	1	0.00272016	0	8	8	5.33333	36	33	14	27.6667
ENSG00000171385_KCND3	18	11	14	7	3.18326e-05	6.6583	1.87901e-07	0.85391	0.000157374	3	2	2	2.33333	20	13	16	16.3333
ENSG00000171388_APLN	179	83	-135	-3.66447	1.01473e-11	-3.69186	-1.8479e-06	2.72202e-07	9.85134e-11	214	141	202	185.667	35	58	59	50.6667
ENSG00000171444_MCC	2486	1676	-2101	-2.08672	0	-2.10517	-2.8679e-05	0	0	4189	4279	3635	4034.33	2048	1959	1793	1933.33
ENSG00000171509_RXFP1	34	11	23.3333	15	3.46297e-08	13.6875	3.08568e-07	0.000928942	2.44266e-07	1	2	2	1.66667	35	27	13	25
ENSG00000171621_SPSB1	2766	2165	-2446.33	-2.15757	0	-2.18046	-3.34988e-05	0	0	4642	4753	4284	4559.67	2234	2119	1987	2113.33
ENSG00000171658_NMRAL2P	32	19	22.6667	3.34483	0.000212439	3.23782	3.01517e-07	1	0.00093329	7	7	15	9.66667	39	26	32	32.3333
ENSG00000171724_VAT1L	4743	3070	-4066	-2.5328	0	-2.54163	-5.50015e-05	0	0	7274	7194	5688	6718.67	2809	2531	2618	2652.67
ENSG00000171729_TMEM51	2370	1784	-2016	-2.91696	0	-2.93996	-2.74094e-05	0	0	3323	3085	2795	3067.67	1191	953	1011	1051.67
ENSG00000171791_BCL2	167	91	-131.667	-3.96992	8.77131e-22	-3.96576	-1.77186e-06	2.35291e-17	1.40556e-20	203	189	136	176	52	36	45	44.3333
ENSG00000171798_KNDC1	99	51	62.6667	4.03226	4.72072e-08	3.96834	8.34937e-07	0.00126633	3.28747e-07	13	33	16	20.6667	71	112	67	83.3333
ENSG00000171823_FBXL14	377	262	-283.667	-2.04545	3.6356e-13	-2.0662	-3.88391e-06	9.75249e-09	3.91509e-12	544	613	508	555	236	332	246	271.333
ENSG00000171848_RRM2	3957	2630	-3191	-2.4376	0	-2.45729	-4.34024e-05	0	0	5503	6007	4722	5410.67	2517	2092	2050	2219.67
ENSG00000171873_ADRA1D	112	61	77	3.45745	6.76469e-11	3.40744	1.02767e-06	1.81463e-06	6.15128e-10	38	23	33	31.3333	94	135	96	108.333
ENSG00000171889_MIR31HG	568	264	414.333	2.38573	1.37699e-23	2.36457	5.50105e-06	3.69378e-19	2.30429e-22	347	306	244	299	812	758	570	713.333
ENSG00000171903_CYP4F11	8	3	5	#DIV/0!	0.00154623	40.6861	6.68288e-08	1	0.00575041	0	0	0	0	8	3	4	5
ENSG00000171916_LGALS9C	9	0	-3	#DIV/0!	0.00972079	-26.6285	-4.31567e-08	1	0.0297468	0	0	9	3	0	0	0	0
ENSG00000171992_SYNPO	4471	3588	-3932.33	-2.11884	0	-2.14521	-5.40372e-05	0	0	7418	7750	7173	7447	3680	3585	3279	3514.67
ENSG00000172061_LRRC15	1525	912	1283.33	2.57981	1.47007e-55	2.54128	1.69989e-05	3.94347e-51	3.55588e-54	830	826	781	812.333	2306	2243	1738	2095.67
ENSG00000172156_CCL11	814	590	-680	-681	1.13064e-162	-613.564	-9.24521e-06	3.03293e-158	3.21285e-161	590	814	639	681	3	0	0	1
ENSG00000172183_ISG20	82	36	-55	-7.11111	3.84104e-12	-7.04986	-7.38534e-07	1.03036e-07	3.84032e-11	61	88	43	64	7	14	6	9
ENSG00000172197_MBOAT1	42	8	-23.6667	-2.42	0.00363109	-2.471	-3.31559e-07	1	0.0124781	44	24	53	40.3333	23	11	16	16.6667
ENSG00000172260_NEGR1	1926	1385	1574.67	2.03054	1.1748e-49	2.02503	2.11179e-05	3.1514e-45	2.71906e-48	1687	1643	1254	1528	3180	3100	3028	3102.67
ENSG00000172349_IL16	460	334	-402	-12.3774	3.92565e-63	-12.5133	-5.43235e-06	1.05306e-58	9.82329e-62	467	477	368	437.333	55	34	17	35.3333
ENSG00000172399_MYOZ2	536	436	487.333	6.87149	1.64193e-138	6.8008	6.52581e-06	4.40447e-134	4.60719e-137	94	77	78	83	584	613	514	570.333
ENSG00000172508_CARNS1	29	9	17.3333	4.25	0.000697513	4.1664	2.30347e-07	1	0.00279099	5	10	1	5.33333	24	30	14	22.6667
ENSG00000172548_NIPAL4	24	16	-18.3333	-2.89655	0.000291049	-2.92661	-2.53236e-07	1	0.00124918	25	26	33	28	9	11	9	9.66667
ENSG00000172572_PDE3A	27	17	-23.3333	-12.6667	5.37849e-09	-12.203	-3.19699e-07	0.000144278	4.1222e-08	19	29	28	25.3333	2	2	2	2
ENSG00000172575_RASGRP1	231	182	-194.667	-3.48511	2.5332e-19	-3.50372	-2.65435e-06	6.79531e-15	3.79203e-18	253	301	265	273	71	70	94	78.3333
ENSG00000172594_SMPDL3A	2129	1608	-1870	-3.04223	0	-3.07294	-2.54525e-05	0	0	2885	2948	2524	2785.67	1012	916	819	915.667
ENSG00000172716_SLFN11	2258	1598	-1973.67	-2.96973	0	-2.98511	-2.67401e-05	0	0	3201	3145	2581	2975.67	1080	943	983	1002
ENSG00000172771_EFCAB12	16	1	-10	-31	0.000126023	-23.5835	-1.3865e-07	1	0.000572007	14	1	16	10.3333	0	1	0	0.333333
ENSG00000172817_CYP7B1	7	0	-3.66667	#DIV/0!	0.00653236	-30.427	-4.95531e-08	1	0.0210134	7	0	4	3.66667	0	0	0	0
ENSG00000172889_EGFL7	714	450	520.333	2.54861	2.64223e-22	2.53435	6.96629e-06	7.08778e-18	4.29563e-21	321	410	277	336	771	991	807	856.333
ENSG00000172985_SH3RF3	2749	2083	-2316.33	-1.99073	0	-2.01426	-3.18174e-05	0	0	4883	4633	4447	4654.33	2364	2516	2134	2338
ENSG00000172986_GXYLT2	1158	689	-873	-2.76008	0	-2.77353	-1.18147e-05	0	0	1624	1295	1188	1369	499	523	466	496
ENSG00000173041_ZNF680	308	76	-196.333	-2.103	1.77888e-09	-2.10196	-2.62854e-06	4.77186e-05	1.42913e-08	409	461	253	374.333	204	177	153	178
ENSG00000173077_45261	17	10	-10.6667	-5	0.00993819	-4.96405	-1.46426e-07	1	0.0303394	10	17	13	13.3333	0	8	0	2.66667
ENSG00000173110_HSPA6	28	8	15.3333	2.91667	0.00561587	2.94204	2.081e-07	1	0.0184728	13	10	1	8	29	18	23	23.3333
ENSG00000173175_ADCY5	33	2	-12.6667	-3.92308	0.0148277	-3.86264	-1.67753e-07	1	0.0429911	13	33	5	17	6	7	0	4.33333
ENSG00000173208_ABCD2	5	1	3.33333	#DIV/0!	0.00972079	27.2142	4.4143e-08	1	0.0297468	0	0	0	0	5	4	1	3.33333
ENSG00000173227_SYT12	388	307	-333.333	-8.8125	1.47328e-47	-8.8373	-4.52318e-06	3.95208e-43	3.34922e-46	413	359	356	376	25	54	49	42.6667
ENSG00000173267_SNCG	269	213	231	2.29533	1.91452e-21	2.28392	3.09496e-06	5.1357e-17	3.0479e-20	190	195	150	178.333	406	419	403	409.333
ENSG00000173391_OLR1	1938	1504	-1692.67	-4.28036	0	-4.31818	-2.29947e-05	0	0	2211	2422	1993	2208.67	575	484	489	516
ENSG00000173406_DAB1	146	104	-113.333	-2.04938	1.3227e-06	-2.05683	-1.548e-06	0.0354814	7.78271e-06	231	210	223	221.333	85	106	133	108
ENSG00000173530_TNFRSF10D	6824	3491	5083.33	2.05507	2.76227e-74	2.0398	6.75823e-05	7.40978e-70	7.17307e-73	5312	5093	4049	4818	10873	10247	8584	9901.33
ENSG00000173535_TNFRSF10C	322	281	287.667	3.95548	1.59174e-36	3.94041	3.86553e-06	4.26983e-32	3.32283e-35	123	87	82	97.3333	404	368	383	385
ENSG00000173559_NABP1	9716	6360	7650.67	2.28295	2.74219e-77	2.26858	0.000102093	7.35592e-73	7.19054e-76	6781	5993	5116	5963.33	14832	13657	12353	13614
ENSG00000173641_HSPB7	152	77	114	15.25	5.32806e-28	14.8282	1.51682e-06	1.42925e-23	9.76266e-27	12	5	7	8	125	157	84	122
ENSG00000173727_AP000769.1	350	209	283.333	3.61538	3.99994e-32	3.58674	3.77753e-06	1.07298e-27	7.80919e-31	133	108	84	108.333	434	424	317	391.667
ENSG00000173805_HAP1	18	5	11.3333	3.83333	0.00357345	3.74318	1.50931e-07	1	0.0123031	6	5	1	4	17	19	10	15.3333
ENSG00000173838_44995	97	51	73.6667	2.23464	7.80962e-09	2.2018	9.74618e-07	0.000209493	5.88298e-08	58	63	58	59.6667	155	136	109	133.333
ENSG00000173894_CBX2	445	393	-397.667	-3.03932	4.75736e-28	-3.09106	-5.46845e-06	1.27616e-23	8.73486e-27	577	587	614	592.667	184	232	169	195
ENSG00000174059_CD34	32	21	-22.3333	-3.48148	0.00100885	-3.40686	-3.00956e-07	1	0.0039164	31	35	28	31.3333	3	7	17	9
ENSG00000174348_PODN	3181	2701	-2865	-5.13221	0	-5.19308	-3.90321e-05	0	0	3468	3830	3377	3558.33	755	676	649	693.333
ENSG00000174576_NPAS4	46	6	-25	-5.41176	0.00251577	-5.37742	-3.48923e-07	1	0.00897774	38	7	47	30.6667	5	1	11	5.66667
ENSG00000174640_SLCO2A1	45	35	40	4.24324	1.02481e-10	4.16825	5.348e-07	2.74905e-06	9.1696e-10	11	14	12	12.3333	54	56	47	52.3333
ENSG00000174672_BRSK2	48	8	-20.3333	-2.05172	0.0165717	-2.05988	-2.76686e-07	1	0.0474526	26	63	30	39.6667	25	15	18	19.3333
ENSG00000174827_PDZK1	318	219	-265.333	-4.27572	6.83804e-38	-4.294	-3.5963e-06	1.8343e-33	1.4489e-36	346	389	304	346.333	85	71	87	81
ENSG00000174844_DNAH12	16	6	9.66667	10.6667	0.000605367	9.45725	1.2842e-07	1	0.00245006	2	0	1	1	16	9	7	10.6667
ENSG00000175063_UBE2C	1330	1100	-1160.33	-3.69219	0	-3.71089	-1.58269e-05	0	0	1505	1708	1561	1591.33	378	405	510	431
ENSG00000175147_TMEM51-AS1	90	49	-63	-5.97368	5.27925e-12	-5.87197	-8.45147e-07	1.41616e-07	5.22761e-11	97	70	60	75.6667	11	7	20	12.6667
ENSG00000175175_PPM1E	130	75	-99.6667	-8.66667	1.21711e-20	-8.60391	-1.33888e-06	3.26489e-16	1.88613e-19	136	116	86	112.667	6	22	11	13
ENSG00000175294_CATSPER1	30	22	24	9	1.43893e-06	8.68121	3.21333e-07	0.0385994	8.41862e-06	1	8	0	3	30	28	23	27
ENSG00000175322_ZNF519	143	40	-77	-2.94118	1.43538e-06	-2.93589	-1.0335e-06	0.0385042	8.39968e-06	99	174	77	116.667	51	31	37	39.6667
ENSG00000175471_MCTP1	66	43	-46.3333	-4.23256	3.56769e-08	-4.26667	-6.29019e-07	0.000957032	2.51316e-07	74	53	55	60.6667	25	10	8	14.3333
ENSG00000175538_KCNE3	63	17	-35	-4.75	0.000316947	-4.52514	-4.60231e-07	1	0.00135212	44	67	22	44.3333	4	5	19	9.33333
ENSG00000175600_SUGCT	694	437	526	2.74172	7.5913e-35	2.71184	7.00739e-06	2.03637e-30	1.54153e-33	308	320	278	302	972	767	745	828
ENSG00000175697_GPR156	28	9	17.6667	2.08163	0.00537119	2.03547	2.31827e-07	1	0.0177594	15	16	18	16.3333	43	34	25	34
ENSG00000175728_C11orf44	15	0	5.33333	#DIV/0!	0.0011135	42.593	7.00399e-08	1	0.00428422	0	0	0	0	15	0	1	5.33333
ENSG00000175745_NR2F1	3462	2587	-3041.33	-2.10795	0	-2.13187	-4.16905e-05	0	0	5934	5980	5445	5786.33	2859	2858	2518	2745
ENSG00000175746_C15orf54	29	13	20.6667	#DIV/0!	2.22302e-10	164.314	2.7501e-07	5.96325e-06	1.93298e-09	0	0	0	0	20	29	13	20.6667
ENSG00000175832_ETV4	1292	918	-1080.33	-2.18718	0	-2.21015	-1.47795e-05	0	0	1998	2131	1842	1990.33	967	924	839	910
ENSG00000175946_KLHL38	59	14	-35.6667	-2.03883	0.000854878	-2.08784	-4.98306e-07	1	0.00336248	78	55	77	70	43	41	19	34.3333
ENSG00000176092_CRYBG2	23	6	9	5.5	0.00980922	5.33753	1.21235e-07	1	0.0299884	6	0	0	2	1	23	9	11
ENSG00000176155_CCDC57	858	674	-782	-2.32095	0	-2.33711	-1.06535e-05	0	0	1441	1414	1267	1374	583	593	600	592
ENSG00000176170_SPHK1	751	501	-608.667	-2.49795	0	-2.51456	-8.26648e-06	0	0	1046	1119	880	1015	368	472	379	406.333
ENSG00000176244_ACBD7	78	39	-53.6667	-4.28571	1.58222e-11	-4.26435	-7.22068e-07	4.24431e-07	1.51258e-10	91	63	56	70	19	13	17	16.3333
ENSG00000176293_ZNF135	190	146	148.333	2.40379	3.94354e-12	2.38867	1.98517e-06	1.05785e-07	3.93987e-11	136	84	97	105.667	245	274	243	254
ENSG00000176406_RIMS2	34	8	15.6667	4.13333	0.00686035	4.02965	2.06434e-07	1	0.0219552	11	1	3	5	35	17	10	20.6667
ENSG00000176435_CLEC14A	209	103	141	2.3096	2.90127e-10	2.2868	1.87113e-06	7.78266e-06	2.49604e-09	136	94	93	107.667	247	302	197	248.667
ENSG00000176490_DIRAS1	1078	716	862	2.06683	5.26202e-43	2.04975	1.14818e-05	1.41154e-38	1.157e-41	844	855	725	808	1803	1647	1560	1670
ENSG00000176714_CCDC121	43	31	-31.6667	-3.02128	7.26604e-06	-3.0544	-4.32903e-07	0.194911	3.90761e-05	53	43	46	47.3333	25	12	10	15.6667
ENSG00000176842_IRX5	5	2	-4	#DIV/0!	0.004461	-32.719	-5.34128e-08	1	0.0149695	5	5	2	4	0	0	0	0
ENSG00000176887_SOX11	1657	815	-1183.33	-2.07251	0	-2.07444	-1.59692e-05	0	0	2705	2210	1945	2286.67	1048	1130	1132	1103.33
ENSG00000176907_TCIM	227	112	-169.667	-2.74315	2.27017e-16	-2.73506	-2.27977e-06	6.08972e-12	2.99249e-15	312	279	210	267	98	85	109	97.3333
ENSG00000176912_TYMSOS	40	14	21.6667	2.71053	0.00168711	2.62956	2.8515e-07	1	0.00622341	11	11	16	12.6667	27	51	25	34.3333
ENSG00000176927_EFCAB5	52	29	36.6667	3.44444	5.94749e-07	3.40476	4.88941e-07	0.0159541	3.65837e-06	23	11	11	15	52	63	40	51.6667
ENSG00000177076_ACER2	162	88	112	2.36032	8.48526e-10	2.33702	1.48813e-06	2.27617e-05	6.99929e-09	107	67	73	82.3333	229	193	161	194.333
ENSG00000177098_SCN4B	39	6	23.3333	3.5	0.00301645	3.43687	3.15642e-07	1	0.0106022	3	15	10	9.33333	40	16	42	32.6667
ENSG00000177106_EPS8L2	1163	718	854	2.06087	6.12041e-30	2.05559	1.14325e-05	1.6418e-25	1.15783e-28	974	801	640	805	1655	1803	1519	1659
ENSG00000177335_C8orf31	133	79	98.6667	2.42995	1.27269e-06	2.38313	1.31166e-06	0.03414	7.5066e-06	73	47	87	69	152	180	171	167.667
ENSG00000177359_AC024940.2	5	0	-3	#DIV/0!	0.0147215	-25.2687	-4.08668e-08	1	0.0427107	5	0	4	3	0	0	0	0
ENSG00000177363_LRRN4CL	85	29	51.3333	2.27273	1.80997e-05	2.22487	6.74299e-07	0.485523	9.23575e-05	40	38	43	40.3333	123	83	69	91.6667
ENSG00000177374_HIC1	4090	3639	-3710.33	-3.3409	0	-3.38849	-5.07479e-05	0	0	5487	5220	5179	5295.33	1540	1818	1397	1585
ENSG00000177398_UMODL1	16	13	-13.6667	-14.6667	1.21199e-05	-13.3738	-1.86017e-07	0.325115	6.33259e-05	16	13	15	14.6667	0	3	0	1
ENSG00000177406_AC021054.1	72	25	44.3333	2.43011	1.32237e-05	2.40442	5.88222e-07	0.354726	6.88521e-05	30	42	21	31	78	93	55	75.3333
ENSG00000177494_ZBED2	49	24	37	6.84211	7.25663e-09	6.61245	4.92127e-07	0.000194659	5.48954e-08	10	1	8	6.33333	50	48	32	43.3333
ENSG00000177602_HASPIN	156	102	-117	-2.05405	4.84662e-11	-2.07537	-1.60195e-06	1.30011e-06	4.45394e-10	222	254	208	228	129	106	98	111
ENSG00000177614_PGBD5	29	17	-21.3333	-65	2.38874e-10	-47.6264	-2.87995e-07	6.40779e-06	2.07104e-09	19	29	17	21.6667	0	0	1	0.333333
ENSG00000177675_CD163L1	194	130	134.667	2.80357	1.34071e-06	2.81978	1.82771e-06	0.0359644	7.88521e-06	119	41	64	74.6667	199	194	235	209.333
ENSG00000177679_SRRM3	235	182	-204	-3.4878	1.60305e-21	-3.54704	-2.80162e-06	4.30017e-17	2.55506e-20	296	259	303	286	77	101	68	82
ENSG00000177685_CRACR2B	57	27	35.3333	2.08163	6.71269e-05	2.07716	4.74261e-07	1	0.000317916	41	36	21	32.6667	63	78	63	68
ENSG00000177721_ANXA2R	71	33	-38.3333	-2.32184	0.00587897	-2.33665	-5.21813e-07	1	0.0192438	63	82	57	67.3333	11	52	24	29
ENSG00000177839_PCDHB9	128	35	-66.6667	-2.62602	3.59903e-05	-2.612	-8.94276e-07	0.965441	0.000176659	153	79	91	107.667	25	54	44	41
ENSG00000177943_MAMDC4	79	46	-55	-2.48649	2.09152e-06	-2.53078	-7.64321e-07	0.0561049	1.20474e-05	83	84	109	92	30	44	37	37
ENSG00000178031_ADAMTSL1	1921	1221	1543.33	3.61582	2.53224e-64	3.58433	2.06013e-05	6.79274e-60	6.39016e-63	646	617	507	590	2134	2428	1838	2133.33
ENSG00000178202_POGLUT3	2651	1306	-1942	-2.07253	0	-2.08042	-2.62446e-05	0	0	4310	3881	3067	3752.67	2012	1761	1659	1810.67
ENSG00000178233_TMEM151B	17	10	-10.6667	-3	0.0108898	-2.99278	-1.45233e-07	1	0.0329555	20	13	15	16	3	10	3	5.33333
ENSG00000178342_KCNG2	36	14	-22	-34	4.74486e-08	-29.9034	-3.08143e-07	0.00127281	3.30257e-07	17	15	36	22.6667	0	1	1	0.666667
ENSG00000178343_SHISA3	786	692	-720.667	-39.6071	9.80407e-168	-39.6507	-9.79482e-06	2.62994e-163	2.80378e-166	713	799	706	739.333	14	13	29	18.6667
ENSG00000178401_DNAJC22	493	335	-427.667	-2.90639	8.83015e-45	-2.91873	-5.78966e-06	2.36869e-40	1.96735e-43	715	682	559	652	222	227	224	224.333
ENSG00000178445_GLDC	40	14	-20.6667	-2.37778	0.00292666	-2.38176	-2.79888e-07	1	0.0103042	29	52	26	35.6667	12	21	12	15
ENSG00000178538_CA8	10	0	-3.33333	#DIV/0!	0.00972079	-27.3514	-4.4374e-08	1	0.0297468	0	10	0	3.33333	0	0	0	0
ENSG00000178662_CSRNP3	19	9	-12.3333	-3.46667	0.00147593	-3.41332	-1.66536e-07	1	0.00553034	22	15	15	17.3333	6	3	6	5
ENSG00000178665_ZNF713	95	40	-70	-3.5	2.09854e-11	-3.48605	-9.38235e-07	5.62934e-07	1.98286e-10	108	120	66	98	33	25	26	28
ENSG00000178752_ERFE	98	39	-72.3333	-2.23295	1.27052e-06	-2.28305	-1.00957e-06	0.0340818	7.4971e-06	103	144	146	131	64	64	48	58.6667
ENSG00000178860_MSC	3319	2725	-3009.33	-4.93892	0	-4.99349	-4.09217e-05	0	0	3827	4007	3486	3773.33	843	761	688	764
ENSG00000178919_FOXE1	92	47	68	2.28302	1.43891e-07	2.2489	9.00783e-07	0.00385988	9.4814e-07	63	40	56	53	132	128	103	121
ENSG00000178947_SMIM10L2A	60	19	34.3333	7.86667	7.2569e-08	7.66397	4.55596e-07	0.00194666	4.94453e-07	6	8	1	5	61	32	25	39.3333
ENSG00000178999_AURKB	589	470	-523	-3.29722	5.57865e-34	-3.3086	-7.10228e-06	1.49647e-29	1.12348e-32	784	771	697	750.667	227	195	261	227.667
ENSG00000179104_TMTC2	1033	762	-902	-5.64948	3.74375e-178	-5.67841	-1.22008e-05	1.00426e-173	1.07638e-176	1223	1109	956	1096	198	194	190	194
ENSG00000179148_ALOXE3	46	23	30.3333	4.03333	3.11697e-06	3.98492	4.06694e-07	0.0836128	1.75289e-05	16	6	8	10	52	31	38	40.3333
ENSG00000179163_FUCA1	254	195	208.333	2.02965	6.87666e-16	2.01098	2.77336e-06	1.84466e-11	8.80087e-15	220	195	192	202.333	446	396	390	410.667
ENSG00000179361_ARID3B	306	231	-247	-2.28201	1.24062e-09	-2.3033	-3.38851e-06	3.32797e-05	1.00939e-08	443	433	443	439.667	137	239	202	192.667
ENSG00000179362_HMGN2P46	9	1	4	13	0.0150429	9.53571	5.25e-08	1	0.043488	1	0	0	0.333333	4	9	0	4.33333
ENSG00000179388_EGR3	403	344	-367.333	-20.3333	1.08582e-109	-20.4339	-4.98729e-06	2.91271e-105	2.98128e-108	383	414	362	386.333	28	11	18	19
ENSG00000179428_AC073072.1	16	4	-8.66667	-6.2	0.00565383	-5.72852	-1.14837e-07	1	0.0185772	16	9	6	10.3333	2	0	3	1.66667
ENSG00000179546_HTR1D	30	7	-14	-11.5	0.000420659	-10.4673	-1.8366e-07	1	0.00175711	30	9	7	15.3333	0	4	0	1.33333
ENSG00000179750_APOBEC3B	332	204	-279.667	-2.84396	2.50364e-32	-2.85644	-3.78435e-06	6.71603e-28	4.90938e-31	459	477	358	431.333	154	156	145	151.667
ENSG00000179774_ATOH7	10	0	-4.33333	#DIV/0!	0.00217268	-37.6564	-6.17269e-08	1	0.00784098	0	3	10	4.33333	0	0	0	0
ENSG00000179776_CDH5	7	1	-4	#DIV/0!	0.004461	-32.5509	-5.31296e-08	1	0.0149695	4	7	1	4	0	0	0	0
ENSG00000179826_MRGPRX3	34	7	21.6667	2.03175	0.00635396	2.02609	2.93192e-07	1	0.0206275	20	25	18	21	49	27	52	42.6667
ENSG00000179841_AKAP5	140	69	-89	-3.87097	3.04584e-10	-3.89273	-1.19913e-06	8.17047e-06	2.61455e-09	158	106	96	120	27	48	18	31
ENSG00000179855_GIPC3	76	26	-43	-2.51765	2.33262e-05	-2.52016	-5.81711e-07	0.625726	0.000117529	60	99	55	71.3333	33	23	29	28.3333
ENSG00000179899_PHC1P1	136	62	-98.3333	-2.13462	9.96636e-09	-2.12908	-1.32225e-06	0.000267348	7.42632e-08	211	196	148	185	75	86	99	86.6667
ENSG00000179915_NRXN1	38	27	29.3333	5.4	2.4308e-07	5.20231	3.91333e-07	0.00652062	1.56332e-06	5	4	11	6.66667	34	42	32	36
ENSG00000180066_C10orf91	12	3	6.66667	7.66667	0.00806189	7.03317	9.02096e-08	1	0.025344	3	0	0	1	12	2	9	7.66667
ENSG00000180198_RCC1	1545	876	-1266.33	-2.15331	0	-2.15948	-1.71336e-05	0	0	2513	2597	1983	2364.33	1135	1052	1107	1098
ENSG00000180233_ZNRF2	93	60	-71.6667	-5.47917	3.42064e-12	-5.47228	-9.67868e-07	9.17586e-08	3.43151e-11	100	89	74	87.6667	7	27	14	16
ENSG00000180332_KCTD4	274	152	212	2.79661	3.11976e-13	2.80995	2.87109e-06	8.36877e-09	3.37723e-12	153	111	90	118	363	263	364	330
ENSG00000180336_MEIOC	41	3	-19.3333	-2.38095	0.0137717	-2.36045	-2.60981e-07	1	0.0406005	47	20	33	33.3333	6	17	19	14
ENSG00000180447_GAS1	818	727	-776	-6.67805	1.53461e-133	-6.75156	-1.05878e-05	4.11659e-129	4.28811e-132	942	869	927	912.667	124	144	142	136.667
ENSG00000180448_AC004151.1	40	9	-19.6667	-2.11321	0.00492774	-2.12052	-2.66266e-07	1	0.0164227	34	52	26	37.3333	17	24	12	17.6667
ENSG00000180475_OR10Q1	23	9	-13	-8.8	0.000799176	-8.70139	-1.83258e-07	1	0.00316754	9	12	23	14.6667	0	5	0	1.66667
ENSG00000180535_BHLHA15	12	10	-9	-4.375	0.00722531	-4.30707	-1.2286e-07	1	0.0230189	11	13	11	11.6667	6	1	1	2.66667
ENSG00000180592_SKIDA1	29	24	-19.3333	-2.13725	0.0124961	-2.16649	-2.66578e-07	1	0.0372825	36	38	35	36.3333	9	31	11	17
ENSG00000180596_HIST1H2BC	372	242	297.333	2.53265	4.17013e-24	2.50238	3.95443e-06	1.11864e-19	7.04431e-23	216	177	189	194	494	549	431	491.333
ENSG00000180616_SSTR2	20	7	-11.3333	-9.5	0.00121667	-8.74289	-1.50244e-07	1	0.00463858	20	11	7	12.6667	0	4	0	1.33333
ENSG00000180660_MAB21L1	57	30	42	2.85294	1.06201e-06	2.81209	5.57633e-07	0.0284885	6.34065e-06	19	32	17	22.6667	74	71	49	64.6667
ENSG00000180785_OR51E1	10	2	-6	#DIV/0!	0.000596435	-48.0154	-7.91708e-08	1	0.00241609	10	6	2	6	0	0	0	0
ENSG00000180875_GREM2	212	95	155	3.7193	4.52876e-19	3.66619	2.05767e-06	1.21484e-14	6.71554e-18	60	63	48	57	221	260	155	212
ENSG00000180921_FAM83H	89	45	62.6667	3.76471	1.77488e-10	3.71584	8.38758e-07	4.76112e-06	1.5549e-09	28	17	23	22.6667	106	68	82	85.3333
ENSG00000180998_GPR137C	76	37	-50	-2.875	8.0888e-06	-2.93725	-6.87151e-07	0.216982	4.32753e-05	73	86	71	76.6667	34	36	10	26.6667
ENSG00000181019_NQO1	8394	5270	6660	2.21135	6.95266e-80	2.19709	8.8807e-05	1.86505e-75	1.84112e-78	6177	5642	4675	5498	13069	12493	10912	12158
ENSG00000181350_LRRC75A	73	35	-47.6667	-2.7875	1.3919e-05	-2.83779	-6.62115e-07	0.373378	7.21225e-05	72	61	90	74.3333	17	37	26	26.6667
ENSG00000181544_FANCB	133	45	-75.3333	-2.05116	0.000568633	-2.04699	-1.01967e-06	1	0.0023216	173	128	140	147	83	40	92	71.6667
ENSG00000181577_C6orf223	6	2	3.33333	#DIV/0!	0.00972079	27.3591	4.4387e-08	1	0.0297468	0	0	0	0	6	2	2	3.33333
ENSG00000181617_FDCSP	47	22	-34.6667	#DIV/0!	2.65921e-15	-282.279	-4.73655e-07	7.13334e-11	3.29332e-14	22	47	35	34.6667	0	0	0	0
ENSG00000181625_SLX1B	14	2	6	#DIV/0!	0.000443023	50.6317	8.35764e-08	1	0.00184221	0	0	0	0	2	2	14	6
ENSG00000181634_TNFSF15	1880	1527	-1717.67	-185.036	3.0379e-132	-184.163	-2.32325e-05	8.14916e-128	8.47106e-131	1884	1759	1538	1727	11	13	4	9.33333
ENSG00000181656_GPR88	17	11	-11.6667	-5.375	0.00355702	-5.31611	-1.59157e-07	1	0.0122534	17	12	14	14.3333	7	1	0	2.66667
ENSG00000181781_ODF3L2	17	9	12	#DIV/0!	2.34497e-06	98.067	1.63454e-07	0.0629038	1.34066e-05	0	0	0	0	10	9	17	12
ENSG00000181790_ADGRB1	10	3	7.33333	#DIV/0!	0.000191291	58.6045	9.70022e-08	1	0.000846203	0	0	0	0	9	10	3	7.33333
ENSG00000181804_SLC9A9	323	128	-233	-2.58503	1.34068e-17	-2.5845	-3.12419e-06	3.59637e-13	1.87409e-16	452	415	273	380	167	145	129	147
ENSG00000182010_RTKN2	337	232	-289.667	-9.77778	8.50128e-93	-9.79006	-3.91077e-06	2.28047e-88	2.29193e-91	334	369	265	322.667	34	32	33	33
ENSG00000182013_PNMA8A	422	273	-326.333	-2.52492	9.06823e-26	-2.54603	-4.43541e-06	2.43255e-21	1.58783e-24	604	541	476	540.333	203	257	182	214
ENSG00000182134_TDRKH	132	52	82.6667	2.03766	4.69497e-06	2.01014	1.09499e-06	0.125942	2.58662e-05	75	86	78	79.6667	207	130	150	162.333
ENSG00000182175_RGMA	69	25	-47.3333	-8.88889	2.2879e-10	-8.64639	-6.31258e-07	6.1373e-06	1.98682e-09	58	70	32	53.3333	1	10	7	6
ENSG00000182257_PRR34	29	20	22.6667	3.34483	7.00132e-05	3.24927	3.01309e-07	1	0.000329839	9	6	14	9.66667	35	33	29	32.3333
ENSG00000182326_C1S	28129	20458	-25178	-3.52259	0	-3.54141	-0.000340846	0	0	37493	37687	30297	35159	10546	9839	9558	9981
ENSG00000182366_FAM87A	10	0	3.66667	#DIV/0!	0.00653236	31.3862	5.11684e-08	1	0.0210134	0	0	0	0	1	0	10	3.66667
ENSG00000182379_NXPH4	728	556	-615.333	-2.2209	0	-2.24016	-8.39798e-06	0	0	1212	1103	1043	1119.33	541	487	484	504
ENSG00000182397_DNM1P46	18	4	11.6667	6	0.00872847	5.4153	1.51337e-07	1	0.0271972	1	1	5	2.33333	19	19	4	14
ENSG00000182472_CAPN12	35	15	20.6667	2.67568	0.000616141	2.63818	2.75656e-07	1	0.00248915	16	10	11	12.3333	26	45	28	33
ENSG00000182492_BGN	39427	32909	-35625.7	-2.61932	0	-2.65454	-0.000488378	0	0	57581	59590	55707	57626	23040	22798	20163	22000.3
ENSG00000182533_CAV3	9	0	3.66667	#DIV/0!	0.00653236	29.6859	4.83051e-08	1	0.0210134	0	0	0	0	2	9	0	3.66667
ENSG00000182612_TSPAN10	247	181	197	3.13357	2.50724e-18	3.12207	2.64068e-06	6.72568e-14	3.61596e-17	88	124	65	92.3333	312	287	269	289.333
ENSG00000182676_PPP1R27	9	0	-3	#DIV/0!	0.0147215	-24.7363	-3.99703e-08	1	0.0427107	0	9	0	3	0	0	0	0
ENSG00000182752_PAPPA	17102	11632	-14508.7	-2.21904	0	-2.23191	-0.000197177	0	0	28728	26963	23540	26410.3	12171	11908	11626	11901.7
ENSG00000182759_MAFA	19	4	-9.66667	-6.8	0.00405291	-6.38796	-1.30982e-07	1	0.0137916	6	19	9	11.3333	2	0	3	1.66667
ENSG00000182795_C1orf116	24	10	17	5.63636	0.000292368	5.27366	2.23795e-07	1	0.00125384	2	2	7	3.66667	24	26	12	20.6667
ENSG00000182890_GLUD2	39	10	18.3333	2.30952	0.00836892	2.2615	2.41693e-07	1	0.0261986	12	17	13	14	23	51	23	32.3333
ENSG00000182901_RGS7	55	28	37.6667	2.15306	3.80046e-05	2.12085	4.99573e-07	1	0.00018573	29	35	34	32.6667	84	62	65	70.3333
ENSG00000182957_SPATA13	1394	906	-1152.33	-2.42969	0	-2.44732	-1.56574e-05	0	0	2036	2141	1698	1958.33	879	792	747	806
ENSG00000182983_ZNF662	68	30	-44	-2.30693	0.000461847	-2.28087	-5.88947e-07	1	0.00191485	83	87	63	77.6667	33	19	49	33.6667
ENSG00000183023_SLC8A1	2255	1280	1752.67	2.41382	5.4251e-71	2.39907	2.33848e-05	1.45528e-66	1.39395e-69	1356	1352	1011	1239.67	3079	3266	2632	2992.33
ENSG00000183092_BEGAIN	29	21	-23.3333	-2.79487	6.88945e-05	-2.80519	-3.19541e-07	1	0.000325369	36	34	39	36.3333	10	13	16	13
ENSG00000183098_GPC6	2729	1857	-2344.33	-2.58223	0	-2.60472	-3.18829e-05	0	0	4056	4041	3381	3826	1594	1524	1327	1481.67
ENSG00000183114_FAM43B	9	2	-5.33333	#DIV/0!	0.0011135	-43.672	-7.18568e-08	1	0.00428422	9	2	5	5.33333	0	0	0	0
ENSG00000183134_PTGDR2	15	7	-9.33333	-8	0.00109276	-7.40404	-1.26009e-07	1	0.00421653	8	16	8	10.6667	1	1	2	1.33333
ENSG00000183160_TMEM119	2584	2206	-2423.33	-7.52603	2.56261e-215	-7.56139	-3.28833e-05	6.8742e-211	7.43156e-214	2900	2895	2589	2794.67	383	316	415	371.333
ENSG00000183378_OVCH2	53	8	-23	-2.27778	0.00831661	-2.2442	-3.05172e-07	1	0.0260562	62	30	31	41	22	9	23	18
ENSG00000183386_FHL3	1990	1641	-1715.33	-2.02245	0	-2.04703	-2.35792e-05	0	0	3376	3556	3247	3393	1861	1606	1566	1677.67
ENSG00000183397_C19orf71	14	0	-4.33333	-14	0.0109429	-10.2582	-5.74347e-08	1	0.0330417	0	14	0	4.66667	0	0	1	0.333333
ENSG00000183476_SH2D7	8	0	-4.33333	#DIV/0!	0.00309197	-36.8066	-6.02959e-08	1	0.0107956	5	0	8	4.33333	0	0	0	0
ENSG00000183486_MX2	36	7	-18	-3.7	0.00357634	-3.581	-2.39259e-07	1	0.0123104	22	37	15	24.6667	1	8	11	6.66667
ENSG00000183496_MEX3B	926	811	-836.667	-3.87844	3.85559e-72	-3.92104	-1.14156e-05	1.03426e-67	9.9544e-71	1184	1091	1107	1127.33	258	334	280	290.667
ENSG00000183508_TENT5C	886	547	-682	-3.45913	1.32444e-35	-3.48954	-9.23826e-06	3.5528e-31	2.72872e-34	969	1116	793	959.333	356	246	230	277.333
ENSG00000183569_SERHL2	130	77	95.6667	2.19583	2.22724e-09	2.18257	1.27532e-06	5.97456e-05	1.77287e-08	105	72	63	80	193	185	149	175.667
ENSG00000183578_TNFAIP8L3	173	100	136.667	2.60156	1.35303e-17	2.578	1.82064e-06	3.6295e-13	1.89037e-16	97	88	71	85.3333	244	234	188	222
ENSG00000183668_PSG9	182	100	140.333	2.5947	9.50351e-17	2.57815	1.87288e-06	2.54932e-12	1.28559e-15	103	95	66	88	248	242	195	228.333
ENSG00000183690_EFHC2	32	6	-14.6667	-3.2	0.00757706	-3.09672	-1.93557e-07	1	0.0240197	34	16	14	21.3333	2	8	10	6.66667
ENSG00000183715_OPCML	72	48	54.3333	2.89535	3.52877e-08	2.8769	7.32513e-07	0.000946592	2.48645e-07	34	23	29	28.6667	77	77	95	83
ENSG00000183734_ASCL2	7	3	-4.66667	-15	0.00803727	-11.041	-6.22908e-08	1	0.0252844	7	5	3	5	0	0	1	0.333333
ENSG00000183742_MACC1	20	14	-15.6667	-5.7	3.79738e-05	-5.57741	-2.1228e-07	1	0.000185647	21	19	17	19	6	1	3	3.33333
ENSG00000183763_TRAIP	163	100	-115	-2.38554	7.30837e-10	-2.4079	-1.56753e-06	1.96047e-05	6.06393e-09	191	231	172	198	109	68	72	83
ENSG00000183780_SLC35F3	31	16	21.3333	6.81818	2.66282e-05	6.64448	2.84121e-07	0.714302	0.000133116	9	1	1	3.66667	32	26	17	25
ENSG00000183783_KCTD8	21	4	13	4	0.00525185	3.8467	1.70908e-07	1	0.0174077	8	1	4	4.33333	22	22	8	17.3333
ENSG00000183801_OLFML1	27	7	-16.6667	-11	3.84172e-05	-10.7017	-2.32639e-07	1	0.000187678	19	8	28	18.3333	1	3	1	1.66667
ENSG00000183814_LIN9	238	139	-183.333	-2.23043	2.7058e-15	-2.24262	-2.49336e-06	7.25832e-11	3.34485e-14	328	376	293	332.333	155	138	154	149
ENSG00000183856_IQGAP3	1205	1087	-1162.33	-4.20496	0	-4.24512	-1.5826e-05	0	0	1560	1564	1451	1525	365	364	359	362.667
ENSG00000183971_NPW	61	32	-43	-2.6125	8.97657e-07	-2.64002	-5.88326e-07	0.0240797	5.39903e-06	82	57	70	69.6667	25	34	21	26.6667
ENSG00000184005_ST6GALNAC3	60	39	-43.3333	-2	2.73143e-05	-2.0244	-5.95052e-07	0.732705	0.000136241	89	91	80	86.6667	41	58	31	43.3333
ENSG00000184106_TREML3P	7	0	3.33333	#DIV/0!	0.00972079	28.2467	4.58817e-08	1	0.0297468	0	0	0	0	0	3	7	3.33333
ENSG00000184185_KCNJ12	49	39	42.6667	2.68421	5.05653e-08	2.65775	5.71255e-07	0.00135641	3.50495e-07	25	28	23	25.3333	72	64	68	68
ENSG00000184254_ALDH1A3	262	214	-241.667	-6.66406	1.36243e-69	-6.69663	-3.27687e-06	3.65471e-65	3.49065e-68	294	301	258	284.333	39	44	45	42.6667
ENSG00000184343_SRPK3	9	3	5.66667	#DIV/0!	0.000810755	46.9645	7.74011e-08	1	0.00320255	0	0	0	0	3	5	9	5.66667
ENSG00000184374_COLEC10	325	144	-214	-2.14643	3.51417e-10	-2.16319	-2.90154e-06	9.42675e-06	2.99547e-09	418	471	313	400.667	245	169	146	186.667
ENSG00000184524_CEND1	346	207	263.333	2.10799	1.26372e-18	2.08701	3.49745e-06	3.38992e-14	1.84035e-17	267	229	217	237.667	504	563	436	501
ENSG00000184564_SLITRK6	284	209	-246.667	-33.1739	2.75318e-102	-32.8991	-3.33087e-06	7.3854e-98	7.53612e-101	288	257	218	254.333	9	10	4	7.66667
ENSG00000184635_ZNF93	275	168	-214	-2.24419	9.5875e-19	-2.26616	-2.91876e-06	2.57185e-14	1.40079e-17	399	418	341	386	173	200	143	172
ENSG00000184661_CDCA2	620	363	-500.333	-3.01477	1.63004e-37	-3.02489	-6.74734e-06	4.37257e-33	3.43755e-36	841	809	596	748.667	233	291	221	248.333
ENSG00000184678_HIST2H2BE	1837	1193	1436.33	2.37844	6.92113e-56	2.35473	1.91219e-05	1.85659e-51	1.68018e-54	1134	1029	963	1042	2413	2800	2222	2478.33
ENSG00000184897_H1FX	1626	1337	-1414	-2.26325	0	-2.28782	-1.93892e-05	0	0	2668	2433	2499	2533.33	1042	1220	1096	1119.33
ENSG00000184923_NUTM2A	18	3	10.3333	2.82353	0.0158496	2.80759	1.41013e-07	1	0.0455952	6	7	4	5.66667	17	9	22	16
ENSG00000184985_SORCS2	664	543	-609	-3.59886	1.53953e-135	-3.6304	-8.28387e-06	4.12979e-131	4.30635e-134	861	890	779	843.333	241	236	226	234.333
ENSG00000185065_AC000068.1	15	7	-9.66667	-8.25	0.00116111	-7.91702	-1.3411e-07	1	0.00444953	10	8	15	11	3	1	0	1.33333
ENSG00000185112_FAM43A	1174	979	-1052	-2.6268	0	-2.67042	-1.44939e-05	0	0	1688	1644	1764	1698.67	685	665	590	646.667
ENSG00000185215_TNFAIP2	919	811	-849	-3.43266	5.6431e-144	-3.4724	-1.15933e-05	1.51376e-139	1.58675e-142	1252	1165	1177	1198	360	354	333	349
ENSG00000185267_CDNF	61	32	48	3.48276	3.30013e-09	3.40367	6.36357e-07	8.8526e-05	2.59075e-08	17	19	22	19.3333	78	73	51	67.3333
ENSG00000185269_NOTUM	15	2	-9	#DIV/0!	5.4645e-05	-73.4752	-1.22043e-07	1	0.000261619	15	2	10	9	0	0	0	0
ENSG00000185338_SOCS1	1630	1437	-1494	-4.69802	1.66341e-169	-4.76916	-2.03851e-05	4.4621e-165	4.7672e-168	1905	1961	1828	1898	391	490	331	404
ENSG00000185361_TNFAIP8L1	825	565	-662	-2.26577	0	-2.30949	-9.15173e-06	0	0	1134	1237	1184	1185	588	569	412	523
ENSG00000185432_METTL7A	819	622	-717.667	-5.09316	1.26001e-164	-5.14639	-9.74155e-06	3.37998e-160	3.59572e-163	961	907	811	893	189	195	142	175.333
ENSG00000185480_PARPBP	287	208	-246	-2.37175	7.54175e-18	-2.38254	-3.34537e-06	2.02308e-13	1.06254e-16	441	444	391	425.333	183	157	198	179.333
ENSG00000185507_IRF7	272	183	-218.667	-2.58838	1.61309e-24	-2.61701	-2.98366e-06	4.32712e-20	2.75437e-23	385	353	331	356.333	148	152	113	137.667
ENSG00000185519_FAM131C	134	57	80.6667	2.77941	4.09325e-07	2.71656	1.06704e-06	0.0109801	2.56126e-06	46	36	54	45.3333	103	170	105	126
ENSG00000185527_AC139530.1	33	17	21.6667	3.5	0.000352637	3.38139	2.883e-07	1	0.00148851	8	4	14	8.66667	25	37	29	30.3333
ENSG00000185565_LSAMP	1562	997	-1328	-2.96063	0	-2.96966	-1.79521e-05	0	0	2106	2234	1676	2005.33	672	679	681	677.333
ENSG00000185567_AHNAK2	3300	2291	2845.67	3.79078	1.3254e-80	3.73516	3.78959e-05	3.5554e-76	3.52019e-79	1021	1044	994	1019.67	3990	4294	3312	3865.33
ENSG00000185585_OLFML2A	5816	5109	-5497	-7.77805	0	-7.84518	-7.47045e-05	0	0	6420	6572	5932	6308	854	756	823	811
ENSG00000185630_PBX1	3010	2191	-2635.67	-2.7268	0	-2.74942	-3.58242e-05	0	0	4408	4392	3686	4162	1686	1495	1398	1526.33
ENSG00000185666_SYN3	13	0	-6.66667	#DIV/0!	0.000443023	-52.8792	-8.73611e-08	1	0.00184221	7	13	0	6.66667	0	0	0	0
ENSG00000185745_IFIT1	404	189	-296.667	-2.53448	2.18129e-15	-2.53175	-3.99365e-06	5.8513e-11	2.71648e-14	551	522	397	490	225	147	208	193.333
ENSG00000185862_EVI2B	100	57	-69.6667	-11.45	2.12141e-08	-11.038	-9.43932e-07	0.000569067	1.53016e-07	61	100	68	76.3333	4	0	16	6.66667
ENSG00000185920_PTCH1	868	828	-812	-2.35108	0	-2.38203	-1.11655e-05	0	0	1405	1410	1424	1413	556	670	577	601
ENSG00000185955_C7orf61	36	10	19.6667	3.36	0.000419139	3.31148	2.62726e-07	1	0.00175131	9	11	5	8.33333	41	19	24	28
ENSG00000185972_CCIN	32	10	19.3333	3.07143	0.0113648	2.87837	2.4878e-07	1	0.034204	4	7	17	9.33333	36	35	15	28.6667
ENSG00000186185_KIF18B	887	728	-791	-3.91166	4.61546e-97	-3.94136	-1.07647e-05	1.2381e-92	1.2506e-95	1043	1150	995	1062.67	263	267	285	271.667
ENSG00000186193_SAPCD2	347	330	-328.667	-5.34361	3.37914e-36	-5.36463	-4.47428e-06	9.06456e-32	7.00507e-35	411	404	398	404.333	64	68	95	75.6667
ENSG00000186198_SLC51B	16	1	-5.66667	-18	0.0044542	-13.0458	-7.47281e-08	1	0.0149695	2	16	0	6	0	0	1	0.333333
ENSG00000186212_SOWAHB	9	2	5	#DIV/0!	0.00154623	41.7397	6.8603e-08	1	0.00575041	0	0	0	0	2	4	9	5
ENSG00000186310_NAP1L3	17	6	9.66667	6.8	0.00540653	6.32783	1.27797e-07	1	0.0178565	0	5	0	1.66667	17	11	6	11.3333
ENSG00000186340_THBS2	32209	25041	-28464	-6.91439	0	-6.96309	-0.000385534	0	0	36786	33130	29914	33276.7	4988	4873	4577	4812.67
ENSG00000186364_NUDT17	97	47	-70	-2.06599	4.27723e-07	-2.08139	-9.57377e-07	0.0114737	2.67203e-06	157	115	135	135.667	60	69	68	65.6667
ENSG00000186417_GLDN	12	7	-8.66667	-4.71429	0.00631017	-4.56065	-1.18139e-07	1	0.0205027	10	12	11	11	0	4	3	2.33333
ENSG00000186442_KRT3	10	0	-4.33333	#DIV/0!	0.00309197	-35.9106	-5.87871e-08	1	0.0107956	0	10	3	4.33333	0	0	0	0
ENSG00000186446_ZNF501	120	75	-85	-2.44068	1.16606e-09	-2.45686	-1.15527e-06	3.12795e-05	9.51324e-09	167	136	129	144	76	47	54	59
ENSG00000186462_NAP1L2	9	2	4.33333	#DIV/0!	0.00309197	35.2141	5.76142e-08	1	0.0107956	0	0	0	0	2	9	2	4.33333
ENSG00000186469_GNG2	1882	1080	-1527.67	-1.99956	0	-2.0103	-2.07451e-05	0	0	3344	3188	2636	3056	1567	1556	1462	1528.33
ENSG00000186470_BTN3A2	1414	898	-1174.33	-2.61828	0	-2.63005	-1.59122e-05	0	0	1950	2129	1621	1900	739	715	723	725.667
ENSG00000186471_AKAP14	7	0	3.33333	#DIV/0!	0.00972079	27.5993	4.47914e-08	1	0.0297468	0	0	0	0	0	7	3	3.33333
ENSG00000186472_PCLO	26	7	14.6667	5	0.00288906	4.7982	1.99728e-07	1	0.0101865	3	1	7	3.66667	10	18	27	18.3333
ENSG00000186526_CYP4F8	12	0	4	#DIV/0!	0.00309197	34.4114	5.62626e-08	1	0.0107956	0	0	0	0	0	0	12	4
ENSG00000186564_FOXD2	20	10	-14	-4.5	0.00142989	-4.40509	-1.91258e-07	1	0.0053721	15	20	19	18	0	5	7	4
ENSG00000186603_HPDL	41	8	-27.3333	-2.74468	0.000144805	-2.70956	-3.63729e-07	1	0.000651852	51	52	26	43	18	11	18	15.6667
ENSG00000186638_KIF24	182	126	-148.667	-2.92241	7.42049e-18	-2.93325	-2.01816e-06	1.99055e-13	1.046e-16	246	224	208	226	64	82	86	77.3333
ENSG00000186642_PDE2A	12	0	6.66667	#DIV/0!	0.000443023	52.8262	8.72719e-08	1	0.00184221	0	0	0	0	8	12	0	6.66667
ENSG00000186767_SPIN4	182	124	-152	-2.30659	1.81675e-16	-2.31698	-2.06369e-06	4.87343e-12	2.42943e-15	294	272	239	268.333	115	112	122	116.333
ENSG00000186825_C2orf27B	6	2	-4.33333	#DIV/0!	0.00309197	-36.3101	-5.94598e-08	1	0.0107956	5	2	6	4.33333	0	0	0	0
ENSG00000186862_PDZD7	93	47	64	2.40146	1.44219e-06	2.41268	8.61928e-07	0.0386866	8.43581e-06	63	51	23	45.6667	115	116	98	109.667
ENSG00000186871_ERCC6L	421	253	-327	-2.54245	2.41828e-19	-2.5469	-4.42773e-06	6.48703e-15	3.62202e-18	594	544	479	539	226	173	237	212
ENSG00000186891_TNFRSF18	10	0	-4	#DIV/0!	0.004461	-32.399	-5.28739e-08	1	0.0149695	10	0	2	4	0	0	0	0
ENSG00000186907_RTN4RL2	191	112	-153	-7.375	2.27945e-22	-7.48914	-2.10496e-06	6.11462e-18	3.71258e-21	186	136	209	177	18	30	24	24
ENSG00000186998_EMID1	574	391	-485.333	-7.61818	4.24677e-113	-7.6418	-6.55589e-06	1.1392e-108	1.17201e-111	576	635	465	558.667	85	61	74	73.3333
ENSG00000187091_PLCD1	994	571	740.667	2.27044	4.07637e-35	2.24822	9.84601e-06	1.09348e-30	8.33449e-34	648	576	525	583	1305	1519	1147	1323.67
ENSG00000187094_CCK	121	76	95.3333	3.55357	3.41634e-15	3.51832	1.27796e-06	9.16432e-11	4.20189e-14	37	40	35	37.3333	113	156	129	132.667
ENSG00000187123_LYPD6	122	37	-69.6667	-2.672	1.67235e-06	-2.67592	-9.41613e-07	0.0448607	9.71011e-06	154	79	101	111.333	51	32	42	41.6667
ENSG00000187260_WDR86	17	8	-11.3333	-4.77778	0.00267524	-4.56672	-1.5185e-07	1	0.00949752	17	15	11	14.3333	3	0	6	3
ENSG00000187323_DCC	138	59	79.6667	6.31111	7.22438e-08	6.21153	1.06167e-06	0.00193794	4.92613e-07	7	29	9	15	68	145	71	94.6667
ENSG00000187398_LUZP2	62	33	-41	-2.5	0.000101634	-2.56005	-5.67268e-07	1	0.000467799	65	73	67	68.3333	39	32	11	27.3333
ENSG00000187479_C11orf96	201	150	-180.667	-24.5652	1.9397e-77	-24.3772	-2.44045e-06	5.20324e-73	5.09123e-76	201	205	159	188.333	9	10	4	7.66667
ENSG00000187498_COL4A1	45685	32037	-39276	-2.62759	0	-2.6446	-0.000533085	0	0	68570	65850	55802	63407.3	25744	23765	22885	24131.3
ENSG00000187583_PLEKHN1	223	79	140	2.17647	1.07017e-07	2.17226	1.88305e-06	0.00287073	7.1518e-07	141	116	100	119	195	323	259	259
ENSG00000187605_TET3	733	530	-600.333	-2.21035	0	-2.23605	-8.21978e-06	0	0	1168	1085	1036	1096.33	506	547	435	496
ENSG00000187741_FANCA	453	386	-415.667	-2.38402	1.20547e-23	-2.41949	-5.72856e-06	3.23367e-19	2.01978e-22	684	726	738	716	298	318	285	300.333
ENSG00000187764_SEMA4D	282	171	-225.333	-4.53927	9.16604e-19	-4.53236	-3.04423e-06	2.45879e-14	1.34067e-17	301	319	247	289	78	37	76	63.6667
ENSG00000187796_CARD9	37	8	-19.6667	-3.03448	0.0101769	-3.0693	-2.77266e-07	1	0.0309941	13	33	42	29.3333	5	8	16	9.66667
ENSG00000187801_ZFP69B	295	130	-174.333	-2.54277	2.67874e-08	-2.51461	-2.32405e-06	0.000718573	1.91313e-07	391	240	231	287.333	101	96	142	113
ENSG00000187823_RTL4	14	11	-10.6667	-9	0.000863718	-8.20497	-1.4403e-07	1	0.00339426	14	11	11	12	0	0	4	1.33333
ENSG00000187837_HIST1H1C	322	274	286.667	2.12125	6.53556e-18	2.09793	3.81553e-06	1.75316e-13	9.22717e-17	240	277	250	255.667	541	562	524	542.333
ENSG00000187942_LDLRAD2	4	2	3	#DIV/0!	0.0147215	24.7804	4.00446e-08	1	0.0427107	0	0	0	0	4	3	2	3
ENSG00000187951_AC091057.1	289	176	-241	-5.27811	1.17392e-49	-5.29929	-3.24981e-06	3.14905e-45	2.71906e-48	333	323	236	297.333	65	60	44	56.3333
ENSG00000187955_COL14A1	1270	1036	-1168.33	-38.2872	2.7738e-212	-38.5376	-1.58183e-05	7.44071e-208	8.02665e-211	1239	1290	1070	1199.67	40	34	20	31.3333
ENSG00000188060_RAB42	64	43	-49.6667	-6.32143	1.51143e-14	-6.28447	-6.71864e-07	4.05441e-10	1.78687e-13	71	53	53	59	7	11	10	9.33333
ENSG00000188064_WNT7B	85	33	-51.6667	-12.0714	9.87297e-11	-11.6171	-6.92634e-07	2.64842e-06	8.85761e-10	46	86	37	56.3333	1	4	9	4.66667
ENSG00000188175_HEPACAM2	17	5	9.66667	#DIV/0!	4.33353e-05	77.1814	1.28284e-07	1	0.000210135	0	0	0	0	7	17	5	9.66667
ENSG00000188313_PLSCR1	981	456	-711.667	-2.17761	0	-2.19005	-9.64125e-06	0	0	1512	1339	1097	1316	641	641	531	604.333
ENSG00000188322_SBK1	22	10	-14.6667	-5.4	7.94929e-05	-5.23779	-1.96733e-07	1	0.000371239	24	17	13	18	2	5	3	3.33333
ENSG00000188486_H2AFX	2474	2107	-2208.67	-2.11812	0	-2.14444	-3.03507e-05	0	0	4310	4165	4077	4184	1970	2120	1836	1975.33
ENSG00000188613_NANOS1	60	29	-39	-5.03448	1.35977e-09	-5.01233	-5.25051e-07	3.64759e-05	1.10199e-08	66	41	39	48.6667	13	10	6	9.66667
ENSG00000188626_GOLGA8M	19	2	10.6667	9	0.001919	8.0386	1.39131e-07	1	0.00701421	0	3	1	1.33333	15	19	2	12
ENSG00000188672_RHCE	30	12	16.6667	3.77778	0.00642434	3.71137	2.22276e-07	1	0.0208207	13	0	5	6	21	30	17	22.6667
ENSG00000188707_ZBED6CL	17	8	-11.6667	-36	1.30505e-05	-26.4207	-1.57407e-07	0.350079	6.79898e-05	17	8	11	12	0	0	1	0.333333
ENSG00000188729_OSTN	25	5	12.6667	10.5	0.00159941	9.09488	1.65397e-07	1	0.00593499	0	0	4	1.33333	25	12	5	14
ENSG00000188783_PRELP	416	321	-356.667	-2.65891	2.77892e-33	-2.69089	-4.87669e-06	7.45446e-29	5.5506e-32	567	606	542	571.667	234	221	190	215
ENSG00000188811_NHLRC3	285	134	-199	-2.02754	1.02877e-10	-2.03413	-2.69069e-06	2.75967e-06	9.20195e-10	413	452	313	392.667	167	235	179	193.667
ENSG00000188906_LRRK2	241	142	-185.333	-2.43299	7.62702e-20	-2.44297	-2.51013e-06	2.04595e-15	1.16313e-18	368	304	272	314.667	130	131	127	129.333
ENSG00000189001_SBSN	176	92	-124.333	-2.56067	6.8841e-08	-2.55193	-1.67872e-06	0.00184666	4.70487e-07	226	204	182	204	50	90	99	79.6667
ENSG00000189057_FAM111B	463	273	-345	-1.99711	0	-2.01365	-4.69768e-06	0	0	760	721	592	691	422	319	297	346
ENSG00000189184_PCDH18	3977	3012	-3439	-3.69163	0	-3.73468	-4.67371e-05	0	0	4912	5051	4187	4716.67	1584	1175	1074	1277.67
ENSG00000189221_MAOA	90	47	67.6667	2.27673	1.46558e-07	2.25193	9.02731e-07	0.00393143	9.63822e-07	54	52	53	53	142	100	120	120.667
ENSG00000189280_GJB5	15	1	5.33333	9	0.0137731	7.45322	6.9335e-08	1	0.0406005	1	0	1	0.666667	15	3	0	6
ENSG00000189350_TOGARAM2	21	12	-15.3333	-24	1.14188e-06	-20.7124	-2.08659e-07	0.0306309	6.77374e-06	12	21	15	16	2	0	0	0.666667
ENSG00000189409_MMP23B	35	15	-27.3333	-3.64516	1.10518e-05	-3.68615	-3.77972e-07	0.296464	5.80619e-05	26	43	44	37.6667	9	11	11	10.3333
ENSG00000189423_USP32P3	65	15	-42	-4.6	2.24607e-06	-4.67729	-5.84557e-07	0.0602508	1.28934e-05	59	28	74	53.6667	9	13	13	11.6667
ENSG00000196090_PTPRT	8	2	4.33333	#DIV/0!	0.00309197	35.1245	5.74634e-08	1	0.0107956	0	0	0	0	8	3	2	4.33333
ENSG00000196114_AL031577.1	10	0	5.66667	#DIV/0!	0.0011135	45.1088	7.42763e-08	1	0.00428422	0	0	0	0	7	10	0	5.66667
ENSG00000196139_AKR1C3	54	33	-44.6667	-15.8889	3.75521e-15	-15.3618	-5.99743e-07	1.00734e-10	4.60602e-14	54	55	34	47.6667	7	1	1	3
ENSG00000196376_SLC35F1	7	0	-3.66667	#DIV/0!	0.00653236	-31.3055	-5.10324e-08	1	0.0210134	4	0	7	3.66667	0	0	0	0
ENSG00000196391_ZNF774	215	92	138.333	2.19253	1.76968e-09	2.16089	1.82625e-06	4.74718e-05	1.42259e-08	135	102	111	116	317	243	203	254.333
ENSG00000196503_ARL9	14	8	-10	-11	0.000273	-9.98403	-1.35837e-07	1	0.00117737	9	14	10	11	0	2	1	1
ENSG00000196517_SLC6A9	1268	930	-1086.67	-3.3487	0	-3.37137	-1.47356e-05	0	0	1707	1568	1373	1549.33	506	443	439	462.667
ENSG00000196557_CACNA1H	559	435	-488	-2.31418	0	-2.33328	-6.66861e-06	0	0	855	905	818	859.333	346	385	383	371.333
ENSG00000196569_LAMA2	3283	2266	-2785	-3.97331	0	-4.00032	-3.76846e-05	0	0	4122	3854	3189	3721.67	1048	923	839	936.667
ENSG00000196584_XRCC2	199	168	-178.333	-2.31127	3.58236e-14	-2.34493	-2.45803e-06	9.60968e-10	4.14568e-13	297	322	324	314.333	154	125	129	136
ENSG00000196611_MMP1	12745	6097	9435	2.0245	2.02263e-57	2.0105	0.00012534	5.42572e-53	4.97316e-56	10490	9568	7570	9209.33	20315	19953	15665	18644.3
ENSG00000196616_ADH1B	943	762	-853.333	-2561	6.45232e-213	-1875.01	-1.15405e-05	1.73083e-208	1.86915e-211	943	856	762	853.667	0	0	1	0.333333
ENSG00000196639_HRH1	1487	939	-1227.67	-2.08419	0	-2.09995	-1.67124e-05	0	0	2495	2527	2058	2360	1238	1119	1040	1132.33
ENSG00000196664_TLR7	11	2	-5	#DIV/0!	0.00154623	-40.769	-6.69683e-08	1	0.00575041	2	11	2	5	0	0	0	0
ENSG00000196666_FAM180B	10	0	3.33333	#DIV/0!	0.00972079	26.9906	4.37664e-08	1	0.0297468	0	0	0	0	10	0	0	3.33333
ENSG00000196711_ALKAL1	438	258	-354	-7.67925	1.21375e-83	-7.67596	-4.76388e-06	3.2559e-79	3.24292e-82	423	488	310	407	57	50	52	53
ENSG00000196747_HIST1H2AI	46	13	24.6667	2.80488	0.00264673	2.71028	3.2525e-07	1	0.00940378	5	18	18	13.6667	31	51	33	38.3333
ENSG00000196932_TMEM26	134	69	-98	-10.1875	5.43614e-21	-10.0232	-1.3145e-06	1.45824e-16	8.53273e-20	137	106	83	108.667	3	15	14	10.6667
ENSG00000196950_SLC39A10	1632	1252	1374	2.04487	1.01203e-55	2.0346	1.83746e-05	2.71476e-51	2.45014e-54	1482	1328	1135	1315	2767	2720	2580	2689
ENSG00000196951_SCOC-AS1	29	8	17	2.54545	0.00320206	2.4757	2.23664e-07	1	0.0111436	7	14	12	11	36	28	20	28
ENSG00000196972_SMIM10L2B	103	23	69.6667	2.26667	1.69905e-05	2.20788	9.08151e-07	0.455771	8.70291e-05	59	44	62	55	145	147	82	124.667
ENSG00000197020_ZNF100	206	102	-131	-2.29276	6.47416e-09	-2.32675	-1.79474e-06	0.000173669	4.92539e-08	278	200	219	232.333	134	98	72	101.333
ENSG00000197046_SIGLEC15	92	50	-58.6667	-2.00571	5.50274e-06	-2.02934	-8.04755e-07	0.147611	3.01001e-05	109	138	104	117	75	54	46	58.3333
ENSG00000197054_ZNF763	42	17	21	2.05	0.0173722	2.02291	2.78938e-07	1	0.0494648	11	33	16	20	53	32	38	41
ENSG00000197106_SLC6A17	29	23	20	2.2766	0.00547679	2.25768	2.67634e-07	1	0.0180685	10	27	10	15.6667	35	39	33	35.6667
ENSG00000197299_BLM	283	124	-201.333	-2.78698	5.02251e-12	-2.77002	-2.70116e-06	1.34729e-07	4.98257e-11	333	365	244	314	120	82	136	112.667
ENSG00000197329_PELI1	244	139	-170.333	-1.98839	9.83386e-13	-2.00084	-2.31642e-06	2.63793e-08	1.02563e-11	402	323	303	342.667	164	195	158	172.333
ENSG00000197358_BNIP3P1	29	4	14.3333	2.59259	0.00863797	2.62742	1.97827e-07	1	0.0269528	13	10	4	9	23	14	33	23.3333
ENSG00000197381_ADARB1	4872	3266	-3758.33	-1.99956	0	-2.02312	-5.16195e-05	0	0	7222	8338	6995	7518.33	4085	3729	3466	3760
ENSG00000197406_DIO3	64	40	-51.3333	-31.8	1.00182e-19	-30.0412	-6.97334e-07	2.68738e-15	1.51402e-18	64	41	54	53	4	0	1	1.66667
ENSG00000197457_STMN3	1772	1241	-1501	-2.10693	0	-2.11992	-2.04646e-05	0	0	2938	2994	2639	2857	1222	1448	1398	1356
ENSG00000197472_ZNF695	13	7	-9	-3.45455	0.0155479	-3.45959	-1.2333e-07	1	0.0448223	13	13	12	12.6667	5	6	0	3.66667
ENSG00000197479_PCDHB11	29	9	-17.6667	-6.3	0.000370367	-6.06189	-2.39413e-07	1	0.00155845	29	12	22	21	3	0	7	3.33333
ENSG00000197520_FAM177B	35	14	-23.6667	-2.86842	0.00140281	-2.88631	-3.281e-07	1	0.00528056	24	41	44	36.3333	9	10	19	12.6667
ENSG00000197565_COL4A6	144	98	-114.667	-2.35433	6.21406e-09	-2.34862	-1.5486e-06	0.000166692	4.73423e-08	209	215	174	199.333	76	71	107	84.6667
ENSG00000197594_ENPP1	1421	809	1137.33	2.25626	7.58929e-55	2.23405	1.5106e-05	2.03583e-50	1.82259e-53	985	935	796	905.333	2217	2167	1744	2042.67
ENSG00000197599_CCDC154	16	5	-10.3333	-8.75	0.00101331	-7.90091	-1.36866e-07	1	0.003932	16	13	6	11.6667	0	1	3	1.33333
ENSG00000197614_MFAP5	46	18	31.6667	2.97917	0.000147378	2.92403	4.25926e-07	1	0.000662659	15	11	22	16	33	53	57	47.6667
ENSG00000197635_DPP4	8724	5140	-6841.67	-2.26651	0	-2.27687	-9.26014e-05	0	0	13785	12609	10337	12243.7	5948	5197	5061	5402
ENSG00000197647_ZNF433	132	88	101.333	2.67033	3.25205e-11	2.67602	1.37044e-06	8.72363e-07	3.02589e-10	78	58	46	60.6667	146	162	178	162
ENSG00000197744_PTMAP2	117	46	-78.6667	-2.20408	1.40391e-08	-2.20918	-1.06011e-06	0.000376598	1.03206e-07	172	152	108	144	79	62	55	65.3333
ENSG00000197769_MAP1LC3C	22	9	-13	-3.78571	0.00480798	-3.70112	-1.76884e-07	1	0.0160575	12	24	17	17.6667	3	2	9	4.66667
ENSG00000197813_AC011450.1	36	31	-27.3333	-2.60784	0.000338162	-2.64707	-3.7613e-07	1	0.0014335	43	46	44	44.3333	12	29	10	17
ENSG00000197826_CFAP299	66	22	38.6667	2.27473	0.000168312	2.2918	5.2853e-07	1	0.00075162	39	30	22	30.3333	67	52	88	69
ENSG00000197859_ADAMTSL2	21	6	-12	-37	4.34241e-05	-27.5329	-1.62908e-07	1	0.000210528	6	21	10	12.3333	0	1	0	0.333333
ENSG00000197860_SGTB	2296	1487	1777	2.09534	3.27936e-55	2.09034	2.38121e-05	8.79687e-51	7.89665e-54	1858	1716	1293	1622.33	3589	3406	3203	3399.33
ENSG00000197903_HIST1H2BK	2210	1603	1866	2.15613	6.81781e-67	2.13489	2.4814e-05	1.82888e-62	1.73353e-65	1788	1551	1503	1614	3573	3713	3154	3480
ENSG00000197934_CYYR1-AS1	22	7	13	3.6	0.0114593	3.58739	1.73317e-07	1	0.0344536	11	4	0	5	22	22	10	18
ENSG00000197977_ELOVL2	4582	3508	-4106.33	-11.9114	0	-11.973	-5.54867e-05	0	0	4944	4629	3875	4482.67	400	362	367	376.333
ENSG00000198075_SULT1C4	510	387	-452	-9.37037	2.18052e-89	-9.5021	-6.16778e-06	5.84925e-85	5.84341e-88	557	435	526	506	67	48	47	54
ENSG00000198106_AC025279.1	8	1	-5	#DIV/0!	0.00154623	-40.235	-6.60692e-08	1	0.00575041	6	8	1	5	0	0	0	0
ENSG00000198185_ZNF334	36	22	27	2.5283	0.000140479	2.51472	3.63718e-07	1	0.00063323	15	25	13	17.6667	48	37	49	44.6667
ENSG00000198237_AC131392.1	29	0	-8.33333	-6	0.0125114	-5.32511	-1.05248e-07	1	0.0373075	29	1	0	10	1	1	3	1.66667
ENSG00000198342_ZNF442	78	43	54.3333	4.54348	1.32456e-05	4.47027	7.30055e-07	0.355313	6.89426e-05	4	29	13	15.3333	56	82	71	69.6667
ENSG00000198417_MT1F	69	34	-44.6667	-5.62069	2.11721e-07	-5.77324	-6.24019e-07	0.00567941	1.37151e-06	48	40	75	54.3333	6	17	6	9.66667
ENSG00000198435_NRARP	36	2	-20.3333	-2.32609	0.00836312	-2.36647	-2.82446e-07	1	0.0261866	48	16	43	35.6667	18	16	12	15.3333
ENSG00000198520_ARMH1	28	21	20.6667	2.24	0.0059355	2.17854	2.7274e-07	1	0.0194076	14	11	25	16.6667	35	39	38	37.3333
ENSG00000198598_MMP17	89	45	-66.6667	-2.03627	7.86132e-07	-2.06494	-9.20193e-07	0.021088	4.76457e-06	145	110	138	131	65	72	56	64.3333
ENSG00000198680_TUSC1	534	382	-429.333	-2.2349	0	-2.26192	-5.88432e-06	0	0	842	737	752	777	355	380	308	347.667
ENSG00000198719_DLL1	20	14	-15.3333	-10.2	3.14985e-06	-9.63751	-2.0723e-07	0.0844948	1.77064e-05	21	15	15	17	3	1	1	1.66667
ENSG00000198732_SMOC1	298	258	-267	-2.76432	1.46672e-25	-2.80045	-3.65911e-06	3.93447e-21	2.55651e-24	405	436	414	418.333	147	169	138	151.333
ENSG00000198759_EGFL6	9	2	-6.66667	#DIV/0!	0.000332064	-53.2905	-8.80538e-08	1	0.00140965	9	9	2	6.66667	0	0	0	0
ENSG00000198797_BRINP2	9	5	-7	#DIV/0!	0.000251024	-57.6523	-9.53988e-08	1	0.00108889	5	9	7	7	0	0	0	0
ENSG00000198826_ARHGAP11A	2999	2096	-2598	-3.89525	0	-3.90565	-3.51276e-05	0	0	3821	3638	3027	3495.33	931	822	939	897.333
ENSG00000198842_DUSP27	103	50	82.3333	#DIV/0!	3.89348e-32	650.253	1.0933e-06	1.04443e-27	7.6069e-31	0	0	0	0	94	103	50	82.3333
ENSG00000198846_TOX	279	142	-208.333	-4.88199	3.88411e-32	-4.87529	-2.79584e-06	1.04191e-27	7.59412e-31	327	263	196	262	59	54	48	53.6667
ENSG00000198873_GRK5	5472	3888	-4714.67	-2.44282	0	-2.46486	-6.41992e-05	0	0	8441	8375	7131	7982.33	3591	3243	2969	3267.67
ENSG00000198885_ITPRIPL1	150	98	-122.333	-6.91935	5.44406e-32	-6.92949	-1.65121e-06	1.46037e-27	1.05977e-30	165	146	118	143	20	27	15	20.6667
ENSG00000198901_PRC1	33	14	-23.6667	-2.775	0.000115367	-2.74614	-3.17163e-07	1	0.000526759	41	44	26	37	12	11	17	13.3333
ENSG00000198948_MFAP3L	36	3	16	2.71429	0.0112935	2.66273	2.1251e-07	1	0.0340047	10	10	8	9.33333	13	44	19	25.3333
ENSG00000198959_TGM2	58904	35314	47523.3	2.53947	3.25336e-79	2.50825	0.000630865	8.72713e-75	8.59816e-78	32848	31438	28324	30870	81200	87228	66752	78393.3
ENSG00000198982_MIR380	9	0	3	#DIV/0!	0.0147215	24.5308	3.96243e-08	1	0.0427107	0	0	0	0	0	9	0	3
ENSG00000199568_RNU5A-1	12	2	5.33333	9	0.0137731	7.58426	6.95934e-08	1	0.0406005	2	0	0	0.666667	12	6	0	6
ENSG00000200169_RNU5D-1	9	0	-3	#DIV/0!	0.0147215	-24.7363	-3.99703e-08	1	0.0427107	0	9	0	3	0	0	0	0
ENSG00000203288_TDRKH-AS1	30	8	15.6667	6.875	0.00149327	6.87579	2.17031e-07	1	0.00558985	7	0	1	2.66667	9	16	30	18.3333
ENSG00000203327_AC012358.1	12	3	7.33333	12	0.00252054	10.1601	9.71816e-08	1	0.00899116	1	1	0	0.666667	8	12	4	8
ENSG00000203435_E2F3P2	13	2	-5.66667	#DIV/0!	0.000810755	-45.9963	-7.57708e-08	1	0.00320255	2	13	2	5.66667	0	0	0	0
ENSG00000203727_SAMD5	227	98	-158.667	-2.63574	1.53394e-14	-2.6259	-2.12736e-06	4.11478e-10	1.81268e-13	315	256	196	255.667	98	88	105	97
ENSG00000203760_CENPW	203	114	-163.667	-2.41092	3.99333e-17	-2.4182	-2.21527e-06	1.07121e-12	5.48494e-16	293	313	233	279.667	110	119	119	116
ENSG00000203761_MSTO2P	52	38	-44.6667	-3.91304	1.00746e-09	-3.93334	-6.10613e-07	2.70252e-05	8.24695e-09	55	63	62	60	17	11	18	15.3333
ENSG00000203786_KPRP	6	0	3	#DIV/0!	0.0147215	24.9062	4.02564e-08	1	0.0427107	0	0	0	0	6	0	3	3
ENSG00000203805_PLPP4	11	0	3.66667	#DIV/0!	0.00653236	29.5615	4.80956e-08	1	0.0210134	0	0	0	0	11	0	0	3.66667
ENSG00000203808_BVES-AS1	23	4	12.6667	2.40741	0.0171724	2.43261	1.73093e-07	1	0.0489711	13	12	2	9	25	16	24	21.6667
ENSG00000203867_RBM20	65	30	-45	-3.87234	4.36108e-09	-3.86242	-6.0618e-07	0.000116986	3.37622e-08	60	78	44	60.6667	20	13	14	15.6667
ENSG00000203876_ADD3-AS1	55	20	28.6667	2.43333	0.000588344	2.43341	3.85021e-07	1	0.00239416	30	19	11	20	39	66	41	48.6667
ENSG00000203995_ZYG11A	69	48	-59	-3.39189	3.48255e-13	-3.41236	-8.0148e-07	9.34193e-09	3.75178e-12	89	87	75	83.6667	27	27	20	24.6667
ENSG00000204044_SLC12A5-AS1	12	3	-5.66667	-9.5	0.00823593	-8.02161	-7.5684e-08	1	0.0258245	4	12	3	6.33333	0	0	2	0.666667
ENSG00000204103_MAFB	47	19	-26.6667	-3.35294	0.00108463	-3.30194	-3.61232e-07	1	0.00418938	26	54	34	38	7	7	20	11.3333
ENSG00000204131_NHSL2	367	280	-314.333	-4.74206	2.98223e-72	-4.78441	-4.26517e-06	7.99984e-68	7.70697e-71	437	397	361	398.333	101	81	70	84
ENSG00000204248_COL11A2	116	66	-88.6667	-9.06061	4.15326e-17	-8.9888	-1.20443e-06	1.11411e-12	5.7017e-16	121	77	101	99.6667	5	11	17	11
ENSG00000204261_PSMB8-AS1	71	28	-43.3333	-2.85714	0.000508865	-2.93958	-5.98051e-07	1	0.00209521	76	59	65	66.6667	34	31	5	23.3333
ENSG00000204262_COL5A2	46352	30223	-37817.7	-2.68343	0	-2.70685	-0.000513522	0	0	66047	62357	52443	60282.3	25479	22220	19695	22464.7
ENSG00000204291_COL15A1	21196	17172	-18775.7	-23.8786	0	-24.0406	-0.000254859	0	0	18930	21822	18037	19596.3	971	626	865	820.667
ENSG00000204305_AGER	90	30	-53.6667	-2.288	0.000151586	-2.25651	-7.13607e-07	1	0.000680323	116	98	72	95.3333	26	42	57	41.6667
ENSG00000204403_CASP12	28	10	-16	-13	2.35801e-05	-11.9143	-2.16114e-07	0.632535	0.000118719	11	28	13	17.3333	1	0	3	1.33333
ENSG00000204642_HLA-F	34	5	-15.3333	-7.57143	0.000590784	-7.16882	-2.02084e-07	1	0.00240178	35	8	10	17.6667	3	3	1	2.33333
ENSG00000204682_MIR1915HG	251	185	225.667	2.72265	9.3191e-25	2.68683	3.00325e-06	2.49985e-20	1.60247e-23	134	126	133	131	375	377	318	356.667
ENSG00000204706_MAMDC2-AS1	34	8	-19.3333	-5.14286	0.000464362	-4.87705	-2.53995e-07	1	0.00192408	35	25	12	24	1	4	9	4.66667
ENSG00000204758_AC008429.1	65	44	52.3333	2.70652	2.50838e-07	2.67568	7.01066e-07	0.00672874	1.60936e-06	23	39	30	30.6667	88	74	87	83
ENSG00000204778_CBWD4P	30	20	-22	-2.2	0.000425005	-2.21685	-3.0056e-07	1	0.00177388	41	44	36	40.3333	25	16	14	18.3333
ENSG00000204790_AL163540.1	20	1	6.33333	10.5	0.00398198	9.53404	9.02018e-08	1	0.0135692	2	0	0	0.666667	1	0	20	7
ENSG00000204792_LINC01291	134	90	90	2.1157	7.34748e-05	2.13136	1.22239e-06	1	0.000344634	73	123	46	80.6667	169	163	180	170.667
ENSG00000204815_TTC25	44	29	-33.6667	-3.29545	8.36199e-06	-3.35093	-4.64094e-07	0.22431	4.46566e-05	52	39	54	48.3333	24	10	10	14.6667
ENSG00000204936_CD177	77	53	62	8.75	8.53822e-20	8.56662	8.29511e-07	2.29038e-15	1.2984e-18	11	7	6	8	83	67	60	70
ENSG00000204941_PSG5	2132	1424	1820.67	3.04416	9.58997e-82	3.00362	2.41944e-05	2.57251e-77	2.55209e-80	983	844	845	890.667	2976	2889	2269	2711.33
ENSG00000205181_LINC00654	28	15	19.3333	2.70588	0.00198226	2.65115	2.57527e-07	1	0.00721592	16	4	14	11.3333	32	31	29	30.6667
ENSG00000205208_C4orf46	561	261	-442.333	-2.01298	0	-2.01001	-5.94523e-06	0	0	966	979	692	879	431	418	461	436.667
ENSG00000205209_SCGB2B2	21	2	11.3333	6.66667	0.003052	6.30168	1.55066e-07	1	0.0107216	0	3	3	2	14	5	21	13.3333
ENSG00000205277_MUC12	52	13	-31.3333	-3.18605	1.86349e-05	-3.14844	-4.18795e-07	0.499881	9.49441e-05	46	62	29	45.6667	16	10	17	14.3333
ENSG00000205325_AC005863.1	13	0	4.33333	#DIV/0!	0.00309197	34.6965	5.67426e-08	1	0.0107956	0	0	0	0	13	0	0	4.33333
ENSG00000205426_KRT81	25	10	-14.6667	-7.28571	0.000135218	-7.08391	-1.98604e-07	1	0.000610542	13	25	13	17	4	3	0	2.33333
ENSG00000205436_EXOC3L4	6	0	-3.66667	#DIV/0!	0.00653236	-30.7173	-5.00419e-08	1	0.0210134	6	0	5	3.66667	0	0	0	0
ENSG00000205544_TMEM256	176	33	113.333	2.19718	1.13368e-06	2.16178	1.48585e-06	0.0304109	6.72659e-06	98	109	77	94.6667	240	253	131	208
ENSG00000205562_AL049775.1	103	75	80.6667	3.28302	1.56385e-13	3.25224	1.079e-06	4.19504e-09	1.72635e-12	46	28	32	35.3333	131	110	107	116
ENSG00000205670_SMIM11A	421	5	138.667	13.2353	2.44525e-06	12.5076	1.78367e-06	0.0655937	1.39561e-05	8	17	9	11.3333	429	8	13	150
ENSG00000205740_AL359878.1	32	20	26	2.81395	2.51764e-05	2.78243	3.4899e-07	0.675358	0.000126377	13	17	13	14.3333	45	33	43	40.3333
ENSG00000205835_GMNC	8	6	6.66667	21	0.00150542	15.5112	8.96215e-08	1	0.00563063	0	1	0	0.333333	8	6	7	7
ENSG00000206120_EGFEM1P	15	4	-8	-25	0.000450537	-19.1934	-1.12866e-07	1	0.00187114	4	6	15	8.33333	0	0	1	0.333333
ENSG00000206129_AC006305.1	16	2	9.33333	15	0.000715848	13.0615	1.27963e-07	1	0.00285838	1	1	0	0.666667	11	3	16	10
ENSG00000206195_DUXAP8	7	2	4.33333	14	0.0109429	10.1472	5.72775e-08	1	0.0330417	0	0	1	0.333333	7	5	2	4.66667
ENSG00000206341_HLA-H	89	18	-44	-2.60976	0.000510108	-2.64348	-5.99571e-07	1	0.00209936	104	43	67	71.3333	25	42	15	27.3333
ENSG00000206384_COL6A6	24	17	-19	-20	1.1785e-07	-18.0754	-2.60654e-07	0.00316133	7.83672e-07	19	17	24	20	0	0	3	1
ENSG00000206417_H1FX-AS1	111	72	-81	-2.25907	1.34723e-06	-2.28894	-1.10699e-06	0.0361395	7.92012e-06	155	155	126	145.333	95	54	44	64.3333
ENSG00000206503_HLA-A	11715	8837	-10357.7	-2.06048	0	-2.08388	-0.000142069	0	0	20718	20708	18948	20124.7	10111	10187	9003	9767
ENSG00000206712_RNU6-26P	41	10	23.6667	3.02857	0.000943993	2.98304	3.17339e-07	1	0.00368168	17	5	13	11.6667	46	23	37	35.3333
ENSG00000207200_RNU6-45P	8	1	-4.66667	-15	0.00595738	-11.5297	-6.53225e-08	1	0.019453	0	7	8	5	0	0	1	0.333333
ENSG00000207547_MIR25	14	2	-8.33333	-6	0.00750438	-5.73391	-1.15273e-07	1	0.0238062	4	14	12	10	0	2	3	1.66667
ENSG00000207597_MIR490	6	0	-3.33333	#DIV/0!	0.00972079	-26.9976	-4.37783e-08	1	0.0297468	6	4	0	3.33333	0	0	0	0
ENSG00000207650_MIR570	22	4	-9.33333	-4.11111	0.0173131	-4.25	-1.35477e-07	1	0.0493282	2	12	23	12.3333	6	1	2	3
ENSG00000210196_MT-TP	47	9	30	2.05882	0.00115875	2.05667	4.05319e-07	1	0.00444241	31	32	22	28.3333	69	40	66	58.3333
ENSG00000211714_TRBV7-3	11	2	5	#DIV/0!	0.00154623	40.2611	6.61131e-08	1	0.00575041	0	0	0	0	11	2	2	5
ENSG00000211751_TRBC1	10	0	-3.33333	#DIV/0!	0.00972079	-27.3514	-4.4374e-08	1	0.0297468	0	10	0	3.33333	0	0	0	0
ENSG00000212724_KRTAP2-3	4750	3510	3963.33	2.67347	1.08938e-68	2.6467	5.2909e-05	2.92227e-64	2.78312e-67	2423	2461	2221	2368.33	6091	6971	5933	6331.67
ENSG00000212725_KRTAP2-1	16	7	10.3333	4.875	0.00177084	4.61856	1.37493e-07	1	0.00650544	1	4	3	2.66667	12	17	10	13
ENSG00000213057_C1orf220	40	23	-28	-3.15385	0.000210622	-3.23085	-3.88551e-07	1	0.000926218	34	44	45	41	11	23	5	13
ENSG00000213139_CRYGS	51	17	-25.6667	-2.48077	0.00105025	-2.50113	-3.47939e-07	1	0.00406477	59	35	35	43	26	18	8	17.3333
ENSG00000213160_KLHL23	277	184	-229.667	-4.23474	6.08309e-35	-4.23513	-3.09977e-06	1.63179e-30	1.23714e-33	341	308	253	300.667	64	69	80	71
ENSG00000213199_ASIC3	44	15	-28.6667	-5.52632	1.53364e-06	-5.53439	-3.93055e-07	0.04114	8.94152e-06	21	49	35	35	8	5	6	6.33333
ENSG00000213304_AC008481.2	12	7	8.33333	7.25	0.0030157	6.79097	1.13064e-07	1	0.010601	1	3	0	1.33333	9	8	12	9.66667
ENSG00000213347_MXD3	216	146	-173	-2.68506	3.64006e-14	-2.70772	-2.36794e-06	9.76445e-10	4.207e-13	247	308	272	275.667	101	92	115	102.667
ENSG00000213385_AC105052.2	12	1	-5.66667	-18	0.00335786	-13.2083	-7.48836e-08	1	0.0116345	5	12	1	6	1	0	0	0.333333
ENSG00000213390_ARHGAP19	768	322	-549.333	-2.68852	0	-2.69255	-7.37609e-06	0	0	1046	927	651	874.667	369	329	278	325.333
ENSG00000213397_HAUS7	29	13	-17	-2.88889	0.00980968	-2.86243	-2.30051e-07	1	0.0299884	30	24	24	26	1	15	11	9
ENSG00000213417_KRTAP2-4	335	193	246.667	2.25637	1.76143e-13	2.24149	3.30231e-06	4.72503e-09	1.93411e-12	224	182	183	196.333	376	517	436	443
ENSG00000213420_GPC2	85	62	-66.3333	-2.49624	1.77347e-06	-2.52118	-9.09908e-07	0.0475733	1.0275e-05	113	106	113	110.667	28	61	44	44.3333
ENSG00000213468_FIRRE	7	0	-3	#DIV/0!	0.0147215	-24.7446	-3.99844e-08	1	0.0427107	7	0	2	3	0	0	0	0
ENSG00000213513_IMPDH1P5	23	11	15.6667	2.23684	0.00310959	2.19942	2.08366e-07	1	0.0108486	14	10	14	12.6667	33	25	27	28.3333
ENSG00000213542_AC007000.1	16	10	-12.3333	-6.28571	0.000147589	-6.1142	-1.68005e-07	1	0.000663494	13	17	14	14.6667	3	3	1	2.33333
ENSG00000213640_EEF1DP4	7	0	4	#DIV/0!	0.004461	33.5182	5.47585e-08	1	0.0149695	0	0	0	0	0	5	7	4
ENSG00000213694_S1PR3	5134	3639	-4200.67	-2.14825	0	-2.17851	-5.76888e-05	0	0	8230	7942	7405	7859	4113	3766	3096	3658.33
ENSG00000213782_DDX47	46	14	-26.6667	-2.70213	0.000877678	-2.73196	-3.61756e-07	1	0.00344358	45	51	31	42.3333	25	17	5	15.6667
ENSG00000213928_IRF9	37	18	-26.6667	-2.26984	0.000236515	-2.28747	-3.66181e-07	1	0.00103116	39	56	48	47.6667	19	21	23	21
ENSG00000213949_ITGA1	7015	4288	-5691.67	-2.49925	0	-2.52014	-7.72229e-05	0	0	10253	10219	7992	9488	4447	3704	3238	3796.33
ENSG00000213976_AC010615.1	41	24	-27.6667	-7.38462	6.82208e-07	-7.15539	-3.74046e-07	0.0183002	4.16862e-06	27	42	27	32	3	1	9	4.33333
ENSG00000214106_PAXIP1-AS2	242	124	-184.333	-2.28605	8.91871e-17	-2.29528	-2.49539e-06	2.39244e-12	1.20892e-15	339	378	266	327.667	142	152	136	143.333
ENSG00000214290_COLCA2	44	9	-24.3333	-10.125	8.59772e-05	-10.2251	-3.43004e-07	1	0.000399643	27	10	44	27	0	7	1	2.66667
ENSG00000214357_NEURL1B	679	415	-528.667	-3.79718	2.92192e-33	-3.81131	-7.15491e-06	7.83806e-29	5.82755e-32	718	825	610	717.667	226	146	195	189
ENSG00000214360_EFCAB9	6	3	4.66667	#DIV/0!	0.00217268	37.9471	6.22165e-08	1	0.00784098	0	0	0	0	5	6	3	4.66667
ENSG00000214518_KRTAP2-2	24	6	14.6667	4.66667	0.00210419	4.7099	2.01192e-07	1	0.00763076	8	4	0	4	10	22	24	18.6667
ENSG00000214544_GTF2IRD2P1	27	3	8.66667	4.71429	0.0163713	4.51314	1.15207e-07	1	0.046949	4	2	1	2.33333	0	27	6	11
ENSG00000214776_AC092821.1	19	10	-12.3333	-5.11111	0.00226479	-5.05993	-1.68074e-07	1	0.00814509	19	12	15	15.3333	2	7	0	3
ENSG00000214814_FER1L6	27	13	-20.3333	-4.05	7.39264e-06	-3.99513	-2.73405e-07	0.198308	3.9741e-05	33	28	20	27	6	7	7	6.66667
ENSG00000214826_DDX12P	78	42	-56	-2.51351	5.50199e-08	-2.532	-7.63834e-07	0.00147591	3.79997e-07	110	78	91	93	43	32	36	37
ENSG00000214900_LINC01588	260	114	163.333	4.37931	2.59341e-11	4.22561	2.15593e-06	6.95683e-07	2.43416e-10	41	39	65	48.3333	181	299	155	211.667
ENSG00000214922_HLA-F-AS1	32	11	-21	-2.75	0.000908973	-2.77414	-2.89784e-07	1	0.00355803	24	39	36	33	7	16	13	12
ENSG00000215032_GNL3LP1	8	1	-3.33333	#DIV/0!	0.00972079	-27.5056	-4.46337e-08	1	0.0297468	1	8	1	3.33333	0	0	0	0
ENSG00000215146_BX322639.1	7	0	-3	#DIV/0!	0.0147215	-24.6233	-3.97801e-08	1	0.0427107	2	7	0	3	0	0	0	0
ENSG00000215182_MUC5AC	5	2	-3.33333	#DIV/0!	0.00972079	-28.3149	-4.59965e-08	1	0.0297468	2	3	5	3.33333	0	0	0	0
ENSG00000215246_AC116351.1	19	12	-14	-7	6.03841e-05	-6.80515	-1.89935e-07	1	0.000287658	19	15	15	16.3333	3	4	0	2.33333
ENSG00000215262_KCNU1	56	13	-26.3333	-2.975	0.000951217	-2.92691	-3.4872e-07	1	0.00370662	64	29	26	39.6667	8	19	13	13.3333
ENSG00000215533_LINC00189	67	53	-58	-7.44444	2.12566e-16	-7.42664	-7.86232e-07	5.70208e-12	2.83122e-15	69	72	60	67	5	15	7	9
ENSG00000215571_GRK6P1	8	0	-3	#DIV/0!	0.0147215	-24.9394	-4.03124e-08	1	0.0427107	0	8	1	3	0	0	0	0
ENSG00000215692_AC114730.1	15	7	-10.3333	-3.06667	0.00637861	-3.07228	-1.42226e-07	1	0.02069	11	19	16	15.3333	7	4	4	5
ENSG00000215784_FAM72D	67	43	-53.3333	-4.26531	5.44746e-12	-4.24633	-7.20611e-07	1.46128e-07	5.38423e-11	71	80	58	69.6667	13	15	21	16.3333
ENSG00000216809_AL589993.1	32	10	-18.3333	-5.58333	5.67787e-05	-5.4344	-2.45819e-07	1	0.000271447	35	14	18	22.3333	3	5	4	4
ENSG00000217416_ISCA1P1	54	34	39	2.67143	5.91741e-06	2.66295	5.26664e-07	0.158735	3.21977e-05	32	17	21	23.3333	61	55	71	62.3333
ENSG00000217801_AL390719.1	133	58	-92	-2.85235	2.22622e-11	-2.85311	-1.23966e-06	5.97182e-07	2.09538e-10	141	178	106	141.667	45	56	48	49.6667
ENSG00000218052_ADAMTS7P4	56	37	-41	-2.92188	1.14864e-07	-2.94	-5.56905e-07	0.00308123	7.64384e-07	72	60	55	62.3333	30	18	16	21.3333
ENSG00000218890_NUFIP1P1	24	7	-15.3333	-3	0.00106187	-2.95162	-2.04785e-07	1	0.00410677	30	24	15	23	8	6	9	7.66667
ENSG00000218980_FTH1P15	15	1	-6	#DIV/0!	0.000596435	-48.6818	-8.02929e-08	1	0.00241609	1	15	2	6	0	0	0	0
ENSG00000218996_ARL4AP5	6	2	-4	#DIV/0!	0.004461	-33.3835	-5.45316e-08	1	0.0149695	2	6	4	4	0	0	0	0
ENSG00000219023_AL033519.2	52	32	40.3333	2.92063	4.23914e-07	2.87277	5.37574e-07	0.0113715	2.64946e-06	25	14	24	21	62	66	56	61.3333
ENSG00000219626_FAM228B	215	105	147.667	2.09926	8.80629e-11	2.08299	1.96966e-06	2.36229e-06	7.93779e-10	146	137	120	134.333	335	242	269	282
ENSG00000219814_RPL23AP47	9	0	3	#DIV/0!	0.0147215	24.4169	3.94325e-08	1	0.0427107	0	0	0	0	9	0	0	3
ENSG00000219891_ZSCAN12P1	31	11	-18	-2.92857	0.000945577	-2.91742	-2.4449e-07	1	0.00368733	20	39	23	27.3333	8	9	11	9.33333
ENSG00000220785_MTMR9LP	192	141	-162	-3.28169	3.76989e-27	-3.30918	-2.20241e-06	1.01127e-22	6.75984e-26	254	231	214	233	73	78	62	71
ENSG00000220793_RPL21P119	5	2	3.33333	#DIV/0!	0.00972079	27.5723	4.47459e-08	1	0.0297468	0	0	0	0	2	5	3	3.33333
ENSG00000221643_SNORA77	17	1	7.33333	8.33333	0.00529628	7.39266	9.77117e-08	1	0.0175333	0	2	1	1	17	1	7	8.33333
ENSG00000221698_MIR548H3	12	0	4	#DIV/0!	0.00309197	34.4114	5.62626e-08	1	0.0107956	0	0	0	0	0	0	12	4
ENSG00000221829_FANCG	459	256	-333	-2.07535	4.90719e-14	-2.08651	-4.53805e-06	1.31635e-09	5.63025e-13	619	725	584	642.667	266	335	328	309.667
ENSG00000221845_C7orf65	8	6	-7	#DIV/0!	0.000251024	-57.4163	-9.50014e-08	1	0.00108889	8	6	7	7	0	0	0	0
ENSG00000221852_KRTAP1-5	889	663	749.667	2.40562	1.48308e-47	2.38478	1.00017e-05	3.97837e-43	3.36865e-46	534	588	478	533.333	1367	1285	1197	1283
ENSG00000221869_CEBPD	4799	4103	-4357	-3.92155	0	-3.9975	-5.9828e-05	0	0	5884	5609	6052	5848.33	1506	1715	1253	1491.33
ENSG00000221955_SLC12A8	608	327	-494.667	-2.94241	3.20306e-31	-2.93353	-6.63976e-06	8.5922e-27	6.16813e-30	849	822	577	749.333	250	241	273	254.667
ENSG00000221963_APOL6	1677	1025	-1342.67	-3.2144	0	-3.22102	-1.81252e-05	0	0	2207	1998	1642	1949	672	530	617	606.333
ENSG00000221990_EXOC3-AS1	121	45	80.6667	2.28723	1.09601e-08	2.26749	1.07108e-06	0.000294005	8.13968e-08	76	65	47	62.6667	168	152	110	143.333
ENSG00000221995_TIAF1	152	86	110.667	3.075	9.70217e-12	3.01061	1.46783e-06	2.60261e-07	9.43657e-11	56	40	64	53.3333	192	158	142	164
ENSG00000222035_KIAA2012-AS1	7	4	-4.66667	-15	0.00803727	-11.2952	-6.31488e-08	1	0.0252844	4	7	4	5	1	0	0	0.333333
ENSG00000223343_AC137630.1	9	1	-4	-13	0.0150429	-9.83115	-5.42186e-08	1	0.043488	1	9	3	4.33333	0	1	0	0.333333
ENSG00000223345_HIST2H2BA	22	6	-12	-3.4	0.00710228	-3.46794	-1.6885e-07	1	0.0226592	16	10	25	17	4	8	3	5
ENSG00000223382_LINC01778	32	14	-18	-2.38462	0.00390243	-2.45172	-2.53868e-07	1	0.0133337	25	28	40	31	20	11	8	13
ENSG00000223393_AL118511.1	41	18	-27.3333	-3.34286	2.15908e-05	-3.34803	-3.68721e-07	0.579173	0.000109175	42	47	28	39	19	10	6	11.6667
ENSG00000223396_RPS10P7	77	20	41	2.48193	0.00088213	2.40655	5.38953e-07	1	0.00346003	20	26	37	27.6667	97	46	63	68.6667
ENSG00000223478_AL441992.1	69	53	54.6667	2.17143	1.24658e-06	2.16413	7.35514e-07	0.0334394	7.36876e-06	59	40	41	46.6667	101	94	109	101.333
ENSG00000223485_LINC01615	30	13	-18.3333	-2.03774	0.00632182	-2.04107	-2.5041e-07	1	0.0205331	32	41	35	36	19	11	23	17.6667
ENSG00000223547_ZNF844	235	109	163.667	2.49695	3.57534e-14	2.48473	2.18233e-06	9.59084e-10	4.13934e-13	136	114	78	109.333	313	283	223	273
ENSG00000223586_LINC01312	13	0	5.33333	#DIV/0!	0.00154623	42.4335	6.97712e-08	1	0.00575041	0	0	0	0	13	3	0	5.33333
ENSG00000223609_HBD	1140	814	-958	-18.5244	4.16873e-173	-18.6089	-1.29598e-05	1.11826e-168	1.19728e-171	990	1179	869	1012.67	70	39	55	54.6667
ENSG00000223638_RFPL4A	11	4	7	6.25	0.0114027	5.66613	9.39876e-08	1	0.034299	1	0	3	1.33333	5	11	9	8.33333
ENSG00000223652_AC106786.1	55	18	-34.3333	-2.2716	0.000314681	-2.26538	-4.63513e-07	1	0.00134352	63	70	51	61.3333	33	15	33	27
ENSG00000223742_AC112495.1	7	0	4	#DIV/0!	0.004461	32.2016	5.25414e-08	1	0.0149695	0	0	0	0	7	5	0	4
ENSG00000223786_AL357507.1	13	2	-5.66667	-9.5	0.00823593	-8.37397	-7.78446e-08	1	0.0258245	0	13	6	6.33333	2	0	0	0.666667
ENSG00000223923_AC010136.1	13	1	-5	-16	0.00595738	-11.7363	-6.59151e-08	1	0.019453	3	13	0	5.33333	0	1	0	0.333333
ENSG00000223930_AC117453.1	13	6	-9	-6.4	0.00381821	-6.21606	-1.2415e-07	1	0.0130776	7	13	12	10.6667	1	4	0	1.66667
ENSG00000223949_ROR1-AS1	28	13	-20	-61	2.26504e-09	-44.6116	-2.68155e-07	6.07596e-05	1.80189e-08	20	28	13	20.3333	0	1	0	0.333333
ENSG00000224020_MIR181A2HG	44	2	-20.3333	-2	0.00872086	-2.00917	-2.74679e-07	1	0.0271799	41	55	26	40.6667	24	26	11	20.3333
ENSG00000224023_EDRF1-DT	15	2	7.66667	8.66667	0.00353632	7.90868	1.05599e-07	1	0.0121951	0	2	1	1	3	8	15	8.66667
ENSG00000224116_INHBA-AS1	28	15	17	2.08511	0.0045422	2.07074	2.27296e-07	1	0.0152268	22	14	11	15.6667	39	30	29	32.6667
ENSG00000224152_AC009506.1	46	6	-21	-2.05	0.00833782	-2.03031	-2.7815e-07	1	0.0261135	64	33	26	41	20	22	18	20
ENSG00000224165_DNAJC27-AS1	53	16	35.6667	3.675	4.66859e-07	3.60228	4.72167e-07	0.0125235	2.90973e-06	15	15	10	13.3333	63	53	31	49
ENSG00000224186_C5orf66	201	128	-162	-2.19118	1.81584e-11	-2.23338	-2.24676e-06	4.87099e-07	1.7273e-10	270	312	312	298	142	155	111	136
ENSG00000224259_LINC01133	227	180	-202.333	-7.67033	2.85914e-33	-7.68155	-2.74617e-06	7.66963e-29	5.70657e-32	238	243	217	232.667	37	16	38	30.3333
ENSG00000224280_AC005014.1	6	0	-3	#DIV/0!	0.0147215	-24.3989	-3.94023e-08	1	0.0427107	6	3	0	3	0	0	0	0
ENSG00000224294_PINCR	6	3	5	#DIV/0!	0.00154623	40.5284	6.65632e-08	1	0.00575041	0	0	0	0	6	6	3	5
ENSG00000224358_TMCO1-AS1	19	3	12.3333	2.68182	0.00885028	2.59799	1.61538e-07	1	0.0275352	7	8	7	7.33333	26	23	10	19.6667
ENSG00000224376_AC017104.1	26	3	-12.6667	-4.16667	0.00632699	-4.22428	-1.75064e-07	1	0.0205474	8	26	16	16.6667	7	5	0	4
ENSG00000224383_PRR29	16	13	12	4.6	0.0095479	4.27618	1.59215e-07	1	0.0294394	2	0	8	3.33333	16	15	15	15.3333
ENSG00000224389_C4B	31	13	-19	-6.18182	2.36825e-05	-6.11576	-2.56957e-07	0.635283	0.000119212	20	31	17	22.6667	7	4	0	3.66667
ENSG00000224409_AC114489.1	18	3	8	5.8	0.0125114	5.2379	1.04526e-07	1	0.0373075	1	1	3	1.66667	19	6	4	9.66667
ENSG00000224413_AP001476.1	54	38	-45.6667	-3.2459	1.00193e-08	-3.28091	-6.27421e-07	0.000268767	7.46368e-08	59	67	72	66	18	22	21	20.3333
ENSG00000224420_ADM5	16	9	-10	-2.875	0.0135269	-2.81693	-1.34763e-07	1	0.040002	19	13	14	15.3333	4	3	9	5.33333
ENSG00000224424_PRKAR2A-AS1	25	13	14.6667	2.62963	0.0089294	2.5361	1.93069e-07	1	0.0277332	7	6	14	9	20	31	20	23.6667
ENSG00000224505_AC138150.1	25	16	17.6667	5.41667	2.17825e-05	5.25857	2.36448e-07	0.584315	0.000110061	7	2	3	4	27	19	19	21.6667
ENSG00000224592_AL139158.2	15	3	5.66667	6.66667	0.0156428	5.73751	7.41493e-08	1	0.0450574	0	0	3	1	3	15	2	6.66667
ENSG00000224614_TNK2-AS1	6	2	4.33333	#DIV/0!	0.00309197	35.6918	5.84186e-08	1	0.0107956	0	0	0	0	6	2	5	4.33333
ENSG00000224616_RTCA-AS1	169	120	130	2.74888	7.31675e-10	2.75786	1.75485e-06	1.96272e-05	6.06714e-09	109	58	56	74.3333	225	178	210	204.333
ENSG00000224743_TEX26-AS1	10	3	-6.66667	#DIV/0!	0.000332064	-54.6382	-9.03231e-08	1	0.00140965	10	3	7	6.66667	0	0	0	0
ENSG00000224812_TMEM72-AS1	11	5	7.66667	12.5	0.0012097	10.5091	1.02107e-07	1	0.00461598	1	0	1	0.666667	11	8	6	8.33333
ENSG00000224848_AL589843.1	11	0	6.33333	10.5	0.00504488	9.07067	8.67132e-08	1	0.0167735	1	0	1	0.666667	1	9	11	7
ENSG00000224875_AC083949.1	9	0	-4.33333	#DIV/0!	0.00309197	-36.1557	-5.91998e-08	1	0.0107956	0	9	4	4.33333	0	0	0	0
ENSG00000224939_LINC00184	24	5	12.6667	13.6667	0.00020791	12.2197	1.69021e-07	1	0.000915194	1	2	0	1	24	6	11	13.6667
ENSG00000224969_AL645608.1	12	0	4	#DIV/0!	0.004461	32.13	5.24209e-08	1	0.0149695	0	0	0	0	12	0	0	4
ENSG00000224992_AL445645.1	9	0	-5	#DIV/0!	0.0011135	-42.7413	-7.02895e-08	1	0.00428422	0	6	9	5	0	0	0	0
ENSG00000225096_AL445250.1	11	9	-9	-10	0.00139902	-8.99724	-1.22936e-07	1	0.00526865	9	10	11	10	0	0	3	1
ENSG00000225151_GOLGA2P7	39	15	-23.3333	-2.22807	0.000317959	-2.2415	-3.1767e-07	1	0.001356	53	36	38	42.3333	21	22	14	19
ENSG00000225300_AL591623.1	10	0	3.33333	#DIV/0!	0.00972079	26.9906	4.37664e-08	1	0.0297468	0	0	0	0	10	0	0	3.33333
ENSG00000225335_AC016027.1	25	5	13.3333	2.42857	0.0174077	2.46254	1.8328e-07	1	0.0495416	15	10	3	9.33333	26	14	28	22.6667
ENSG00000225339_AL354740.1	173	136	153.333	2.31805	2.13735e-13	2.29654	2.05051e-06	5.73343e-09	2.33351e-12	109	126	114	116.333	282	250	277	269.667
ENSG00000225383_SFTA1P	114	90	98.3333	4.64198	2.95198e-19	4.60512	1.32516e-06	7.91868e-15	4.41398e-18	30	24	27	27	117	121	138	125.333
ENSG00000225511_LINC00475	122	60	-83.3333	-2.21951	1.64001e-09	-2.22563	-1.12743e-06	4.39932e-05	1.32112e-08	181	146	128	151.667	78	59	68	68.3333
ENSG00000225614_ZNF469	9600	8099	-8670.33	-3.15895	0	-3.20881	-0.000118874	0	0	13142	12244	12673	12686.3	4145	4361	3542	4016
ENSG00000225649_AC064875.1	24	10	14.3333	15.3333	2.03893e-05	13.4065	1.90976e-07	0.546942	0.00010349	0	1	2	1	11	24	11	15.3333
ENSG00000225721_AL592166.1	15	6	10	7	0.00228905	6.69212	1.35276e-07	1	0.00822885	4	1	0	1.66667	15	7	13	11.6667
ENSG00000225764_P3H2-AS1	15	8	9.33333	3.54545	0.0165114	3.52799	1.27081e-07	1	0.0473002	4	7	0	3.66667	12	12	15	13
ENSG00000225783_MIAT	356	331	-335	-4.41837	8.31843e-40	-4.47514	-4.57968e-06	2.23142e-35	1.80098e-38	433	426	440	433	115	84	95	98
ENSG00000225793_AL080250.1	36	23	24.6667	2.1746	0.000527049	2.17108	3.33519e-07	1	0.00216674	27	19	17	21	42	42	53	45.6667
ENSG00000225806_AL121917.1	25	17	19	2.35714	0.000591786	2.32965	2.53679e-07	1	0.00240456	17	13	12	14	32	37	30	33
ENSG00000225828_FAM229A	116	58	-85	-1.98456	2.29837e-06	-2.02178	-1.18591e-06	0.0616537	1.31654e-05	175	142	197	171.333	94	84	81	86.3333
ENSG00000225968_ELFN1	90	22	43.6667	2.35052	0.00178302	2.27702	5.71188e-07	1	0.00654662	24	31	42	32.3333	53	114	61	76
ENSG00000226091_LINC00937	5	0	-3	#DIV/0!	0.0147215	-25.7698	-4.17107e-08	1	0.0427107	0	4	5	3	0	0	0	0
ENSG00000226125_LINC01907	8	4	6	19	0.00255124	13.9003	8.07783e-08	1	0.00908618	0	0	1	0.333333	8	4	7	6.33333
ENSG00000226237_GAS1RR	45	8	-23.6667	-8.88889	2.64856e-05	-8.52739	-3.13185e-07	0.710476	0.000132477	24	46	10	26.6667	2	6	1	3
ENSG00000226380_AC016831.1	320	96	188.333	2.31395	2.02315e-07	2.32314	2.5209e-06	0.00542709	1.31311e-06	196	155	79	143.333	345	399	251	331.667
ENSG00000226571_AL592429.2	77	39	51.6667	6.16667	3.72308e-08	6.05645	6.88526e-07	0.000998716	2.61855e-07	19	2	9	10	79	58	48	61.6667
ENSG00000226650_KIF4B	16	12	-12.6667	-2	0.0119105	-2.00956	-1.73543e-07	1	0.0357102	26	25	25	25.3333	15	10	13	12.6667
ENSG00000226674_TEX41	13	5	-8.66667	-14	0.000935538	-11.6749	-1.15007e-07	1	0.00365189	13	10	5	9.33333	0	0	2	0.666667
ENSG00000226679_AL606748.1	7	1	4.33333	#DIV/0!	0.00309197	35.7674	5.8546e-08	1	0.0107956	0	0	0	0	1	7	5	4.33333
ENSG00000226798_AL138749.1	8	0	3	#DIV/0!	0.0147215	24.4295	3.94538e-08	1	0.0427107	0	0	0	0	8	1	0	3
ENSG00000226803_ZNF451-AS1	16	6	9.33333	4.11111	0.0127947	4.07451	1.27556e-07	1	0.0380971	3	6	0	3	12	9	16	12.3333
ENSG00000226806_AC011893.1	35	17	-22.3333	-4.35	3.92072e-05	-4.32023	-3.00036e-07	1	0.000191329	38	28	21	29	13	4	3	6.66667
ENSG00000226887_ERVMER34-1	30	9	-19.3333	-12.6	2.66838e-05	-11.7353	-2.55874e-07	0.715792	0.000133295	24	30	9	21	0	5	0	1.66667
ENSG00000226935_LINC00161	20	9	-12.6667	-8.6	0.000215295	-8.15265	-1.70592e-07	1	0.000945064	13	20	10	14.3333	1	4	0	1.66667
ENSG00000226965_AC073114.1	35	7	18.3333	2.12245	0.0101361	2.08157	2.42977e-07	1	0.0308837	18	11	20	16.3333	25	46	33	34.6667
ENSG00000227036_LINC00511	93	49	-69.3333	-2.10638	2.70668e-06	-2.13346	-9.59212e-07	0.0726068	1.536e-05	134	114	148	132	55	65	68	62.6667
ENSG00000227110_LMCD1-AS1	52	22	29.3333	2.6	0.00219464	2.58328	3.88826e-07	1	0.00790961	33	11	11	18.3333	63	51	29	47.6667
ENSG00000227193_AC244453.1	9	1	-4.33333	#DIV/0!	0.00309197	-35.8435	-5.86741e-08	1	0.0107956	1	9	3	4.33333	0	0	0	0
ENSG00000227200_AL162724.1	6	5	5.33333	17	0.0044542	12.4544	7.17249e-08	1	0.0149695	0	0	1	0.333333	6	5	6	5.66667
ENSG00000227252_AC012063.1	55	35	35.6667	2.04902	0.00046183	2.05377	4.84201e-07	1	0.00191485	47	27	28	34	64	63	82	69.6667
ENSG00000227258_SMIM2-AS1	15	3	6.66667	7.66667	0.00652072	7.09173	9.24731e-08	1	0.0210134	2	0	1	1	4	4	15	7.66667
ENSG00000227359_AC017074.1	42	12	20	2.2	0.00754385	2.19414	2.68117e-07	1	0.0239201	16	26	8	16.6667	50	28	32	36.6667
ENSG00000227421_LINC01724	8	1	3.66667	#DIV/0!	0.00653236	30.0301	4.88848e-08	1	0.0210134	0	0	0	0	1	8	2	3.66667
ENSG00000227462_PSME2P6	8	1	4.66667	15	0.0109429	10.8923	6.10952e-08	1	0.0330417	0	1	0	0.333333	7	8	0	5
ENSG00000227470_AC073415.1	9	0	-3	#DIV/0!	0.0147215	-24.7363	-3.99703e-08	1	0.0427107	0	9	0	3	0	0	0	0
ENSG00000227471_AKR1B15	16	5	-9.33333	#DIV/0!	4.33353e-05	-75.1824	-1.24918e-07	1	0.000210135	7	16	5	9.33333	0	0	0	0
ENSG00000227495_AC004771.1	5	0	-3	#DIV/0!	0.0147215	-25.7698	-4.17107e-08	1	0.0427107	0	4	5	3	0	0	0	0
ENSG00000227533_SLC2A1-AS1	96	36	58.6667	2.09317	5.07859e-05	2.06969	7.74793e-07	1	0.00024384	74	42	45	53.6667	138	118	81	112.333
ENSG00000227544_AC018647.1	20	18	-18.3333	-19.3333	2.83395e-08	-17.4546	-2.49625e-07	0.000760206	2.01807e-07	19	19	20	19.3333	0	1	2	1
ENSG00000227619_AL391056.1	22	11	17	2.64516	0.000658723	2.58734	2.25437e-07	1	0.00264485	9	11	11	10.3333	31	29	22	27.3333
ENSG00000227632_AC018804.1	88	2	-28.6667	-22.5	3.7777e-06	-20.1215	-3.77091e-07	0.101337	2.10548e-05	0	88	2	30	0	2	2	1.33333
ENSG00000227704_AL354892.1	22	6	-13.6667	-4.41667	0.000937236	-4.36521	-1.83691e-07	1	0.00365799	22	19	12	17.6667	6	6	0	4
ENSG00000227811_INKA2-AS1	101	3	45.6667	2.1913	0.00514507	2.10743	5.85425e-07	1	0.0170855	24	46	45	38.3333	125	79	48	84
ENSG00000228126_FALEC	20	9	13.3333	2.42857	0.00472701	2.38133	1.76949e-07	1	0.0158088	10	9	9	9.33333	21	29	18	22.6667
ENSG00000228172_AL020996.1	25	16	16.6667	2.5625	0.00366377	2.48541	2.20247e-07	1	0.0125791	9	7	16	10.6667	25	32	25	27.3333
ENSG00000228221_LINC00578	12	6	-8.33333	-9.33333	0.00147298	-8.50952	-1.13561e-07	1	0.00552008	7	12	9	9.33333	0	2	1	1
ENSG00000228235_AP001476.3	33	18	-23.3333	-18.5	7.65457e-09	-17.5739	-3.22739e-07	0.000205334	5.77267e-08	21	20	33	24.6667	2	2	0	1.33333
ENSG00000228238_AL096803.1	10	0	4.66667	#DIV/0!	0.00217268	37.4132	6.13174e-08	1	0.00784098	0	0	0	0	4	10	0	4.66667
ENSG00000228314_CYP4F29P	51	11	-30.3333	-4.37037	9.80287e-05	-4.51032	-4.24848e-07	1	0.000452602	44	19	55	39.3333	15	8	4	9
ENSG00000228431_ARL5AP3	11	0	-3.66667	#DIV/0!	0.00653236	-29.9642	-4.87738e-08	1	0.0210134	0	11	0	3.66667	0	0	0	0
ENSG00000228436_AL139260.1	102	80	83.6667	2.41011	2.50249e-11	2.39409	1.12005e-06	6.71292e-07	2.35129e-10	59	70	49	59.3333	139	151	139	143
ENSG00000228485_GRK5-IT1	11	2	-6.33333	#DIV/0!	0.000596435	-50.5403	-8.34225e-08	1	0.00241609	11	6	2	6.33333	0	0	0	0
ENSG00000228506_AL513550.1	88	52	-64.6667	-2.15476	2.75055e-06	-2.14737	-8.71425e-07	0.0737836	1.55958e-05	134	125	103	120.667	46	51	71	56
ENSG00000228606_AL139011.1	34	16	-25	-2.17188	0.00015384	-2.17315	-3.38345e-07	1	0.000689745	53	48	38	46.3333	23	19	22	21.3333
ENSG00000228639_ROCR	7	0	-3	#DIV/0!	0.0147215	-26.076	-4.22264e-08	1	0.0427107	2	0	7	3	0	0	0	0
ENSG00000228661_AC090587.1	8	2	4.66667	15	0.00803727	10.8399	6.16147e-08	1	0.0252844	0	0	1	0.333333	8	5	2	5
ENSG00000228696_ARL17B	27	23	23	2.02985	0.000642467	2.00661	3.06377e-07	1	0.00258438	20	26	21	22.3333	45	47	44	45.3333
ENSG00000228741_AL445985.1	24	12	-16.6667	-3.77778	9.95456e-05	-3.75877	-2.25654e-07	1	0.000459132	27	22	19	22.6667	7	8	3	6
ENSG00000228857_AC104653.1	23	7	13.6667	6.85714	0.000261122	6.5884	1.86731e-07	1	0.00112923	3	1	3	2.33333	14	10	24	16
ENSG00000228906_AL353804.1	41	7	18.3333	3.3913	0.00597097	3.41173	2.4653e-07	1	0.019495	14	8	1	7.66667	42	15	21	26
ENSG00000228919_AC097381.1	7	4	-5.33333	-9	0.0106174	-7.8312	-7.21751e-08	1	0.0321929	6	7	5	6	1	1	0	0.666667
ENSG00000229081_LINC01165	45	13	25	2.04167	0.00308829	2.0173	3.32831e-07	1	0.0107956	31	16	25	24	61	38	48	49
ENSG00000229116_AL137026.1	5	1	-3.66667	#DIV/0!	0.00653236	-29.8783	-4.86292e-08	1	0.0210134	5	5	1	3.66667	0	0	0	0
ENSG00000229152_ANKRD10-IT1	50	16	-34.3333	-2.09574	0.000420051	-2.12355	-4.76045e-07	1	0.00175485	71	49	77	65.6667	33	27	34	31.3333
ENSG00000229214_LINC00242	28	19	-23.6667	-18.75	7.1073e-09	-17.5929	-3.23355e-07	0.000190653	5.38416e-08	28	19	28	25	0	4	0	1.33333
ENSG00000229325_ACAP2-IT1	11	2	-4.66667	-15	0.00595738	-11.8297	-6.64887e-08	1	0.019453	2	2	11	5	0	1	0	0.333333
ENSG00000229373_LINC00452	656	572	576.667	2.24192	8.14672e-28	2.23134	7.73203e-06	2.18536e-23	1.48866e-26	457	540	396	464.333	1029	1052	1042	1041
ENSG00000229525_AC053503.2	8	1	4.33333	#DIV/0!	0.00309197	35.5872	5.82425e-08	1	0.0107956	0	0	0	0	1	8	4	4.33333
ENSG00000229563_LINC01204	81	36	49.3333	2.16535	9.18516e-05	2.14274	6.54955e-07	1	0.000425474	60	28	39	42.3333	91	109	75	91.6667
ENSG00000229689_AC009237.3	223	137	179	2.68339	3.32974e-18	2.64283	2.3766e-06	8.93201e-14	4.77903e-17	98	114	107	106.333	291	321	244	285.333
ENSG00000229694_AL158071.1	65	27	44.6667	3.12698	1.83339e-06	3.03264	5.88479e-07	0.0491807	1.06061e-05	14	22	27	21	79	69	49	65.6667
ENSG00000229827_AC093899.1	8	0	-2.66667	#DIV/0!	0.0147215	-23.7007	-3.82265e-08	1	0.0427107	0	0	8	2.66667	0	0	0	0
ENSG00000229951_AC104695.2	91	70	73.3333	3.55814	2.22633e-12	3.51609	9.80553e-07	5.97214e-08	2.2669e-11	22	40	24	28.6667	113	99	94	102
ENSG00000229988_HBBP1	33	19	-24.3333	#DIV/0!	5.40847e-13	-195.096	-3.26844e-07	1.45082e-08	5.74811e-12	33	21	19	24.3333	0	0	0	0
ENSG00000230002_ALMS1-IT1	15	4	9.33333	8	0.00274045	7.32567	1.23399e-07	1	0.00971617	1	3	0	1.33333	12	15	5	10.6667
ENSG00000230183_CNOT6LP1	55	30	-38.3333	-2.26374	9.7934e-05	-2.27038	-5.2003e-07	1	0.000452243	74	73	59	68.6667	19	43	29	30.3333
ENSG00000230314_ELOVL2-AS1	54	17	-30.6667	-16.3333	8.84921e-09	-15.2404	-4.06159e-07	0.00023738	6.62333e-08	54	25	19	32.6667	4	0	2	2
ENSG00000230325_AL359921.1	24	6	14	2.82609	0.00827986	2.72688	1.8403e-07	1	0.0259562	3	11	9	7.66667	23	27	15	21.6667
ENSG00000230337_EXOSC10-AS1	15	7	8.66667	5.33333	0.00854851	5.0826	1.15656e-07	1	0.0266923	5	0	1	2	15	9	8	10.6667
ENSG00000230417_LINC00595	41	21	25	2.33929	0.00135605	2.33693	3.38879e-07	1	0.00512265	28	11	17	18.6667	41	38	52	43.6667
ENSG00000230526_AC073370.1	9	0	3	#DIV/0!	0.0147215	24.4169	3.94325e-08	1	0.0427107	0	0	0	0	9	0	0	3
ENSG00000230532_AC091133.1	54	30	-35	-5.2	9.87275e-07	-5.16939	-4.72121e-07	0.0264836	5.91417e-06	57	36	37	43.3333	3	16	6	8.33333
ENSG00000230583_GTF2IRD1P1	32	3	13	8.8	0.00120488	7.89939	1.69668e-07	1	0.00460216	2	0	3	1.66667	32	7	5	14.6667
ENSG00000230641_USP12-AS2	23	10	15	6.625	0.000178455	6.48843	2.04252e-07	1	0.000793547	3	5	0	2.66667	17	13	23	17.6667
ENSG00000230647_AC022816.1	8	2	-4.66667	#DIV/0!	0.00154623	-39.6748	-6.51258e-08	1	0.00575041	2	4	8	4.66667	0	0	0	0
ENSG00000230773_AC092650.1	10	5	6.66667	21	0.00150542	15.3851	8.88428e-08	1	0.00563063	0	1	0	0.333333	10	6	5	7
ENSG00000230795_HLA-K	48	28	-31.6667	-4.39286	9.7612e-05	-4.3654	-4.371e-07	1	0.000450911	37	34	52	41	4	6	18	9.33333
ENSG00000230836_LINC01293	159	67	105.333	2.03268	9.13596e-07	2.03712	1.42835e-06	0.0245072	5.48874e-06	104	121	81	102	211	171	240	207.333
ENSG00000230847_OCLNP1	25	7	-13	-2.14706	0.00924095	-2.15771	-1.76799e-07	1	0.0286047	31	22	20	24.3333	15	13	6	11.3333
ENSG00000230870_FBXW11P1	22	8	12	3.11765	0.00616551	3.12694	1.64728e-07	1	0.0200691	9	5	3	5.66667	13	15	25	17.6667
ENSG00000230918_AC008063.1	73	48	-58	-2.70588	9.18989e-08	-2.75488	-8.02685e-07	0.00246519	6.17687e-07	78	96	102	92	43	29	30	34
ENSG00000231007_CDC20P1	78	33	-50.3333	-3.74545	4.22477e-09	-3.71525	-6.73913e-07	0.000113329	3.27637e-08	96	59	51	68.6667	18	18	19	18.3333
ENSG00000231023_LINC00326	5	2	3	#DIV/0!	0.0147215	25.2641	4.08591e-08	1	0.0427107	0	0	0	0	2	2	5	3
ENSG00000231105_AL031728.1	12	0	6.66667	#DIV/0!	0.000332064	54.4311	8.99744e-08	1	0.00140965	0	0	0	0	12	0	8	6.66667
ENSG00000231177_LINC00852	22	10	-12.6667	-3.11111	0.00496227	-3.08784	-1.70541e-07	1	0.0165234	25	17	14	18.6667	4	11	3	6
ENSG00000231249_ITPR1-DT	8	1	-3.66667	#DIV/0!	0.00653236	-30.3506	-4.94244e-08	1	0.0210134	1	8	2	3.66667	0	0	0	0
ENSG00000231333_RPL34P6	8	0	3	#DIV/0!	0.0147215	24.5181	3.96029e-08	1	0.0427107	0	0	0	0	1	8	0	3
ENSG00000231389_HLA-DPA1	10	0	-3.33333	#DIV/0!	0.00972079	-26.7641	-4.33851e-08	1	0.0297468	10	0	0	3.33333	0	0	0	0
ENSG00000231424_BX284613.2	41	5	-18.6667	-7.22222	0.000543296	-6.86746	-2.47588e-07	1	0.00222818	15	41	9	21.6667	5	0	4	3
ENSG00000231607_DLEU2	48	41	-38	-2.80952	5.96976e-05	-2.79091	-5.15359e-07	1	0.000284691	58	62	57	59	14	16	33	21
ENSG00000231666_LINC01704	11	0	5.33333	#DIV/0!	0.0011135	43.6091	7.17509e-08	1	0.00428422	0	0	0	0	0	11	5	5.33333
ENSG00000231672_DIRC3	404	154	-291	-2.56172	2.32426e-17	-2.54871	-3.89051e-06	6.23483e-13	3.21549e-16	569	513	350	477.333	196	165	198	186.333
ENSG00000231690_LINC00574	12	1	-7.66667	#DIV/0!	0.000191291	-60.5559	-1.00288e-07	1	0.000846203	12	10	1	7.66667	0	0	0	0
ENSG00000231701_BMS1P13	25	0	8.33333	#DIV/0!	0.00011359	65.3951	1.08437e-07	1	0.000518903	0	0	0	0	25	0	0	8.33333
ENSG00000231721_LINC-PINT	52	10	28.6667	2.04878	0.0018938	2.0103	3.756e-07	1	0.00693154	32	24	26	27.3333	56	76	36	56
ENSG00000231822_AC019097.1	27	13	-16.6667	-6.55556	3.74504e-05	-6.39345	-2.25459e-07	1	0.00018339	15	29	15	19.6667	5	2	2	3
ENSG00000231841_FAM192BP	36	0	-11	-9.25	0.00163122	-8.4394	-1.45301e-07	1	0.00603969	0	36	1	12.3333	2	1	1	1.33333
ENSG00000231887_PRH1	16	7	9.33333	3	0.0152035	2.90658	1.23935e-07	1	0.0439144	2	8	4	4.66667	13	18	11	14
ENSG00000231890_DARS-AS1	100	14	45	2.10656	0.0023989	2.12112	6.05148e-07	1	0.00858809	53	53	16	40.6667	116	74	67	85.6667
ENSG00000231903_AC079354.2	30	6	18.6667	5.66667	0.000695407	5.58769	2.53476e-07	1	0.00278422	8	1	3	4	31	9	28	22.6667
ENSG00000231924_PSG1	938	606	742	2.91566	2.60713e-55	2.89253	9.90411e-06	6.99363e-51	6.28924e-54	440	387	335	387.333	1122	1273	993	1129.33
ENSG00000231948_HS1BP3-IT1	11	8	-8.33333	-7.25	0.00538979	-6.66049	-1.13491e-07	1	0.0178109	8	11	10	9.66667	0	0	4	1.33333
ENSG00000231971_CT69	18	6	9.66667	3.9	0.0117164	3.7383	1.28355e-07	1	0.035184	6	0	4	3.33333	18	11	10	13
ENSG00000232040_ZBED9	20	13	16.3333	3.13043	0.000255844	3.06663	2.17754e-07	1	0.00110747	9	7	7	7.66667	25	27	20	24
ENSG00000232194_Z99943.1	19	4	12	2.24138	0.0158914	2.1813	1.57282e-07	1	0.0456949	7	12	10	9.66667	25	26	14	21.6667
ENSG00000232303_DFFBP1	19	9	-14	-5.66667	0.000219828	-5.58152	-1.92473e-07	1	0.000962758	12	20	19	17	1	5	3	3
[truncated: 776 more rows]

## Sheet: Control vs. Treatment >26..._1
DEGs on all expressed genes (mean > 0 in one group)
Feature ID	Experiment - Range (original values)	Experiment - IQR (original values)	Experiment - Difference (original values)	Experiment - Fold Change (original values)	EDGE test: Control vs Treatment, tagwise dispersions - P-value	EDGE test: Control vs Treatment, tagwise dispersions - Fold change	EDGE test: Control vs Treatment, tagwise dispersions - Weighted difference	EDGE test: Control vs Treatment, tagwise dispersions - Bonferroni	EDGE test: Control vs Treatment, tagwise dispersions - FDR p-value correction	Control - C1 - Expression values	Control - C2 - Expression values	Control - C3 - Expression values	Control - Means	Treatment - N1 - Expression values	Treatment - N2 - Expression values	Treatment - N3 - Expression values	Treatment - Means
ENSG00000000003_TSPAN6	422	85	-254	-1.35691	6.35592e-06	-1.35965	-3.44058e-06	0.170498	3.44231e-05	1088	1031	778	965.667	776	666	693	711.667
ENSG00000000419_DPM1	1081	427	400.333	1.20373	0.00589164	1.20548	5.41166e-06	1	0.019283	2487	1931	1477	1965	2358	2558	2180	2365.33
ENSG00000000457_SCYL3	199	133	-26.6667	-1.04869	0.585297	-1.04997	-3.67939e-07	1	0.766181	656	610	457	574.333	628	477	538	547.667
ENSG00000000460_C1orf112	171	86	-121.333	-1.84259	2.84578e-07	-1.85193	-1.64796e-06	0.00763381	1.81369e-06	287	287	222	265.333	180	116	136	144
ENSG00000000938_FGR	1	0	0.666667	#DIV/0!	0.524913	6.33977	8.99181e-09	1	0.704286	0	0	0	0	0	1	1	0.666667
ENSG00000000971_CFH	3432	2404	-2996.33	-4.1797	0	-4.19912	-4.04783e-05	0	0	4270	4251	3295	3938.67	1098	838	891	942.333
ENSG00000001036_FUCA2	1509	541	41.3333	1.00678	0.964483	1.00153	1.2625e-07	1	1	6737	6337	5228	6100.67	6401	6229	5796	6142
ENSG00000001084_GCLC	1387	618	-838.333	-1.55141	8.88178e-16	-1.5634	-1.14865e-05	2.38254e-11	1.13239e-14	2762	2208	2106	2358.67	1698	1488	1375	1520.33
ENSG00000001167_NFYA	771	137	-448.333	-1.23302	6.06116e-06	-1.23735	-6.13851e-06	0.162591	3.29064e-05	2628	2504	1985	2372.33	1889	2026	1857	1924
ENSG00000001460_STPG1	746	661	679.333	2.29315	1.76526e-38	2.2758	9.08477e-06	4.73532e-34	3.77016e-37	529	563	484	525.333	1194	1230	1190	1204.67
ENSG00000001461_NIPAL3	8497	5068	6674.67	2.24049	4.50375e-82	2.22227	8.88548e-05	1.20813e-77	1.20092e-80	5839	5639	4664	5380.67	13161	12298	10707	12055.3
ENSG00000001497_LAS1L	541	131	-91	-1.05022	0.244465	-1.05893	-1.43208e-06	1	0.422428	2176	1825	1708	1903	1962	1839	1635	1812
ENSG00000001561_ENPP4	20	8	9	1.71053	0.1657	1.7213	1.23986e-07	1	0.307756	18	10	10	12.6667	27	9	29	21.6667
ENSG00000001617_SEMA3F	638	22	315.333	1.1664	0.00692595	1.15086	3.88234e-06	1	0.0221388	1943	1921	1821	1895	2238	2459	1934	2210.33
ENSG00000001626_CFTR	85	31	-57.3333	-16.6364	3.76594e-15	-15.8779	-7.61672e-07	1.01021e-10	4.61707e-14	85	62	36	61	5	0	6	3.66667
ENSG00000001629_ANKIB1	957	82	360	1.1066	0.0133399	1.09909	4.52449e-06	1	0.0395189	3585	3590	2956	3377	3790	3913	3508	3737
ENSG00000001630_CYP51A1	76	8	14.6667	1.11429	0.451601	1.10873	1.88013e-07	1	0.656265	158	124	103	128.333	129	179	121	143
ENSG00000001631_KRIT1	72	29	-25.3333	-1.12398	0.238889	-1.12691	-3.4898e-07	1	0.414796	261	239	189	229.667	190	219	204	204.333
ENSG00000002016_RAD52	201	84	-45.6667	-1.14421	0.292841	-1.15264	-6.48281e-07	1	0.466948	399	375	313	362.333	430	229	291	316.667
ENSG00000002079_MYH16	45	15	12.3333	1.21765	0.334673	1.19952	1.5338e-07	1	0.52153	66	51	53	56.6667	66	93	48	69
ENSG00000002330_BAD	402	185	33.3333	1.01612	0.87463	1.00741	2.07372e-07	1	1	2186	2138	1879	2067.67	2069	2281	1953	2101
ENSG00000002549_LAP3	1572	603	928	1.26173	2.16164e-09	1.25303	1.21296e-05	5.7986e-05	1.72321e-08	3924	3573	3140	3545.67	4533	4712	4176	4473.67
ENSG00000002586_CD99	12349	4182	8205.33	1.34414	1.24068e-18	1.33229	0.000107223	3.32812e-14	1.80778e-17	25040	25220	21269	23843	33618	33305	29222	32048.3
ENSG00000002587_HS3ST1	1	0	0.333333	#DIV/0!	1	3.64256	4.44989e-09	1	1	0	0	0	0	1	0	0	0.333333
ENSG00000002726_AOC1	3	0	-1	#DIV/0!	0.287369	-8.87937	-1.32683e-08	1	0.460165	3	0	0	1	0	0	0	0
ENSG00000002745_WNT16	25	4	12	3.11765	0.0164792	3.11132	1.60876e-07	1	0.0472281	8	9	0	5.66667	16	25	12	17.6667
ENSG00000002746_HECW1	113	25	58.3333	1.5719	0.000385053	1.56245	7.73444e-07	1	0.00161745	112	117	77	102	190	154	137	160.333
ENSG00000002822_MAD1L1	4	1	-0.666667	-1.25	0.867817	-1.27505	-1.02633e-08	1	1	3	2	5	3.33333	5	1	2	2.66667
ENSG00000002834_LASP1	9614	6857	1710.33	1.03212	0.528072	1.02167	1.56262e-05	1	0.70718	55191	56362	48187	53246.7	57801	57565	49505	54957
ENSG00000002919_SNX11	314	188	76.3333	1.12155	0.235598	1.11118	9.40777e-07	1	0.409852	655	732	497	628	811	758	544	704.333
ENSG00000002933_TMEM176A	325	213	-268.333	-269.333	4.27716e-99	-240.52	-3.61755e-06	1.14735e-94	1.16364e-97	269	325	214	269.333	2	0	1	1
ENSG00000003056_M6PR	1723	621	-756.667	-1.13888	0.00095374	-1.14354	-1.0506e-05	1	0.00371538	6918	6465	5232	6205	5853	5297	5195	5448.33
ENSG00000003096_KLHL13	28	7	14.6667	1.42308	0.0948891	1.42182	1.98012e-07	1	0.201514	41	34	29	34.6667	36	57	55	49.3333
ENSG00000003137_CYP26B1	8	1	2.66667	1.125	0.70851	1.1099	3.1978e-08	1	0.876327	22	21	21	21.3333	26	27	19	24
ENSG00000003147_ICA1	5	0	2.66667	#DIV/0!	0.0227265	21.8759	3.51536e-08	1	0.0617794	0	0	0	0	5	3	0	2.66667
ENSG00000003249_DBNDD1	795	161	465.333	1.23407	8.92321e-06	1.22093	5.95137e-06	0.239365	4.74837e-05	2023	2128	1813	1988	2568	2608	2184	2453.33
ENSG00000003393_ALS2	1439	464	599.667	1.18683	0.000189435	1.18087	7.83225e-06	1	0.000838686	3679	3215	2735	3209.67	4174	3698	3556	3809.33
ENSG00000003400_CASP10	34	22	-24.3333	-7.63636	1.01789e-05	-7.69186	-3.36243e-07	0.27305	5.3676e-05	26	24	34	28	2	9	0	3.66667
ENSG00000003402_CFLAR	1950	430	-1068	-1.24885	4.20933e-08	-1.25451	-1.46804e-05	0.00112915	2.94587e-07	6092	5344	4643	5359.67	4520	4213	4142	4291.67
ENSG00000003436_TFPI	7379	4669	-6017.33	-2.1395	0	-2.1527	-8.16815e-05	0	0	12271	11954	9669	11298	5950	5000	4892	5280.67
ENSG00000003509_NDUFAF7	340	170	192	1.22875	0.00129253	1.21911	2.49058e-06	1	0.00490064	933	810	775	839.333	999	1115	980	1031.33
ENSG00000003756_RBM5	2052	722	-1248	-1.34686	8.88178e-15	-1.35613	-1.7201e-05	2.38254e-10	1.06268e-13	5410	4846	4282	4846	3876	3560	3358	3598
ENSG00000003987_MTMR7	21	15	-17.6667	-4.53333	2.87288e-05	-4.48993	-2.41439e-07	0.77065	0.000142819	20	24	24	22.6667	3	5	7	5
ENSG00000003989_SLC7A2	15420	11102	-13264	-7.63532	0	-7.67717	-0.000179117	0	0	17267	15471	13051	15263	2201	1949	1847	1999
ENSG00000004059_ARF5	955	529	214.667	1.04407	0.436449	1.0322	2.12731e-06	1	0.640467	5096	4953	4563	4870.67	5171	5518	4567	5085.33
ENSG00000004139_SARM1	641	313	-457.667	-1.5552	2.22045e-16	-1.57208	-6.31867e-06	5.95635e-12	2.92983e-15	1356	1320	1170	1282	901	857	715	824.333
ENSG00000004142_POLDIP2	3409	1242	2105.33	1.30108	2.78462e-12	1.29174	2.76013e-05	7.46973e-08	2.8209e-11	7347	7430	6201	6992.67	9095	9610	8589	9098
ENSG00000004399_PLXND1	1245	444	809.667	1.20614	1.69689e-05	1.19242	1.02546e-05	0.455189	8.69346e-05	4188	3863	3732	3927.67	4928	4977	4307	4737.33
ENSG00000004455_AK2	3184	1303	1946.67	1.28696	1.13335e-11	1.2812	2.57529e-05	3.0402e-07	1.0936e-10	7463	7085	5803	6783.67	8987	8816	8388	8730.33
ENSG00000004468_CD38	1	0	-0.666667	#DIV/0!	0.524913	-6.30023	-8.92524e-09	1	0.704286	1	1	0	0.666667	0	0	0	0
ENSG00000004478_FKBP4	3354	1368	2343.33	1.60577	3.29491e-31	1.59632	3.11058e-05	8.8386e-27	6.34046e-30	4227	4176	3202	3868.33	6535	6556	5544	6211.67
ENSG00000004487_KDM1A	3356	1476	-2432.67	-1.60721	0	-1.61804	-3.32265e-05	0	0	7034	6700	5583	6439	4107	4234	3678	4006.33
ENSG00000004534_RBM6	1365	347	-832	-1.25836	8.6409e-09	-1.26632	-1.15099e-05	0.000231792	6.47826e-08	4349	4342	3466	4052.33	3512	3165	2984	3220.33
ENSG00000004660_CAMKK1	142	61	-50.6667	-1.1523	0.169703	-1.15607	-6.99373e-07	1	0.314036	407	414	329	383.333	272	390	336	332.667
ENSG00000004700_RECQL	1433	225	-660.667	-1.15631	3.198e-05	-1.16374	-9.29069e-06	0.857865	0.000157928	5375	5034	4253	4887.33	4478	4260	3942	4226.67
ENSG00000004766_VPS50	293	120	-18	-1.01756	0.705941	-1.02388	-3.28401e-07	1	0.873633	1183	1056	890	1043	1165	974	936	1025
ENSG00000004776_HSPB6	79999	59651	68910	6.86535	4.47153e-79	6.78249	0.000921796	1.19949e-74	1.1806e-77	12200	12022	11024	11748.7	79280	91023	71673	80658.7
ENSG00000004777_ARHGAP33	105	54	-47	-1.14596	0.157014	-1.16729	-7.23716e-07	1	0.302996	342	358	407	369	304	360	302	322
ENSG00000004779_NDUFAB1	1043	388	631	1.33498	3.53282e-10	1.32856	8.35519e-06	9.47678e-06	3.00946e-09	2012	2054	1585	1883.67	2628	2516	2400	2514.67
ENSG00000004799_PDK4	64	5	29.3333	2.83333	0.00665498	2.70924	3.76829e-07	1	0.0213617	10	21	17	16	74	46	16	45.3333
ENSG00000004809_SLC22A16	3	0	1	#DIV/0!	0.287369	9.14348	1.37131e-08	1	0.460165	0	0	0	0	0	0	3	1
ENSG00000004838_ZMYND10	20	8	-5.66667	-1.5	0.385402	-1.51761	-8.10228e-08	1	0.582742	9	19	23	17	3	14	17	11.3333
ENSG00000004846_ABCB5	1	0	-0.333333	#DIV/0!	1	-3.65254	-4.4667e-09	1	1	1	0	0	0.333333	0	0	0	0
ENSG00000004864_SLC25A13	463	178	-323.667	-1.40747	2.72424e-09	-1.41524	-4.42894e-06	7.30776e-05	2.15378e-08	1210	1198	946	1118	868	768	747	794.333
ENSG00000004866_ST7	970	169	-563.333	-1.29098	1.66611e-09	-1.3035	-7.87108e-06	4.46935e-05	1.34134e-08	2642	2651	2205	2499.33	2091	2036	1681	1936
ENSG00000004897_CDC27	2612	777	1033.67	1.12305	0.00223242	1.11696	1.3272e-05	1	0.00803281	9330	8553	7318	8400.33	9930	9375	8997	9434
ENSG00000004939_SLC4A1	3	0	1	#DIV/0!	0.287369	8.90369	1.33093e-08	1	0.460165	0	0	0	0	0	3	0	1
ENSG00000004948_CALCR	7	0	2.33333	#DIV/0!	0.0358319	19.2595	3.07478e-08	1	0.0903545	0	0	0	0	7	0	0	2.33333
ENSG00000004961_HCCS	693	236	419	1.26231	7.12536e-07	1.25284	5.4656e-06	0.0191138	4.34206e-06	1667	1703	1422	1597.33	2031	2115	1903	2016.33
ENSG00000004975_DVL2	1235	941	-1001.67	-1.60978	0	-1.62564	-1.38125e-05	0	0	2762	2661	2510	2644.33	1527	1832	1569	1642.67
ENSG00000005001_PRSS22	8	4	-5.33333	-9	0.0106174	-7.7807	-7.17016e-08	1	0.0321929	6	8	4	6	0	2	0	0.666667
ENSG00000005007_UPF1	1428	713	-396	-1.07148	0.0568785	-1.08106	-6.02295e-06	1	0.134753	6425	6048	5335	5936	5458	6165	4997	5540
ENSG00000005020_SKAP2	1056	263	532.667	1.25679	4.8232e-07	1.24863	6.96082e-06	0.0129382	3.00121e-06	2357	2094	1772	2074.33	2828	2645	2348	2607
ENSG00000005022_SLC25A5	2464	512	-1419.67	-1.23281	7.54695e-09	-1.24332	-1.99034e-05	0.000202447	5.69791e-08	7900	7998	6655	7517.67	6143	6617	5534	6098
ENSG00000005059_MCUB	231	110	-162.667	-1.47563	3.02036e-08	-1.48667	-2.23519e-06	0.000810212	2.14285e-07	550	513	451	504.667	341	366	319	342
ENSG00000005073_HOXA11	3	0	-1.33333	#DIV/0!	0.163216	-11.9616	-1.84586e-08	1	0.303793	1	0	3	1.33333	0	0	0	0
ENSG00000005075_POLR2J	933	353	487	1.15257	0.00349171	1.14215	6.15109e-06	1	0.0120594	3157	3510	2909	3192	3710	3842	3485	3679
ENSG00000005100_DHX33	510	68	-57.6667	-1.03277	0.477283	-1.03594	-8.50432e-07	1	0.686536	2021	1921	1511	1817.67	1780	1784	1716	1760
ENSG00000005102_MEOX1	38	15	-24.3333	-25.3333	9.2525e-09	-22.6507	-3.25666e-07	0.000248198	6.9136e-08	23	38	15	25.3333	0	3	0	1
ENSG00000005156_LIG3	473	61	171.667	1.1041	0.0592353	1.0955	2.13196e-06	1	0.137706	1704	1765	1478	1649	1951	1778	1733	1820.67
ENSG00000005175_RPAP3	782	255	105.333	1.05115	0.383928	1.04946	1.36859e-06	1	0.580873	2363	2234	1581	2059.33	2344	2171	1979	2164.67
ENSG00000005187_ACSM3	25	10	-16.6667	-9.33333	4.81523e-06	-8.79939	-2.23476e-07	0.129169	2.64996e-05	18	26	12	18.6667	2	1	3	2
ENSG00000005189_REXO5	76	16	-36.3333	-1.42578	0.0411767	-1.4285	-4.95591e-07	1	0.10218	118	134	113	121.667	58	97	101	85.3333
ENSG00000005194_CIAPIN1	532	318	131	1.07015	0.266415	1.05962	1.50666e-06	1	0.453118	1868	2093	1641	1867.33	2070	2173	1752	1998.33
ENSG00000005206_SPPL2B	337	55	-15.6667	-1.01541	0.669613	-1.0318	-4.32722e-07	1	0.840424	1094	974	1029	1032.33	1013	1187	850	1016.67
ENSG00000005238_FAM214B	3274	1768	2432.33	1.6897	4.87445e-30	1.66939	3.20346e-05	1.30757e-25	9.23426e-29	3549	3729	3302	3526.67	5984	6576	5317	5959
ENSG00000005243_COPZ2	867	424	608	1.56383	6.24905e-19	1.55499	8.07462e-06	1.67631e-14	9.20037e-18	1219	1112	904	1078.33	1752	1771	1536	1686.33
ENSG00000005249_PRKAR2B	312	188	-260.333	-2.13683	9.40688e-22	-2.1466	-3.52889e-06	2.5234e-17	1.50561e-20	533	524	411	489.333	243	223	221	229
ENSG00000005302_MSL3	584	384	-477	-1.36311	2.75487e-10	-1.37547	-6.62904e-06	7.38995e-06	2.37619e-09	1854	1845	1673	1790.67	1382	1289	1270	1313.67
ENSG00000005339_CREBBP	3218	1997	-2450	-1.40294	0	-1.42075	-3.43256e-05	0	0	8781	8581	8229	8530.33	6232	6446	5563	6080.33
ENSG00000005379_TSPOAP1	46	16	-29.3333	-1.56774	0.00328156	-1.5723	-3.97906e-07	1	0.0113981	93	86	64	81	47	60	48	51.6667
ENSG00000005381_MPO	3	0	-1.33333	#DIV/0!	0.163216	-11.9999	-1.85231e-08	1	0.303793	0	1	3	1.33333	0	0	0	0
ENSG00000005436_GCFC2	226	14	-98	-1.17807	0.0374192	-1.18508	-1.37178e-06	1	0.0938804	631	735	579	648.333	577	509	565	550.333
ENSG00000005448_WDR54	171	33	64.6667	1.12508	0.0886374	1.11633	8.13159e-07	1	0.193419	559	541	451	517	622	597	526	581.667
ENSG00000005469_CROT	825	504	-594	-1.72058	0	-1.74132	-8.17885e-06	0	0	1522	1434	1299	1418.33	981	795	697	824.333
ENSG00000005471_ABCB4	1	0	-0.333333	#DIV/0!	1	-3.66761	-4.49208e-09	1	1	0	1	0	0.333333	0	0	0	0
ENSG00000005483_KMT2E	3010	653	-1849	-1.28711	4.91607e-13	-1.2968	-2.56388e-05	1.31874e-08	5.23931e-12	8799	8879	7189	8289	6915	6536	5869	6440
ENSG00000005486_RHBDD2	359	161	-94.3333	-1.04489	0.313297	-1.0553	-1.56156e-06	1	0.493097	2346	2152	2090	2196	1991	2327	1987	2101.67
ENSG00000005513_SOX8	15	3	-5.33333	-1.61538	0.28345	-1.59354	-7.12284e-08	1	0.460165	12	18	12	14	3	9	14	8.66667
ENSG00000005700_IBTK	1042	424	-297.333	-1.1053	0.0319728	-1.10864	-4.11906e-06	1	0.082707	3596	3213	2554	3121	3080	2735	2656	2823.67
ENSG00000005801_ZNF195	177	20	-64	-1.11422	0.130731	-1.11672	-8.80082e-07	1	0.261043	676	687	510	624.333	550	570	561	560.333
ENSG00000005810_MYCBP2	1373	754	462	1.09392	0.0616831	1.08124	5.41053e-06	1	0.142033	5317	4971	4469	4919	5842	5738	4563	5381
ENSG00000005812_FBXL3	994	441	286	1.10891	0.05906	1.09848	3.49103e-06	1	0.137322	2844	2810	2224	2626	3218	3115	2403	2912
ENSG00000005844_ITGAL	3	0	-0.666667	-3	0.65983	-2.52295	-9.44786e-09	1	0.830709	0	0	3	1	0	0	1	0.333333
ENSG00000005882_PDK2	1378	679	973.333	1.47511	1.05947e-15	1.4585	1.27455e-05	2.84203e-11	1.3463e-14	2135	2069	1942	2048.67	2998	3320	2748	3022
ENSG00000005884_ITGA3	22033	12657	17120.7	2.07358	2.20398e-72	2.04889	0.000226806	5.91219e-68	5.70124e-71	16357	16785	14700	15947.3	33457	36733	29014	33068
ENSG00000005889_ZFX	491	221	-19	-1.0105	0.727233	-1.01617	-3.92744e-07	1	0.890848	2035	1907	1544	1828.67	1878	1886	1665	1809.67
ENSG00000005893_LAMP2	2208	1201	-397.667	-1.05402	0.127213	-1.05966	-5.89151e-06	1	0.255759	8757	7970	6549	7758.67	7939	7406	6738	7361
ENSG00000005961_ITGA2B	11	8	4.33333	1.92857	0.290075	1.90151	5.76437e-08	1	0.463364	1	12	1	4.66667	9	12	6	9
ENSG00000006007_GDE1	3001	411	1175	1.15038	0.000178336	1.14336	1.51166e-05	1	0.00079321	8598	8207	6635	7813.33	9636	9142	8187	8988.33
ENSG00000006015_REX1BD	469	178	264.333	1.267	0.000102834	1.25911	3.47138e-06	1	0.000472672	1077	1002	891	990	1180	1360	1223	1254.33
ENSG00000006016_CRLF1	11	7	2	1.31579	0.747961	1.29008	2.58848e-08	1	0.910306	1	10	8	6.33333	10	3	12	8.33333
ENSG00000006025_AC003665.1	184	85	-121.333	-1.70543	0.000101072	-1.7165	-1.66727e-06	1	0.000465692	277	313	290	293.333	129	192	195	172
ENSG00000006042_TMEM98	1315	332	-512.333	-1.1234	0.00117004	-1.13446	-7.47761e-06	1	0.00447673	4935	4930	4127	4664	4459	4376	3620	4151.67
ENSG00000006047_YBX2	3	0	-0.666667	-3	0.65983	-2.55168	-9.5177e-09	1	0.830709	0	0	3	1	1	0	0	0.333333
ENSG00000006062_MAP3K14	668	561	-585.333	-2.31339	0	-2.33277	-8.0128e-06	0	0	995	1092	1006	1031	424	434	479	445.667
ENSG00000006118_TMEM132A	8137	7018	-7432	-3.05455	0	-3.08202	-0.000101405	0	0	11566	10929	10653	11049.3	3429	3788	3635	3617.33
ENSG00000006125_AP2B1	9338	1268	4886.67	1.23095	9.91578e-10	1.22135	6.33035e-05	2.65991e-05	8.12371e-09	22669	22340	18467	21158.7	27805	26723	23608	26045.3
ENSG00000006194_ZNF263	889	152	-378.333	-1.20491	0.000342957	-1.20701	-5.13289e-06	1	0.00145141	2627	2267	1780	2224.67	1932	1869	1738	1846.33
ENSG00000006210_CX3CL1	352	212	-275.667	-4.59565	1.42819e-25	-4.64262	-3.72804e-06	3.83113e-21	2.49098e-24	370	401	286	352.333	74	107	49	76.6667
ENSG00000006282_SPATA20	734	324	463.667	1.26694	2.22158e-05	1.25178	5.93984e-06	0.595938	0.000112208	1847	1674	1690	1737	2180	2408	2014	2200.67
ENSG00000006283_CACNA1G	22	4	-10.3333	-3.81818	0.0105038	-3.7066	-1.38686e-07	1	0.0318953	10	23	9	14	5	1	5	3.66667
ENSG00000006327_TNFRSF12A	1541	1192	105.667	1.01136	0.975266	1.00121	1.52546e-07	1	1	9720	9704	8481	9301.67	9688	10022	8512	9407.33
ENSG00000006432_MAP3K9	86	51	-58.6667	-2.29412	1.83667e-06	-2.33612	-8.09035e-07	0.0492687	1.06228e-05	98	114	100	104	61	47	28	45.3333
ENSG00000006451_RALA	1782	722	370.667	1.07294	0.127354	1.06899	4.71914e-06	1	0.255759	5913	5202	4131	5082	5644	5792	4922	5452.67
ENSG00000006453_BAIAP2L1	944	558	712.667	2.67162	1.13917e-43	2.65967	9.52509e-06	3.05583e-39	2.51302e-42	497	450	332	426.333	1276	1133	1008	1139
ENSG00000006459_KDM7A	319	167	-231	-1.90588	1.96466e-14	-1.91985	-3.15052e-06	5.2702e-10	2.30846e-13	480	557	421	486	254	273	238	255
ENSG00000006468_ETV1	429	172	179	1.15334	0.0131305	1.14339	2.26456e-06	1	0.0389672	1310	1138	1054	1167.33	1483	1336	1220	1346.33
ENSG00000006530_AGK	379	102	184	1.12308	0.0187932	1.11418	2.31118e-06	1	0.05291	1613	1511	1361	1495	1740	1706	1591	1679
ENSG00000006534_ALDH3B1	1094	626	779.667	1.46143	5.22092e-15	1.44958	1.02871e-05	1.40051e-10	6.34003e-14	1705	1850	1514	1689.67	2469	2608	2331	2469.33
ENSG00000006576_PHTF2	2411	850	-1592	-1.37485	7.54952e-14	-1.38343	-2.1847e-05	2.02516e-09	8.51981e-13	6254	6314	4949	5839	4739	4099	3903	4247
ENSG00000006606_CCL26	10	5	4	1.92308	0.301741	1.90377	5.41064e-08	1	0.47902	9	0	4	4.33333	10	6	9	8.33333
ENSG00000006607_FARP2	386	238	-85	-1.04687	0.220856	-1.05449	-1.32623e-06	1	0.388464	2038	2006	1652	1898.67	1877	1901	1663	1813.67
ENSG00000006625_GGCT	194	69	-123.667	-1.46317	6.25269e-07	-1.47658	-1.70635e-06	0.0167729	3.83643e-06	427	394	351	390.667	282	286	233	267
ENSG00000006634_DBF4	675	432	-576.333	-2.30589	0	-2.31313	-7.80579e-06	0	0	1094	1082	877	1017.67	445	419	460	441.333
ENSG00000006638_TBXA2R	136	50	80	1.85106	1.38337e-06	1.84381	1.06775e-06	0.0371089	8.11477e-06	111	103	68	94	204	165	153	174
ENSG00000006652_IFRD1	321	66	136.333	1.1109	0.0557237	1.10173	1.69386e-06	1	0.132941	1314	1248	1126	1229.33	1360	1447	1290	1365.67
ENSG00000006695_COX10	214	63	30	1.0346	0.712962	1.02467	2.89867e-07	1	0.880899	888	916	797	867	855	1011	825	897
ENSG00000006704_GTF2IRD1	1076	463	-745.667	-1.61507	0	-1.62663	-1.01942e-05	0	0	2187	1965	1722	1958	1259	1267	1111	1212.33
ENSG00000006712_PAF1	2458	516	934.333	1.15869	0.000253307	1.15171	1.205e-05	1	0.00109773	6599	6083	4981	5887.67	7439	6862	6165	6822
ENSG00000006715_VPS41	1625	620	901	1.21744	1.05848e-06	1.21256	1.1889e-05	0.0283938	6.32096e-06	4610	4279	3542	4143.67	5167	5068	4899	5044.67
ENSG00000006740_ARHGAP44	38	13	2.33333	1.01804	1	-1.00159	-2.81195e-09	1	1	118	116	154	129.333	130	134	131	131.667
ENSG00000006744_ELAC2	1074	155	406	1.11599	0.00617912	1.10704	5.06678e-06	1	0.0201037	3720	3700	3081	3500.33	4155	3999	3565	3906.33
ENSG00000006747_SCIN	7	0	4	#DIV/0!	0.004461	33.0639	5.39934e-08	1	0.0149695	0	0	0	0	7	0	5	4
ENSG00000006756_ARSD	664	175	404	1.40836	4.84513e-09	1.39721	5.30255e-06	0.000129971	3.7364e-08	1126	1006	836	989.333	1500	1499	1181	1393.33
ENSG00000006757_PNPLA4	233	41	40.3333	1.10513	0.380932	1.11215	5.74506e-07	1	0.57695	440	471	240	383.667	400	473	399	424
ENSG00000006831_ADIPOR2	1042	459	38.3333	1.01071	0.898881	1.00505	2.43643e-07	1	1	4060	3663	3018	3580.33	3835	3740	3281	3618.67
ENSG00000006837_CDKL3	20	9	14	1.61765	0.0304247	1.60278	1.86121e-07	1	0.0794223	25	21	22	22.6667	41	31	38	36.6667
ENSG00000007001_UPP2	5	1	1.66667	6	0.189781	4.59627	2.22106e-08	1	0.343259	0	1	0	0.333333	0	5	1	2
ENSG00000007038_PRSS21	6	0	-2	#DIV/0!	0.0578246	-17.8829	-2.84297e-08	1	0.134753	0	0	6	2	0	0	0	0
ENSG00000007047_MARK4	1129	276	648.667	1.14978	0.00246033	1.13656	8.03095e-06	1	0.00879391	4497	4340	4155	4330.67	5038	5284	4616	4979.33
ENSG00000007062_PROM1	1	0	-0.333333	#DIV/0!	1	-3.71852	-4.57781e-09	1	1	0	0	1	0.333333	0	0	0	0
ENSG00000007080_CCDC124	1135	593	492.333	1.12677	0.0124901	1.11769	6.18857e-06	1	0.0372689	4359	3719	3573	3883.67	4312	4708	4108	4376
ENSG00000007168_PAFAH1B1	2888	248	1237	1.13753	0.000273062	1.13031	1.58366e-05	1	0.00117744	9710	9462	7811	8994.33	10699	10425	9570	10231.3
ENSG00000007202_KIAA0100	6484	723	2464.33	1.14306	0.000361106	1.13444	3.12857e-05	1	0.00152163	18343	18484	14850	17225.7	21334	19975	17761	19690
ENSG00000007216_SLC13A2	3	0	1	#DIV/0!	0.287369	9.14348	1.37131e-08	1	0.460165	0	0	0	0	0	0	3	1
ENSG00000007237_AC005747.1	1831	830	-1224	-1.36643	3.10862e-14	-1.38142	-1.70957e-05	8.33889e-10	3.60834e-13	4561	4901	4231	4564.33	3550	3401	3070	3340.33
ENSG00000007255_TRAPPC6A	36	16	-3.33333	-1.02625	0.770068	-1.03865	-6.59274e-08	1	0.928458	147	111	133	130.333	136	128	117	127
ENSG00000007314_SCN4A	9	0	-3	#DIV/0!	0.0147215	-24.232	-3.91211e-08	1	0.0427107	9	0	0	3	0	0	0	0
ENSG00000007341_ST7L	407	137	217.333	1.27144	0.000640291	1.25651	2.78574e-06	1	0.00257663	868	772	762	800.667	1169	976	909	1018
ENSG00000007350_TKTL1	1	0	0.333333	#DIV/0!	1	3.64591	4.45553e-09	1	1	0	0	0	0	0	1	0	0.333333
ENSG00000007376_RPUSD1	554	51	168.333	1.09288	0.313159	1.07665	1.89348e-06	1	0.492986	1810	1777	1850	1812.33	1780	2331	1831	1980.67
ENSG00000007384_RHBDF1	834	108	-130.667	-1.03222	0.351221	-1.04628	-2.51744e-06	1	0.541737	4331	4133	4095	4186.33	4025	4488	3654	4055.67
ENSG00000007392_LUC7L	747	264	-447.667	-1.38871	3.54588e-09	-1.39461	-6.10819e-06	9.51184e-05	2.77232e-08	1855	1563	1380	1599.33	1231	1108	1116	1151.67
ENSG00000007402_CACNA2D2	26	2	-2	-1.23077	0.739336	-1.22159	-2.58292e-08	1	0.901814	4	27	1	10.6667	18	3	5	8.66667
ENSG00000007516_BAIAP3	17	6	-4.33333	-1.41935	0.450646	-1.38832	-5.49086e-08	1	0.6551	22	15	7	14.6667	13	5	13	10.3333
ENSG00000007520_TSR3	1640	536	967.333	1.28753	8.00714e-11	1.27801	1.26402e-05	2.14792e-06	7.23204e-10	3737	3402	2954	3364.33	4463	4594	3938	4331.67
ENSG00000007541_PIGQ	187	41	-1.66667	-1.00211	0.802879	-1.01969	-2.08117e-07	1	0.955978	754	795	821	790	782	885	698	788.333
ENSG00000007545_CRAMP1	278	161	-202.667	-1.42847	9.36382e-08	-1.44356	-2.81654e-06	0.00251185	6.2859e-07	677	717	633	675.667	508	472	439	473
ENSG00000007866_TEAD3	2650	1672	-1983.33	-1.55764	0	-1.57633	-2.75171e-05	0	0	5402	5964	5254	5540	3774	3582	3314	3556.67
ENSG00000007923_DNAJC11	1445	393	832.333	1.19792	1.23138e-06	1.18847	1.07264e-05	0.0330318	7.28697e-06	4516	4320	3780	4205.33	5225	5175	4713	5037.67
ENSG00000007933_FMO3	395	266	-327.333	-55.5556	9.46092e-55	-55.0688	-4.41263e-06	2.53789e-50	2.27003e-53	338	395	267	333.333	17	0	1	6
ENSG00000007944_MYLIP	110	30	-23.6667	-1.21515	0.306865	-1.23598	-3.44613e-07	1	0.48593	158	128	115	133.667	98	171	61	110
ENSG00000007952_NOX1	4	1	0.333333	1.25	1	1.21451	4.20006e-09	1	1	3	0	1	1.33333	1	4	0	1.66667
ENSG00000007968_E2F2	96	56	-75.3333	-4.1831	5.77891e-12	-4.17954	-1.01438e-06	1.55019e-07	5.70553e-11	110	111	76	99	15	36	20	23.6667
ENSG00000008018_PSMB1	3152	1318	1841.67	1.33675	3.55502e-11	1.33119	2.44057e-05	9.53635e-07	3.29521e-10	6442	5386	4579	5469	7497	7731	6704	7310.67
ENSG00000008056_SYN1	71	4	14.6667	1.06962	0.651505	1.05543	1.58821e-07	1	0.828748	191	237	204	210.667	262	208	206	225.333
ENSG00000008083_JARID2	350	151	-76.3333	-1.05216	0.255606	-1.0577	-1.13425e-06	1	0.43816	1661	1647	1311	1539.67	1459	1541	1390	1463.33
ENSG00000008086_CDKL5	199	79	63.6667	1.07116	0.371537	1.05914	7.18114e-07	1	0.567212	972	846	866	894.667	1045	945	885	958.333
ENSG00000008118_CAMK1G	104	39	59.3333	2.48333	4.92869e-05	2.42438	7.82602e-07	1	0.000237067	45	25	50	40	85	129	84	99.3333
ENSG00000008128_CDK11A	45	6	-23.3333	-1.27237	0.0811886	-1.27743	-3.20704e-07	1	0.180098	116	113	98	109	92	71	94	85.6667
ENSG00000008130_NADK	1193	346	644.333	1.24196	1.7232e-06	1.23021	8.29092e-06	0.046225	9.99366e-06	2976	2630	2383	2663	3466	3576	2880	3307.33
ENSG00000008196_TFAP2B	1	0	0.333333	#DIV/0!	1	3.64591	4.45553e-09	1	1	0	0	0	0	0	1	0	0.333333
ENSG00000008226_DLEC1	20	7	11.3333	12.3333	0.000267977	10.8459	1.50366e-07	1	0.00115738	0	2	1	1	20	9	8	12.3333
ENSG00000008256_CYTH3	1192	99	-609	-1.17397	5.41011e-06	-1.18557	-8.71273e-06	0.145126	2.96357e-05	4357	4221	3751	4109.67	3652	3685	3165	3500.67
ENSG00000008277_ADAM22	10	2	-1.33333	-1.4	0.795249	-1.30849	-1.49306e-08	1	0.950183	10	2	2	4.66667	0	0	10	3.33333
ENSG00000008282_SYPL1	1041	323	283	1.11167	0.0479599	1.10907	3.71614e-06	1	0.11647	3003	2600	2000	2534.33	2867	3041	2544	2817.33
ENSG00000008283_CYB561	109	46	-44.6667	-1.15858	0.0898316	-1.17564	-6.62005e-07	1	0.195579	340	324	315	326.333	336	278	231	281.667
ENSG00000008294_SPAG9	1620	667	-19.6667	-1.00325	0.837854	-1.00809	-6.57025e-07	1	0.986673	6744	6334	5124	6067.33	6493	5983	5667	6047.67
ENSG00000008300_CELSR3	150	72	112.667	1.49343	0.000256076	1.47734	1.48452e-06	1	0.0011083	220	232	233	228.333	304	370	349	341
ENSG00000008311_AASS	757	98	-433.333	-1.23252	1.80226e-05	-1.23645	-5.93099e-06	0.483455	9.20516e-05	2558	2360	1973	2297	1915	1801	1875	1863.67
ENSG00000008323_PLEKHG6	9	5	0.333333	1.07692	0.899948	1.11209	6.52982e-09	1	1	9	4	0	4.33333	7	1	6	4.66667
ENSG00000008324_SS18L2	131	37	44.6667	1.19562	0.114671	1.18134	5.60371e-07	1	0.234723	230	256	199	228.333	330	270	219	273
ENSG00000008382_MPND	100	22	29	1.07398	0.474962	1.06217	3.3078e-07	1	0.683963	381	426	369	392	469	403	391	421
ENSG00000008394_MGST1	8337	4089	5805.33	1.48484	2.46856e-31	1.47252	7.65351e-05	6.6219e-27	4.76053e-30	13048	12177	10696	11973.7	19033	18038	16266	17779
ENSG00000008405_CRY1	669	154	-359	-1.55344	4.33013e-10	-1.56344	-4.89369e-06	1.16156e-05	3.6573e-09	1218	959	846	1007.67	692	705	549	648.667
ENSG00000008441_NFIX	4258	2176	-2233.67	-1.11975	0.00608764	-1.13383	-3.35268e-05	1	0.0198373	21728	20454	20478	20886.7	18278	20211	17470	18653
ENSG00000008513_ST3GAL1	6373	3326	-4944.67	-1.68002	0	-1.69323	-6.76386e-05	0	0	12849	13065	10734	12216	7714	7408	6692	7271.33
ENSG00000008516_MMP25	30	10	-17.6667	-1.56383	0.0203233	-1.56577	-2.39685e-07	1	0.0567298	57	48	42	49	32	27	35	31.3333
ENSG00000008517_IL32	6174	4586	-5364.67	-2.24837	0	-2.26365	-7.31726e-05	0	0	9827	10176	8983	9662	4002	4493	4397	4297.33
ENSG00000008710_PKD1	3141	2030	-2196.67	-1.39563	2.68696e-11	-1.41589	-3.09636e-05	7.20777e-07	2.51756e-10	8111	7460	7676	7749	5430	6257	4970	5552.33
ENSG00000008735_MAPK8IP2	60	23	35.3333	3.58537	1.34206e-05	3.61734	4.84968e-07	0.360006	6.97281e-05	19	12	10	13.6667	35	42	70	49
ENSG00000008838_MED24	646	308	169.333	1.05628	0.285372	1.04491	1.83132e-06	1	0.460165	3113	3150	2764	3009	3410	3283	2842	3178.33
ENSG00000008853_RHOBTB2	465	308	-355.333	-1.21333	9.35111e-05	-1.22749	-5.09123e-06	1	0.000432713	2052	2037	1974	2021	1666	1744	1587	1665.67
ENSG00000008869_HEATR5B	568	81	253.667	1.17284	0.00178972	1.16264	3.22584e-06	1	0.0065685	1575	1559	1269	1467.67	1837	1833	1494	1721.33
ENSG00000008952_SEC62	4402	903	1470.67	1.13364	0.00221839	1.12914	1.91478e-05	1	0.00798771	12448	11460	9105	11004.3	13507	12363	11555	12475
ENSG00000008988_RPS20	13543	2734	-3582.33	-1.1129	0.0237823	-1.11237	-4.79197e-05	1	0.0642069	41178	37121	27635	35311.3	31729	33096	30362	31729
ENSG00000009307_CSDE1	19234	2568	7273.33	1.14085	0.000497963	1.13619	9.48573e-05	1	0.00205442	57000	54432	43483	51638.3	62717	58138	55880	58911.7
ENSG00000009335_UBE3C	2376	593	1009	1.12636	0.000835012	1.11921	1.28614e-05	1	0.0032911	8789	8196	6970	7985	9346	9237	8399	8994
ENSG00000009413_REV3L	885	68	-425.333	-1.18415	7.88109e-06	-1.19341	-5.99271e-06	0.21141	4.22145e-05	2988	2806	2411	2735	2447	2379	2103	2309.67
ENSG00000009694_TENM1	1	0	0.333333	#DIV/0!	1	3.64256	4.44989e-09	1	1	0	0	0	0	1	0	0	0.333333
ENSG00000009709_PAX7	1	0	0.333333	#DIV/0!	1	3.64256	4.44989e-09	1	1	0	0	0	0	1	0	0	0.333333
ENSG00000009724_MASP2	5	1	1.33333	3	0.376415	2.67567	1.77775e-08	1	0.571052	1	1	0	0.666667	0	5	1	2
ENSG00000009780_FAM76A	93	47	-7.66667	-1.0253	0.701315	-1.03554	-1.44263e-07	1	0.870237	317	345	270	310.667	351	300	258	303
ENSG00000009790_TRAF3IP3	2	0	-0.666667	#DIV/0!	0.524913	-6.48691	-9.23959e-09	1	0.704286	0	0	2	0.666667	0	0	0	0
ENSG00000009830_POMT2	416	105	226.333	1.16025	0.00306391	1.15215	2.90858e-06	1	0.0107606	1491	1478	1268	1412.33	1649	1684	1583	1638.67
ENSG00000009844_VTA1	1087	194	625	1.22423	1.00698e-06	1.21224	8.01208e-06	0.0270123	6.02818e-06	2945	2879	2538	2787.33	3539	3625	3073	3412.33
ENSG00000009950_MLXIPL	2	0	-0.666667	#DIV/0!	0.524913	-6.27676	-8.88572e-09	1	0.704286	2	0	0	0.666667	0	0	0	0
ENSG00000009954_BAZ1B	3962	1306	-2619	-1.28846	6.79456e-14	-1.29907	-3.64399e-05	1.82264e-09	7.69697e-13	12342	12355	10398	11698.3	9753	9092	8393	9079.33
ENSG00000010017_RANBP9	1067	401	-649	-1.18777	2.16295e-05	-1.19737	-9.16403e-06	0.58021	0.000109329	4254	4361	3701	4105.33	3738	3337	3294	3456.33
ENSG00000010030_ETV7	37	21	-26.6667	-2.6	0.00018777	-2.60346	-3.63895e-07	1	0.000831865	41	46	43	43.3333	9	20	21	16.6667
ENSG00000010072_SPRTN	218	26	-101.667	-1.15482	0.0144339	-1.16881	-1.4857e-06	1	0.0423343	791	767	717	758.333	691	706	573	656.667
ENSG00000010165_EEF1AKNMT	837	119	378	1.20128	6.28434e-05	1.19178	4.86661e-06	1	0.000298843	2060	1941	1633	1878	2470	2284	2014	2256
ENSG00000010219_DYRK4	187	82	-141	-1.20735	0.00226514	-1.21705	-1.98536e-06	1	0.00814509	838	862	763	821	684	681	675	680
ENSG00000010244_ZNF207	2570	896	-829.667	-1.09819	0.00721351	-1.10922	-1.23676e-05	1	0.022984	9530	10061	8247	9279.33	9143	8715	7491	8449.67
ENSG00000010256_UQCRC1	1714	767	372.667	1.04614	0.275459	1.03902	4.26027e-06	1	0.460165	8527	8663	7041	8077	8698	8755	7896	8449.67
ENSG00000010270_STARD3NL	823	92	368.667	1.16342	0.000817671	1.15561	4.74723e-06	1	0.00322702	2384	2406	1978	2256	2597	2801	2476	2624.67
ENSG00000010278_CD9	2566	1297	1885.33	1.50491	6.40566e-28	1.49158	2.48352e-05	1.71832e-23	1.17211e-26	4079	3769	3354	3734	5872	5920	5066	5619.33
ENSG00000010292_NCAPD2	3286	2277	-2877.67	-2.30231	0	-2.31509	-3.90625e-05	0	0	5398	5436	4428	5087.33	2328	2151	2150	2209.67
ENSG00000010295_IFFO1	206	142	-13.6667	-1.00859	0.689136	-1.01894	-4.04386e-07	1	0.857902	1678	1632	1504	1604.67	1646	1655	1472	1591
ENSG00000010310_GIPR	9	4	-5.66667	-2.13333	0.104584	-2.12201	-7.68088e-08	1	0.217224	12	12	8	10.6667	4	8	3	5
ENSG00000010318_PHF7	57	18	-9.33333	-1.09655	0.548848	-1.10129	-1.31439e-07	1	0.729431	103	136	79	106	118	85	87	96.6667
ENSG00000010319_SEMA3G	14	4	7.66667	3.55556	0.0242357	3.41672	1.01373e-07	1	0.065306	5	2	2	3	16	10	6	10.6667
ENSG00000010322_NISCH	1078	796	104.333	1.01565	0.904428	1.00468	4.23346e-07	1	1	7120	6667	6214	6667	7010	7191	6113	6771.33
ENSG00000010361_FUZ	90	25	-8	-1.02755	0.654169	-1.04226	-1.64226e-07	1	0.830709	291	322	282	298.333	307	327	237	290.333
ENSG00000010379_SLC6A13	3	0	1	#DIV/0!	0.287369	9.14348	1.37131e-08	1	0.460165	0	0	0	0	0	0	3	1
ENSG00000010404_IDS	498	174	308.667	1.2156	0.00853606	1.20268	3.951e-06	1	0.0266566	1519	1315	1461	1431.67	1635	1813	1773	1740.33
ENSG00000010438_PRSS3	61	3	-26.3333	-1.51974	0.0352448	-1.51488	-3.51873e-07	1	0.0902139	73	107	51	77	54	46	52	50.6667
ENSG00000010539_ZNF200	183	77	-50	-1.18939	0.167617	-1.18649	-6.59193e-07	1	0.310713	385	355	202	314	300	269	223	264
ENSG00000010610_CD4	369	205	256.333	1.52671	1.84689e-09	1.51961	3.41419e-06	4.95429e-05	1.48066e-08	507	551	402	486.667	746	771	712	743
ENSG00000010626_LRRC23	210	161	175.667	1.45159	2.84084e-05	1.43813	2.31793e-06	0.762055	0.000141278	375	409	383	389	565	544	585	564.667
ENSG00000010704_HFE	317	113	199.333	1.35851	1.40896e-05	1.34269	2.58254e-06	0.377955	7.29502e-05	605	541	522	556	839	773	654	755.333
ENSG00000010803_SCMH1	849	51	-418	-1.18798	3.08701e-05	-1.19463	-5.81473e-06	0.82809	0.000152925	2973	2639	2313	2641.67	2285	2262	2124	2223.67
ENSG00000010810_FYN	1241	83	-636.667	-1.1948	1.45356e-06	-1.20512	-8.98731e-06	0.0389919	8.49681e-06	4143	4149	3423	3905	3407	3490	2908	3268.33
ENSG00000010818_HIVEP2	714	237	130	1.0352	0.51944	1.02741	1.37074e-06	1	0.704286	4104	3587	3390	3693.67	3979	3824	3668	3823.67
ENSG00000010932_FMO1	8	1	-5	-16	0.00595738	-11.7105	-6.57565e-08	1	0.019453	8	7	1	5.33333	0	1	0	0.333333
ENSG00000011007_ELOA	2651	1388	1840.33	1.35436	3.34907e-16	1.34705	2.4357e-05	8.98388e-12	4.38452e-15	5661	5385	4534	5193.33	7143	7185	6773	7033.67
ENSG00000011009_LYPLA2	892	28	365	1.10615	0.107868	1.09103	4.25846e-06	1	0.222976	3475	3447	3394	3438.67	3653	4286	3472	3803.67
ENSG00000011021_CLCN6	347	44	-182.667	-1.14091	0.00655998	-1.15151	-2.63866e-06	1	0.0210896	1489	1581	1367	1479	1323	1332	1234	1296.33
ENSG00000011028_AC080038.1	24133	16299	-19711.7	-1.89756	0	-1.92365	-0.00027162	0	0	43151	42494	39374	41673	23075	23791	19018	21961.3
ENSG00000011052_NME1-NME2	1	1	-0.333333	-2	1	-1.75003	-4.60477e-09	1	1	1	0	1	0.666667	0	1	0	0.333333
ENSG00000011083_SLC6A7	5	1	1	2.5	0.524528	2.29302	1.3945e-08	1	0.704286	0	1	1	0.666667	0	0	5	1.66667
ENSG00000011105_TSPAN9	996	203	-400	-1.14184	0.000697128	-1.15252	-5.76829e-06	1	0.00278986	3533	3198	2929	3220	2860	3063	2537	2820
ENSG00000011114_BTBD7	961	70	-467.333	-1.17307	1.48999e-05	-1.18449	-6.68085e-06	0.399689	7.69373e-05	3394	3224	2885	3167.67	2853	2815	2433	2700.33
ENSG00000011132_AC005954.1	273	112	-138.333	-1.19971	0.00504966	-1.21479	-1.99316e-06	1	0.0167874	848	867	778	831	686	798	594	692.667
ENSG00000011143_MKS1	32	5	15.3333	1.07187	0.577943	1.06008	1.7443e-07	1	0.759669	205	220	215	213.333	220	237	229	228.667
ENSG00000011198_ABHD5	1165	237	-704.333	-1.24763	4.05555e-08	-1.25547	-9.75864e-06	0.0010879	2.84344e-07	3733	3851	3062	3548.67	3022	2825	2686	2844.33
ENSG00000011201_ANOS1	53	20	-31.6667	-1.86364	0.00244525	-1.89043	-4.41271e-07	1	0.00874353	66	60	79	68.3333	44	26	40	36.6667
ENSG00000011243_AKAP8L	1157	165	-650	-1.20064	3.42549e-07	-1.21182	-9.20561e-06	0.00918887	2.16565e-06	4101	4054	3514	3889.67	3349	3426	2944	3239.67
ENSG00000011258_MBTD1	427	170	-269	-1.70914	1.34945e-08	-1.71399	-3.6457e-06	0.00036199	9.93114e-08	738	651	556	648.333	441	311	386	379.333
ENSG00000011260_UTP18	390	93	-117	-1.11139	0.0725595	-1.11378	-1.60522e-06	1	0.16366	1312	1268	922	1167.33	1086	1072	993	1050.33
ENSG00000011275_RNF216	1326	356	-653.333	-1.14338	0.00011131	-1.15317	-9.36791e-06	1	0.000509363	5558	5372	4700	5210	4897	4541	4232	4556.67
ENSG00000011295_TTC19	563	178	81.6667	1.04746	0.40317	1.04321	1.00151e-06	1	0.603827	1965	1795	1402	1720.67	1819	1947	1641	1802.33
ENSG00000011304_PTBP1	6053	3915	-4674	-1.38526	4.44089e-16	-1.39712	-6.47951e-05	1.19127e-11	5.75771e-15	17865	16788	15765	16806	11850	12734	11812	12132
ENSG00000011332_DPF1	48	17	-2.66667	-1.01382	0.869664	-1.01981	-5.14035e-08	1	1	222	191	174	195.667	174	219	186	193
ENSG00000011347_SYT7	75	25	-34.6667	-1.09412	0.191261	-1.10372	-5.13283e-07	1	0.345568	425	409	375	403	365	390	350	368.333
ENSG00000011376_LARS2	371	191	-4	-1.00176	0.817883	-1.00965	-2.94914e-07	1	0.969668	2431	2345	2060	2278.67	2329	2343	2152	2274.67
ENSG00000011405_PIK3C2A	1762	551	1033.33	1.22892	9.36064e-08	1.21806	1.33195e-05	0.00251099	6.28534e-07	4985	4477	4080	4514	5842	5772	5028	5547.33
ENSG00000011422_PLAUR	1190	287	427.333	1.09322	0.0331733	1.08364	5.19155e-06	1	0.0854499	4919	4659	4174	4584	5038	5364	4632	5011.33
ENSG00000011426_ANLN	8081	5219	-6859	-3.06162	0	-3.06778	-9.26531e-05	0	0	11045	10892	8621	10186	3615	2964	3402	3327
ENSG00000011451_WIZ	1315	84	-113.667	-1.01856	0.498011	-1.03249	-2.66724e-06	1	0.704286	6584	6049	6080	6237.67	6133	6777	5462	6124
ENSG00000011454_RABGAP1	1916	320	-1144.33	-1.26051	1.74895e-10	-1.26733	-1.57695e-05	4.69155e-06	1.53377e-09	6051	5827	4733	5537	4630	4413	4135	4392.67
ENSG00000011465_DCN	63756	45635	-53461.7	-4.55164	0	-4.60577	-0.000726175	0	0	68332	76585	60626	68514.3	17338	14991	12829	15052.7
ENSG00000011478_QPCTL	475	187	330.333	1.56629	2.86107e-07	1.54223	4.29184e-06	0.00767481	1.82298e-06	541	675	534	583.333	1009	1004	728	913.667
ENSG00000011485_PPP5C	962	104	501.667	1.15631	0.000637906	1.14498	6.306e-06	1	0.0025678	3312	3366	2950	3209.33	3805	3912	3416	3711
ENSG00000011523_CEP68	313	129	-108.333	-1.12086	0.0327527	-1.12981	-1.55951e-06	1	0.0845123	1105	1040	869	1004.67	998	899	792	896.333
ENSG00000011566_MAP4K3	2694	1398	-1895	-1.67024	0	-1.67949	-2.57876e-05	0	0	5336	4774	4057	4722.33	3181	2659	2642	2827.33
ENSG00000011638_TMEM159	496	57	145	1.11402	0.0754583	1.11385	1.94626e-06	1	0.169231	1481	1349	985	1271.67	1477	1406	1367	1416.67
ENSG00000011677_GABRA3	2	0	0.666667	#DIV/0!	0.524913	6.26906	8.87274e-09	1	0.704286	0	0	0	0	2	0	0	0.666667
ENSG00000012048_BRCA1	316	162	-240	-1.55427	1.02678e-11	-1.5642	-3.28356e-06	2.75433e-07	9.95782e-11	736	684	599	673	442	437	420	433
ENSG00000012061_ERCC1	2486	790	1673	1.31031	5.45883e-12	1.29564	2.16019e-05	1.46433e-07	5.39349e-11	5724	5463	4987	5391.33	7473	7467	6253	7064.33
ENSG00000012124_CD22	12	6	8	#DIV/0!	0.00011359	64.3812	1.0673e-07	1	0.000518903	0	0	0	0	12	6	6	8
ENSG00000012171_SEMA3B	369	219	-271.333	-1.4374	2.08641e-08	-1.45012	-3.74678e-06	0.000559678	1.50573e-07	935	940	800	891.667	709	581	571	620.333
ENSG00000012174_MBTPS2	892	236	470	1.24702	1.81865e-06	1.24232	6.21737e-06	0.0487853	1.053e-05	2116	2017	1575	1902.67	2398	2467	2253	2372.67
ENSG00000012211_PRICKLE3	217	44	-70.3333	-1.13974	0.0785783	-1.15608	-1.05002e-06	1	0.174985	613	572	536	573.667	528	586	396	503.333
ENSG00000012223_LTF	2	0	0.333333	2	1	1.68872	4.31261e-09	1	1	0	0	1	0.333333	0	2	0	0.666667
ENSG00000012232_EXTL3	1388	210	561.333	1.12722	0.00397772	1.11918	7.11162e-06	1	0.0135667	4585	4795	3857	4412.33	5031	5245	4645	4973.67
ENSG00000012504_NR1H4	4	0	-1.33333	#DIV/0!	0.163216	-12.1337	-1.87484e-08	1	0.303793	0	0	4	1.33333	0	0	0	0
ENSG00000012660_ELOVL5	2533	687	-1593.67	-1.35457	7.54952e-15	-1.36034	-2.17532e-05	2.02516e-10	9.0855e-14	6788	6353	5124	6088.33	4792	4437	4255	4494.67
ENSG00000012822_CALCOCO1	2911	1084	1769	1.30336	1.15729e-13	1.29482	2.32247e-05	3.10443e-09	1.29297e-12	6476	5939	5079	5831.33	7990	7788	7023	7600.33
ENSG00000012963_UBR7	965	397	-698	-1.63764	0	-1.64546	-9.48207e-06	0	0	1975	1923	1480	1792.67	1191	1083	1010	1094.67
ENSG00000012983_MAP4K5	2531	1176	-915.333	-1.138	0.00198855	-1.14419	-1.28212e-05	1	0.00723587	8496	7872	6277	7548.33	7453	6481	5965	6633
ENSG00000013016_EHD3	3266	1388	-2293	-1.4148	0	-1.4307	-3.19097e-05	0	0	8115	8171	7177	7821	5890	5789	4905	5528
ENSG00000013275_PSMC4	3503	1952	2648.33	1.49152	3.04402e-30	1.48036	3.50171e-05	8.16558e-26	5.77889e-29	5770	5587	4807	5388	8260	8310	7539	8036.33
ENSG00000013288_MAN2B2	2234	280	755.333	1.07483	0.0972441	1.06613	9.04543e-06	1	0.204257	10652	10361	9268	10093.7	10641	11502	10404	10849
ENSG00000013293_SLC7A14	2161	1457	-1745	-4.16889	0	-4.17276	-2.35822e-05	0	0	2638	2223	2026	2295.67	569	477	606	550.667
ENSG00000013297_CLDN11	11969	9201	-10759	-2.01949	0	-2.03658	-0.000147127	0	0	22286	21783	19868	21312.3	10667	10676	10317	10553.3
ENSG00000013306_SLC25A39	3718	2320	3050	1.73071	3.08986e-33	1.70719	4.01165e-05	8.28855e-29	6.15334e-32	4328	4128	4066	4174	7440	7784	6448	7224
ENSG00000013364_MVP	11339	5265	7229.33	1.3664	3.21549e-18	1.35792	9.54491e-05	8.62555e-14	4.62001e-17	21707	20125	17360	19730.7	26791	28699	25390	26960
ENSG00000013374_NUB1	1399	307	159	1.03773	0.432327	1.03436	1.95e-06	1	0.636488	4843	4354	3444	4213.67	4673	4376	4069	4372.67
ENSG00000013375_PGM3	2887	624	1194.33	1.17316	4.41074e-05	1.16455	1.53242e-05	1	0.000213532	7686	7062	5944	6897.33	8831	8232	7212	8091.67
ENSG00000013392_RWDD2A	292	68	97.6667	1.15397	0.0576713	1.15153	1.29397e-06	1	0.134753	761	630	512	634.333	804	694	698	732
ENSG00000013441_CLK1	605	38	-331.667	-1.27112	0.000332332	-1.26941	-4.44136e-06	1	0.00141057	1744	1687	1234	1555	1259	1139	1272	1223.33
ENSG00000013503_POLR3B	342	235	-13.3333	-1.01053	0.733852	-1.01981	-3.36033e-07	1	0.896511	1352	1369	1117	1279.33	1454	1232	1112	1266
ENSG00000013523_ANGEL1	510	70	212	1.19145	0.00334632	1.18419	2.75625e-06	1	0.0116036	1199	1163	960	1107.33	1470	1233	1255	1319.33
ENSG00000013561_RNF14	1963	591	1166	1.46671	1.00876e-16	1.45376	1.53142e-05	2.70599e-12	1.35979e-15	2753	2577	2165	2498.33	4128	3697	3168	3664.33
ENSG00000013563_DNASE1L1	1377	681	1055.33	1.88337	5.45072e-24	1.85502	1.38637e-05	1.46216e-19	9.17864e-23	1283	1153	1148	1194.67	2391	2525	1834	2250
ENSG00000013573_DDX11	244	191	-212.667	-2.1292	3.87894e-16	-2.16032	-2.9313e-06	1.04053e-11	5.06339e-15	410	386	407	401	204	195	166	188.333
ENSG00000013583_HEBP1	830	373	116.667	1.03241	0.503796	1.0261	1.2691e-06	1	0.704286	3847	3864	3087	3599.33	3917	3757	3474	3716
ENSG00000013588_GPRC5A	2596	1282	-1829.67	-1.5194	0	-1.53404	-2.52407e-05	0	0	5405	5830	4822	5352.33	3794	3540	3234	3522.67
ENSG00000013619_MAMLD1	2607	2178	-2390	-4.1572	0	-4.23293	-3.27873e-05	0	0	2968	3261	3212	3147	790	827	654	757
ENSG00000013810_TACC3	2229	1795	-2042	-3.00721	0	-3.02881	-2.77719e-05	0	0	3197	3169	2812	3059.33	968	1067	1017	1017.33
ENSG00000014123_UFL1	424	9	17.3333	1.01005	0.909367	1.00557	1.29753e-07	1	1	1937	1722	1513	1724	1731	1768	1725	1741.33
ENSG00000014138_POLA2	94	53	-26.6667	-1.24922	0.230745	-1.24753	-3.54671e-07	1	0.403073	143	176	82	133.667	142	89	90	107
ENSG00000014164_ZC3H3	337	166	-217.333	-1.16263	0.00549301	-1.17311	-3.11294e-06	1	0.0181131	1639	1524	1498	1553.67	1302	1375	1332	1336.33
ENSG00000014216_CAPN1	5147	1615	3021	1.21937	4.06483e-07	1.20774	3.879e-05	0.0109039	2.54467e-06	14412	14129	12773	13771.3	16713	17920	15744	16792.3
ENSG00000014257_ACPP	93	68	-75.3333	-4.83051	2.07476e-15	-4.82542	-1.02236e-06	5.56554e-11	2.58742e-14	91	107	87	95	14	19	26	19.6667
ENSG00000014641_MDH1	1644	626	952.333	1.25582	1.11927e-08	1.24992	1.2565e-05	0.000300244	8.29861e-08	4074	3894	3200	3722.67	4844	4661	4520	4675
ENSG00000014824_SLC30A9	1935	470	888.667	1.15945	9.73107e-05	1.15401	1.15841e-05	1	0.000449605	6219	5749	4752	5573.33	6687	6576	6123	6462
ENSG00000014914_MTMR11	71	8	-4	-1.01042	0.800431	-1.02083	-1.07372e-07	1	0.954722	416	378	370	388	373	425	354	384
ENSG00000014919_COX15	584	373	439.333	1.58708	2.12953e-13	1.57734	5.84831e-06	5.71246e-09	2.32782e-12	767	812	666	748.333	1140	1250	1173	1187.67
ENSG00000015133_CCDC88C	52	28	-35	-2.72131	5.68264e-06	-2.72524	-4.74357e-07	0.152437	3.10209e-05	65	52	49	55.3333	27	13	21	20.3333
ENSG00000015153_YAF2	127	54	27.3333	1.05346	0.585485	1.05089	3.52153e-07	1	0.766353	595	471	468	511.333	507	525	584	538.667
ENSG00000015171_ZMYND11	1750	1076	-447.667	-1.06219	0.0753307	-1.06853	-6.62146e-06	1	0.168987	8301	8085	6551	7645.67	7782	7106	6706	7198
ENSG00000015285_WAS	22	2	9	1.84375	0.111152	1.82983	1.22374e-07	1	0.228795	7	13	12	10.6667	14	16	29	19.6667
ENSG00000015413_DPEP1	8	1	-3.33333	-11	0.0293174	-8.17542	-4.40128e-08	1	0.0768683	3	8	0	3.66667	1	0	0	0.333333
ENSG00000015475_BID	761	276	128.333	1.03692	0.436703	1.0294	1.38184e-06	1	0.640735	3751	3613	3064	3476	3825	3632	3356	3604.33
ENSG00000015479_MATR3	25	13	-7.33333	-1.2716	0.369683	-1.28385	-1.03624e-07	1	0.564639	42	24	37	34.3333	17	37	27	27
ENSG00000015520_NPC1L1	39	15	-24.3333	-7.63636	1.25568e-06	-7.28672	-3.23691e-07	0.0336837	7.41931e-06	40	26	18	28	3	1	7	3.66667
ENSG00000015532_XYLT2	2201	766	1413.33	1.39981	3.69229e-16	1.38568	1.84632e-05	9.90457e-12	4.82444e-15	3753	3637	3215	3535	5026	5416	4403	4948.33
ENSG00000015568_RGPD5	60	6	-25	-2.63043	0.00840648	-2.60084	-3.32209e-07	1	0.0262917	72	18	31	40.3333	12	20	14	15.3333
ENSG00000015592_STMN4	3	1	-0.333333	-1.5	1	-1.40176	-4.2855e-09	1	1	3	0	0	1	1	0	1	0.666667
ENSG00000015676_NUDCD3	2462	1477	1804.67	1.41127	4.43675e-15	1.39768	2.36784e-05	1.19016e-10	5.41227e-14	4588	4431	4145	4388	6063	6607	5908	6192.67
ENSG00000016082_ISL1	3	0	0.333333	1.5	1	1.40953	4.47348e-09	1	1	0	0	2	0.666667	0	0	3	1
ENSG00000016391_CHDH	60	32	-44	-3.2	5.3694e-09	-3.19124	-5.9326e-07	0.000144034	4.11644e-08	78	62	52	64	20	18	22	20
ENSG00000016402_IL20RA	8	2	-2.33333	-3.33333	0.194282	-3.03176	-3.07325e-08	1	0.349197	2	8	0	3.33333	0	2	1	1
ENSG00000016864_GLT8D1	703	160	172.333	1.06237	0.184213	1.05483	2.04857e-06	1	0.336799	2944	2914	2431	2763	3134	2916	2756	2935.33
ENSG00000017260_ATP2C1	2097	527	145	1.02254	0.662613	1.01908	1.65267e-06	1	0.83351	7375	6643	5278	6432	7185	6430	6116	6577
ENSG00000017427_IGF1	22	6	-9.33333	-2.07692	0.130131	-2.0575	-1.27536e-07	1	0.260039	11	24	19	18	2	9	15	8.66667
ENSG00000017483_SLC38A5	277	60	155.333	1.3752	1.65543e-05	1.36573	2.04301e-06	0.444068	8.49079e-05	466	433	343	414	595	620	493	569.333
ENSG00000017797_RALBP1	2620	143	1262.67	1.17893	5.97237e-06	1.16964	1.61781e-05	0.160209	3.24572e-05	7587	7444	6139	7056.67	8759	8728	7471	8319.33
ENSG00000018189_RUFY3	594	151	-138.333	-1.07259	0.106172	-1.0775	-1.98385e-06	1	0.219893	2338	2050	1744	2044	1948	1960	1809	1905.67
ENSG00000018236_CNTN1	15	0	-4	-1.4	0.451896	-1.44306	-5.884e-08	1	0.656628	13	16	13	14	16	13	1	10
ENSG00000018280_SLC11A1	8	3	5.33333	17	0.0044542	12.5622	7.23996e-08	1	0.0149695	0	0	1	0.333333	6	3	8	5.66667
ENSG00000018408_WWTR1	2218	509	-760	-1.09835	0.00386775	-1.10799	-1.11967e-05	1	0.0132337	9322	8437	7703	8487.33	8212	7866	7104	7727.33
ENSG00000018510_AGPS	729	115	231	1.11969	0.0274992	1.1143	2.9767e-06	1	0.072863	2193	1955	1642	1930	2371	2070	2042	2161
ENSG00000018610_CXorf56	312	73	105.333	1.10923	0.0903317	1.10495	1.36585e-06	1	0.19652	1104	969	820	964.333	1042	1132	1035	1069.67
ENSG00000018625_ATP1A2	79	9	-37.3333	-2.86667	0.000577405	-2.82413	-4.9495e-07	1	0.00235393	46	97	29	57.3333	20	18	22	20
ENSG00000018699_TTC27	575	49	-289.333	-1.26097	3.56091e-06	-1.2693	-4.0029e-06	0.0955213	1.98961e-05	1562	1450	1182	1398	1194	1145	987	1108.67
ENSG00000018869_ZNF582	79	28	39.3333	1.36086	0.0266469	1.36423	5.35013e-07	1	0.0709129	134	106	87	109	153	126	166	148.333
ENSG00000019144_PHLDB1	7168	3561	-5205	-1.5876	0	-1.60529	-7.18395e-05	0	0	14963	14343	12883	14063	9322	9457	7795	8858
ENSG00000019169_MARCO	1	0	0.333333	#DIV/0!	1	3.64591	4.45553e-09	1	1	0	0	0	0	0	1	0	0.333333
ENSG00000019485_PRDM11	354	205	-290.333	-1.93056	0	-1.9381	-3.94118e-06	0	0	648	635	524	602.333	319	294	323	312
ENSG00000019549_SNAI2	1717	508	759.333	1.13725	0.000686226	1.1276	9.5482e-06	1	0.0027491	6086	5578	4934	5532.67	6651	6548	5677	6292
ENSG00000019582_CD74	21	10	-14.3333	-9.6	2.54855e-05	-9.28066	-1.98611e-07	0.68365	0.000127857	14	12	22	16	2	2	1	1.66667
ENSG00000019991_HGF	5250	3104	-4223.67	-5.05732	0	-5.03736	-5.67908e-05	0	0	5999	5529	4266	5264.67	1212	749	1162	1041
ENSG00000019995_ZRANB1	2512	957	-1774.67	-1.39202	1.9984e-15	-1.39868	-2.42448e-05	5.36071e-11	2.49451e-14	6756	6824	5325	6301.67	4901	4368	4312	4527
ENSG00000020129_NCDN	2491	1348	1800.67	1.47257	3.5929e-15	1.45463	2.35401e-05	9.63794e-11	4.40894e-14	3907	3833	3691	3810.33	5470	6182	5181	5611
ENSG00000020181_ADGRA2	14816	11965	-13390	-2.40464	0	-2.42846	-0.000182936	0	0	23537	23837	21394	22922.7	9429	10148	9021	9532.67
ENSG00000020256_ZFP64	323	205	-180	-1.17728	0.00918539	-1.19387	-2.63849e-06	1	0.0284623	1214	1205	1167	1195.33	975	1180	891	1015.33
ENSG00000020426_MNAT1	506	186	76	1.06149	0.353914	1.05864	9.74322e-07	1	0.545148	1470	1274	964	1236	1410	1356	1170	1312
ENSG00000020577_SAMD4A	2947	1129	1586	1.18977	1.78101e-05	1.17966	2.03422e-05	0.477756	9.10012e-05	9063	8310	7700	8357.67	10647	9745	9439	9943.67
ENSG00000020633_RUNX3	19	5	-10.6667	-3.28571	0.0204089	-3.22806	-1.46399e-07	1	0.0569331	9	20	17	15.3333	1	4	9	4.66667
ENSG00000020922_MRE11	511	126	-228.333	-1.2263	0.00117984	-1.22988	-3.11659e-06	1	0.00451166	1476	1202	1034	1237.33	1094	965	968	1009
ENSG00000021300_PLEKHB1	25	7	8.66667	1.54167	0.163841	1.56425	1.21935e-07	1	0.304788	22	15	11	16	15	23	36	24.6667
ENSG00000021355_SERPINB1	578	113	302.667	1.25906	5.96952e-06	1.25153	3.96597e-06	0.160132	3.24483e-05	1298	1225	982	1168.33	1560	1515	1338	1471
ENSG00000021461_CYP3A43	1	0	-0.333333	#DIV/0!	1	-3.71852	-4.57781e-09	1	1	0	0	1	0.333333	0	0	0	0
ENSG00000021574_SPAST	387	185	-238.333	-1.32858	1.04169e-05	-1.34199	-3.33153e-06	0.279434	5.48663e-05	1067	899	925	963.667	714	782	680	725.333
ENSG00000021645_NRXN3	865	341	-585	-1.37938	3.30846e-14	-1.39118	-8.09556e-06	8.87496e-10	3.83699e-13	2285	2175	1921	2127	1580	1626	1420	1542
ENSG00000021762_OSBPL5	973	235	-532.667	-1.20289	7.71256e-06	-1.21713	-7.64005e-06	0.206889	4.13779e-05	3248	3289	2937	3158	2702	2858	2316	2625.33
ENSG00000021776_AQR	896	253	-449.667	-1.13825	0.000731672	-1.14423	-6.30198e-06	1	0.00291636	3992	3953	3162	3702.33	3415	3247	3096	3252.67
ENSG00000021826_CPS1	672	372	-499.667	-3.44535	4.8472e-20	-3.40651	-6.68429e-06	1.30026e-15	7.42158e-19	839	718	555	704	167	183	263	204.333
ENSG00000022267_FHL1	2200	553	-1274	-1.42171	5.52891e-14	-1.43416	-1.75607e-05	1.48313e-09	6.30315e-13	4442	4804	3639	4295	3373	3086	2604	3021
ENSG00000022277_RTF2	1328	482	347	1.07498	0.0848365	1.06814	4.25681e-06	1	0.187073	4963	5002	3918	4627.67	5158	5246	4520	4974.67
ENSG00000022556_NLRP2	8	4	-0.333333	-1.0625	1	-1.04606	-3.41754e-09	1	1	8	5	4	5.66667	8	0	8	5.33333
ENSG00000022567_SLC45A4	285	158	-205.333	-1.39871	1.45192e-07	-1.41425	-2.86315e-06	0.00389478	9.55774e-07	757	715	689	720.333	542	531	472	515
ENSG00000022840_RNF10	2266	897	768	1.07136	0.0674938	1.06364	9.2659e-06	1	0.153464	11764	10887	9638	10763	11822	11904	10867	11531
ENSG00000022976_ZNF839	201	51	71.6667	1.15468	0.0954305	1.15498	9.67235e-07	1	0.201514	533	484	373	463.333	482	574	549	535
ENSG00000023041_ZDHHC6	492	260	-176	-1.11612	0.0281334	-1.12272	-2.49589e-06	1	0.0743673	1892	1741	1442	1691.67	1702	1445	1400	1515.67
ENSG00000023171_GRAMD1B	508	430	444.667	2.38958	3.69053e-20	2.35023	5.9047e-06	9.89986e-16	5.67002e-19	302	307	351	320	810	747	737	764.667
ENSG00000023191_RNH1	3142	412	1623.33	1.20435	2.03382e-05	1.19064	2.05409e-05	0.545572	0.000103269	8173	8271	7388	7944	9587	10530	8585	9567.33
ENSG00000023228_NDUFS1	1893	526	509.667	1.0987	0.0303233	1.09368	6.51846e-06	1	0.0791822	5692	5578	4222	5164	6115	5740	5166	5673.67
ENSG00000023287_RB1CC1	2287	754	-1395.33	-1.3288	1.08773e-11	-1.33464	-1.90819e-05	2.91784e-07	1.05147e-10	6362	5723	4832	5639	4578	4078	4075	4243.67
ENSG00000023318_ERP44	1769	595	-678.333	-1.1643	0.000271998	-1.17191	-9.50814e-06	1	0.00117361	5397	5001	4023	4807	4618	4140	3628	4128.67
ENSG00000023330_ALAS1	1114	174	631.667	1.25674	1.39493e-06	1.24202	8.06845e-06	0.037419	8.17545e-06	2621	2488	2272	2460.33	3228	3386	2662	3092
ENSG00000023445_BIRC3	1928	1044	-1455.67	-3.0975	0	-3.06687	-1.94676e-05	0	0	2515	2246	1688	2149.67	644	587	851	694
ENSG00000023516_AKAP11	1384	446	518.667	1.11019	0.00636662	1.10275	6.5322e-06	1	0.0206586	5220	4825	4076	4707	5460	5443	4774	5225.67
ENSG00000023572_GLRX2	301	92	157	1.21226	0.00162592	1.20756	2.07094e-06	1	0.00602506	837	767	615	739.667	916	915	859	896.667
ENSG00000023608_SNAPC1	221	115	40	1.06494	0.423118	1.05691	4.72983e-07	1	0.62941	688	646	514	616	735	674	559	656
ENSG00000023697_DERA	479	224	-87.6667	-1.05675	0.207304	-1.06258	-1.29691e-06	1	0.36803	1852	1672	1373	1632.33	1633	1592	1409	1544.67
ENSG00000023734_STRAP	3064	991	781	1.07328	0.0626226	1.06789	9.76146e-06	1	0.144033	11820	11146	9006	10657.3	12070	11618	10627	11438.3
ENSG00000023839_ABCC2	15	2	3.66667	1.47826	0.478709	1.43663	4.64632e-08	1	0.688323	12	1	10	7.66667	10	16	8	11.3333
ENSG00000023892_DEF6	99	42	-59.3333	-1.97802	0.000422687	-1.98582	-8.09935e-07	1	0.00176531	111	136	113	120	37	76	69	60.6667
ENSG00000023902_PLEKHO1	2159	1231	-1744.67	-1.52017	0	-1.52884	-2.38747e-05	0	0	5401	5309	4586	5098.67	3242	3465	3355	3354
ENSG00000023909_GCLM	1168	419	-729.667	-1.40417	4.44134e-12	-1.40949	-9.94004e-06	1.19139e-07	4.4191e-11	2934	2484	2187	2535	1882	1768	1766	1805.33
ENSG00000024048_UBR2	684	255	141.667	1.05067	0.305812	1.04196	1.58721e-06	1	0.484463	2952	2954	2482	2796	3166	2950	2697	2937.67
ENSG00000024422_EHD2	13807	3411	6306	1.09935	0.0262491	1.08766	7.55178e-05	1	0.0699499	66878	63467	60075	63473.3	70206	73882	65250	69779.3
ENSG00000024526_DEPDC1	1311	830	-1101	-4.0275	4.72698e-170	-4.03599	-1.48372e-05	1.26801e-165	1.35616e-168	1650	1562	1182	1464.67	400	339	352	363.667
ENSG00000024862_CCDC28A	178	46	-107	-1.32923	0.000103616	-1.34159	-1.48801e-06	1	0.000476024	459	456	381	432	359	335	281	325
ENSG00000025039_RRAGD	6	1	-2	-7	0.127569	-5.21148	-2.61266e-08	1	0.255759	6	1	0	2.33333	0	0	1	0.333333
ENSG00000025156_HSF2	364	175	-271.667	-1.3713	4.37696e-08	-1.37995	-3.73731e-06	0.00117412	3.0576e-07	1072	1047	891	1003.33	771	708	716	731.667
ENSG00000025293_PHF20	1031	311	262	1.08052	0.0914402	1.07485	3.28582e-06	1	0.198678	3467	3591	2704	3254	3735	3562	3251	3516
ENSG00000025423_HSD17B6	51	27	-31.6667	-1.88785	0.000315007	-1.90577	-4.33572e-07	1	0.00134469	78	63	61	67.3333	46	34	27	35.6667
ENSG00000025434_NR1H3	304	199	-204.333	-1.77595	2.30895e-07	-1.79416	-2.80776e-06	0.00619377	1.48817e-06	521	437	445	467.667	217	335	238	263.333
ENSG00000025708_TYMP	91	59	-70.6667	-1.99531	1.58611e-06	-2.02442	-9.80115e-07	0.0425475	9.2354e-06	137	131	157	141.667	66	75	72	71
ENSG00000025770_NCAPH2	429	129	-311.333	-1.35259	2.54113e-07	-1.35735	-4.24702e-06	0.00681657	1.62881e-06	1291	1270	1022	1194.33	894	862	893	883
ENSG00000025772_TOMM34	1687	738	1184	1.27588	3.52193e-10	1.26476	1.53975e-05	9.44757e-06	3.00114e-09	4485	4449	3941	4291.67	5628	5612	5187	5475.67
ENSG00000025796_SEC63	4282	1134	-1835.33	-1.17403	7.56552e-06	-1.18298	-2.58652e-05	0.202945	4.06215e-05	13726	12675	10743	12381.3	11664	10530	9444	10546
ENSG00000025800_KPNA6	3738	908	2428.67	1.3909	5.70048e-16	1.37544	3.15796e-05	1.52915e-11	7.35524e-15	6529	6520	5590	6213	9169	9328	7428	8641.67
ENSG00000026025_VIM	189826	113956	134786	1.49198	1.27248e-27	1.48419	0.00179258	3.41342e-23	2.31418e-26	302458	278973	240465	273965	403033	430291	392929	408751
ENSG00000026036_RTEL1-TNFRSF6B	12	4	-6	-1.5	0.170986	-1.51315	-8.31114e-08	1	0.316127	20	18	16	18	16	12	8	12
ENSG00000026103_FAS	1182	446	717.667	1.39195	1.36222e-12	1.37989	9.4135e-06	3.65415e-08	1.40761e-11	1957	1893	1643	1831	2825	2482	2339	2548.67
ENSG00000026297_RNASET2	117	67	15.6667	1.05575	0.639045	1.04678	1.77367e-07	1	0.816188	315	296	232	281	304	349	237	296.667
ENSG00000026508_CD44	48566	11809	-27640	-1.233	1.60755e-09	-1.24406	-0.000388386	4.31225e-05	1.29653e-08	151401	157221	130184	146269	128856	118375	108655	118629
ENSG00000026559_KCNG1	560	339	-392.333	-1.38768	4.35724e-09	-1.40015	-5.44192e-06	0.000116883	3.37422e-08	1528	1360	1325	1404.33	986	1082	968	1012
ENSG00000026652_AGPAT4	504	275	-381.667	-1.94084	0	-1.95139	-5.18076e-06	0	0	880	817	665	787.333	451	390	376	405.667
ENSG00000026751_SLAMF7	2	0	0.666667	#DIV/0!	0.524913	6.27956	8.89042e-09	1	0.704286	0	0	0	0	0	2	0	0.666667
ENSG00000026950_BTN3A1	1184	782	-971.667	-2.3848	0	-2.39719	-1.31864e-05	0	0	1851	1687	1482	1673.33	738	667	700	701.667
ENSG00000027001_MIPEP	480	47	-277.333	-1.2315	0.000142254	-1.23478	-3.77908e-06	1	0.000641014	1625	1614	1187	1475.33	1234	1215	1145	1198
ENSG00000027075_PRKCH	101	24	35	1.39924	0.0624893	1.40247	4.73456e-07	1	0.143751	91	115	57	87.6667	95	158	115	122.667
ENSG00000027697_IFNGR1	413	215	-118.333	-1.06587	0.153362	-1.07298	-1.76096e-06	1	0.297271	2116	1925	1703	1914.67	1964	1710	1715	1796.33
ENSG00000027847_B4GALT7	1824	558	1002.67	1.42886	7.88076e-11	1.41627	1.31639e-05	2.11401e-06	7.12749e-10	2532	2404	2078	2338	3158	3902	2962	3340.67
ENSG00000027869_SH2D2A	3	0	-1	#DIV/0!	0.287369	-9.29462	-1.39676e-08	1	0.460165	0	0	3	1	0	0	0	0
ENSG00000028116_VRK2	428	171	184.667	1.25684	0.00216551	1.25421	2.45827e-06	1	0.00783411	883	701	573	719	1001	872	838	903.667
ENSG00000028137_TNFRSF1B	1916	1164	-1525.33	-1.82869	0	-1.84788	-2.0928e-05	0	0	3456	3569	3073	3366	1960	1909	1653	1840.67
ENSG00000028203_VEZT	1987	369	887.667	1.22533	2.20911e-06	1.21929	1.16484e-05	0.0592595	1.26894e-05	4440	4080	3298	3939.33	5285	4747	4449	4827
ENSG00000028277_POU2F2	3586	2783	-3247.67	-1.63847	0	-1.65147	-4.46288e-05	0	0	8532	8608	7863	8334.33	5080	5022	5158	5086.67
ENSG00000028310_BRD9	647	111	-17.6667	-1.00705	0.85916	-1.00927	-3.13098e-07	1	1	2783	2655	2136	2524.67	2540	2435	2546	2507
ENSG00000028528_SNX1	1554	475	545.333	1.10792	0.00935708	1.10274	7.00502e-06	1	0.0289341	5676	5186	4297	5053	5851	5661	5283	5598.33
ENSG00000028839_TBPL1	168	119	-25.6667	-1.0299	0.508904	-1.03938	-4.53418e-07	1	0.704286	911	949	792	884	937	857	781	858.333
ENSG00000029153_ARNTL2	826	304	-420	-1.17969	7.16038e-05	-1.18814	-5.90252e-06	1	0.000336505	3004	2843	2425	2757.33	2569	2265	2178	2337.33
ENSG00000029363_BCLAF1	3360	985	397	1.03684	0.439329	1.03233	4.69546e-06	1	0.643286	12064	11320	8943	10775.7	12303	10880	10335	11172.7
ENSG00000029364_SLC39A9	1123	414	358.667	1.08456	0.0641484	1.0733	4.21036e-06	1	0.147063	4480	4402	3843	4241.67	4966	4769	4066	4600.33
ENSG00000029534_ANK1	50	31	26	1.80412	0.0327889	1.78153	3.4084e-07	1	0.0845895	23	54	20	32.3333	68	70	37	58.3333
ENSG00000029559_IBSP	2	0	-0.666667	#DIV/0!	0.524913	-6.48691	-9.23959e-09	1	0.704286	0	0	2	0.666667	0	0	0	0
ENSG00000029639_TFB1M	304	26	139	1.24202	0.00199583	1.23538	1.82316e-06	1	0.0072594	617	641	465	574.333	728	769	643	713.333
ENSG00000029725_RABEP1	1280	689	-329.333	-1.05839	0.0999785	-1.06489	-4.91617e-06	1	0.209394	6508	6172	5228	5969.33	6056	5497	5367	5640
ENSG00000029993_HMGB3	1565	954	-1232.67	-2.45133	0	-2.45772	-1.66978e-05	0	0	2308	2087	1851	2082	743	908	897	849.333
ENSG00000030066_NUP160	966	403	-646.333	-1.42364	5.80793e-11	-1.43193	-8.85227e-06	1.55798e-06	5.30466e-10	2271	2384	1861	2172	1701	1418	1458	1525.67
ENSG00000030110_BAK1	167	32	52.3333	1.05094	0.544906	1.04037	5.63397e-07	1	0.725955	1059	1025	998	1027.33	1021	1165	1053	1079.67
ENSG00000030304_MUSK	32	12	-18.3333	-1.98214	0.00564356	-1.9822	-2.4864e-07	1	0.0185525	32	49	30	37	18	17	21	18.6667
ENSG00000030419_IKZF2	249	70	117.667	1.33715	0.0015699	1.33466	1.56823e-06	1	0.00583033	429	359	259	349	485	508	407	466.667
ENSG00000030582_GRN	6713	2284	-4001	-1.20534	3.36819e-07	-1.21841	-5.7083e-05	0.00903518	2.13044e-06	24375	24369	21712	23485.3	19428	21363	17662	19484.3
ENSG00000031003_FAM13B	684	326	33.3333	1.01063	0.957141	1.0023	9.76954e-08	1	1	3409	3212	2785	3135.33	3469	3151	2886	3168.67
ENSG00000031081_ARHGAP31	590	158	-310.667	-1.15907	0.000321346	-1.16831	-4.41203e-06	1	0.00136914	2382	2403	2006	2263.67	2102	1944	1813	1953
ENSG00000031691_CENPQ	102	32	-50.3333	-1.43266	0.016922	-1.42121	-6.6371e-07	1	0.0483314	205	169	126	166.667	103	107	139	116.333
ENSG00000031698_SARS	3784	1743	300	1.02008	0.677248	1.01484	2.9905e-06	1	0.846166	16372	15866	12588	14942	16216	15387	14123	15242
ENSG00000031823_RANBP3	938	353	-498	-1.10985	0.00540587	-1.12043	-7.33394e-06	1	0.0178565	5200	5219	4675	5031.33	4483	4836	4281	4533.33
ENSG00000032219_ARID4A	353	123	27	1.02067	0.764395	1.01546	2.72513e-07	1	0.924643	1451	1370	1098	1306.33	1440	1313	1247	1333.33
ENSG00000032389_EIPR1	431	176	209.667	1.22923	0.000744267	1.22129	2.73373e-06	1	0.00296304	1061	885	798	914.667	1229	1109	1035	1124.33
ENSG00000032444_PNPLA6	1050	270	318	1.0671	0.261935	1.05252	3.38237e-06	1	0.446575	4807	4840	4570	4739	5165	5528	4478	5057
ENSG00000032742_IFT88	200	26	-76.6667	-1.11529	0.0495601	-1.12664	-1.12944e-06	1	0.119846	795	745	685	741.667	711	689	595	665
ENSG00000033011_ALG1	703	71	151.333	1.07484	0.244876	1.06684	1.82805e-06	1	0.423002	2081	2214	1771	2022	2036	2474	2010	2173.33
ENSG00000033030_ZCCHC8	517	246	-397.667	-1.65803	5.10703e-15	-1.66471	-5.4046e-06	1.36996e-10	6.20453e-14	1052	1103	851	1002	622	586	605	604.333
ENSG00000033050_ABCF2	313	161	46.6667	1.05295	0.572972	1.04281	5.09536e-07	1	0.754592	1044	826	774	881.333	1081	935	768	928
ENSG00000033100_CHPF2	2024	572	855.667	1.09147	0.0492875	1.07816	9.92125e-06	1	0.119305	9616	9672	8776	9354.67	10800	10731	9100	10210.3
ENSG00000033122_LRRC7	38	10	23	2.35294	0.00169375	2.33495	3.08767e-07	1	0.00624535	21	15	15	17	53	25	42	40
ENSG00000033170_FUT8	845	218	-495	-1.4558	2.0759e-12	-1.46827	-6.80725e-06	5.56859e-08	2.11573e-11	1761	1630	1352	1581	1208	1134	916	1086
ENSG00000033178_UBA6	1213	198	281.667	1.09724	0.0728535	1.09339	3.64234e-06	1	0.164199	3238	3124	2328	2896.67	3541	3068	2926	3178.33
ENSG00000033327_GAB2	326	120	-48.6667	-1.025	0.502225	-1.03335	-8.72882e-07	1	0.704286	2014	2149	1823	1995.33	2021	1925	1894	1946.67
ENSG00000033627_ATP6V0A1	2798	1853	2250.33	1.7979	4.85375e-51	1.78333	2.99153e-05	1.30202e-46	1.13912e-49	2963	2945	2553	2820.33	5351	5063	4798	5070.67
ENSG00000033800_PIAS1	855	303	-261.333	-1.0903	0.03162	-1.10273	-3.98384e-06	1	0.0819444	3178	3413	2875	3155.33	3192	2932	2558	2894
ENSG00000033867_SLC4A7	1192	267	682	1.29021	2.26642e-08	1.27821	8.83823e-06	0.000607968	1.62863e-07	2619	2352	2079	2350	3207	3271	2618	3032
ENSG00000034053_APBA2	735	303	232.667	1.06322	0.25662	1.05182	2.5873e-06	1	0.439019	3952	3588	3500	3680	3891	4235	3612	3912.67
ENSG00000034152_MAP2K3	4135	2726	3498.33	1.70645	3.19916e-41	1.68659	4.61463e-05	8.58175e-37	6.98271e-40	5175	4976	4705	4952	8840	8809	7702	8450.33
ENSG00000034239_EFCAB1	13	8	-7.66667	-3.09091	0.0557462	-3.08283	-1.04427e-07	1	0.132983	11	14	9	11.3333	9	1	1	3.66667
ENSG00000034510_TMSB10	45896	13175	26635	1.22282	8.71636e-10	1.21428	0.000346432	2.33816e-05	7.1833e-09	128335	124357	105916	119536	149169	151812	137532	146171
ENSG00000034533_ASTE1	145	9	-72	-1.33333	0.00586177	-1.3324	-9.6614e-07	1	0.0191922	360	279	225	288	217	216	215	216
ENSG00000034677_RNF19A	672	162	62	1.02682	0.628108	1.02283	7.11661e-07	1	0.807262	2596	2416	1924	2312	2569	2299	2254	2374
ENSG00000034693_PEX3	326	94	186.333	1.30867	1.52675e-05	1.30019	2.44754e-06	0.40955	7.86839e-05	669	627	515	603.667	808	841	721	790
ENSG00000034713_GABARAPL2	1574	1012	1107.33	1.55018	2.52161e-15	1.54411	1.47556e-05	6.76422e-11	3.13158e-14	2466	1872	1700	2012.67	3274	3202	2884	3120
ENSG00000035115_SH3YL1	117	10	19.3333	1.02893	0.769719	1.02019	1.82864e-07	1	0.928458	714	667	624	668.333	741	657	665	687.667
ENSG00000035141_FAM136A	539	158	-9	-1.00452	0.845391	-1.00916	-2.45239e-07	1	0.992467	2230	2085	1691	2002	2049	2039	1891	1993
ENSG00000035403_VCL	26427	9998	-18503	-1.33999	0	-1.35138	-0.000256726	0	0	76143	77159	65475	72925.7	57059	55477	50732	54422.7
ENSG00000035499_DEPDC1B	274	158	-212.667	-4.27179	7.87742e-22	-4.24749	-2.86136e-06	2.11312e-17	1.2661e-20	288	325	220	277.667	62	51	82	65
ENSG00000035664_DAPK2	77	66	-66.6667	-6.26316	1.39104e-09	-6.15277	-9.02919e-07	3.73147e-05	1.12665e-08	82	81	75	79.3333	5	9	24	12.6667
ENSG00000035681_NSMAF	1288	460	-689.333	-1.27551	3.65327e-07	-1.28254	-9.48807e-06	0.0097999	2.30207e-06	3618	3224	2732	3191.33	2818	2358	2330	2502
ENSG00000035687_ADSS	789	285	-248.667	-1.10394	0.0165479	-1.10911	-3.50311e-06	1	0.0473895	2987	2738	2198	2641	2486	2488	2203	2392.33
ENSG00000035862_TIMP2	16348	4234	9264.67	1.11476	0.0201763	1.10034	0.000110122	1	0.0563371	80217	84451	77526	80731.3	93874	93455	82659	89996
ENSG00000035928_RFC1	1377	615	-754.667	-1.22697	3.39686e-06	-1.23562	-1.05088e-05	0.0911207	1.90311e-05	4423	4294	3522	4079.67	3772	3157	3046	3325
ENSG00000036054_TBC1D23	1239	493	282	1.07804	0.106508	1.07382	3.59106e-06	1	0.220454	4151	3765	2924	3613.33	4163	4008	3515	3895.33
ENSG00000036257_CUL3	1548	1031	-301.333	-1.05585	0.150155	-1.06268	-4.53422e-06	1	0.292663	6025	6307	4759	5697	5883	5452	4852	5395.67
ENSG00000036448_MYOM2	17	0	7.66667	3.09091	0.0456016	3.05863	1.03788e-07	1	0.111358	5	5	1	3.66667	5	18	11	11.3333
ENSG00000036530_CYP46A1	92	34	56.6667	2.44068	6.27066e-05	2.36374	7.4097e-07	1	0.000298245	26	41	51	39.3333	95	118	75	96
ENSG00000036549_AC118549.1	1278	349	-802.667	-1.24218	3.48223e-08	-1.25058	-1.11556e-05	0.000934109	2.45495e-07	4317	4427	3607	4117	3536	3258	3149	3314.33
ENSG00000036672_USP2	66	0	32.3333	1.34767	0.0894008	1.33297	4.23047e-07	1	0.194784	104	71	104	93	104	135	137	125.333
ENSG00000037042_TUBG2	647	428	532.667	1.66225	1.59433e-19	1.64583	7.04232e-06	4.27679e-15	2.39865e-18	810	859	744	804.333	1382	1391	1238	1337
ENSG00000037241_RPL26L1	659	190	368.667	1.26982	9.09615e-07	1.26081	4.81395e-06	0.0244004	5.4685e-06	1534	1378	1187	1366.33	1791	1846	1568	1735
ENSG00000037280_FLT4	11	5	5.66667	3.125	0.115174	2.94348	7.60494e-08	1	0.235537	1	1	6	2.66667	8	5	12	8.33333
ENSG00000037474_NSUN2	2060	559	956.333	1.18492	2.65941e-05	1.18042	1.25738e-05	0.713387	0.000132971	5894	5335	4286	5171.67	6346	6332	5706	6128
ENSG00000037637_FBXO42	447	97	208	1.14095	0.0352816	1.12486	2.50235e-06	1	0.0902995	1472	1544	1411	1475.67	1858	1746	1447	1683.67
ENSG00000037749_MFAP3	532	134	-158.667	-1.14407	0.0687476	-1.15001	-2.21956e-06	1	0.155977	1481	1192	1107	1260	1297	949	1058	1101.33
ENSG00000037757_MRI1	462	77	207	1.16261	0.024459	1.14864	2.56952e-06	1	0.0658416	1330	1262	1227	1273	1412	1689	1339	1480
ENSG00000037897_METTL1	314	72	149	1.2444	0.00121847	1.23678	1.95058e-06	1	0.00464413	660	645	524	609.667	838	721	717	758.667
ENSG00000037965_HOXC8	14	1	-1.66667	-1.04717	0.811586	-1.05385	-2.5647e-08	1	0.96365	35	45	31	37	34	38	34	35.3333
ENSG00000038002_AGA	210	81	-108.667	-1.21114	0.00927899	-1.21575	-1.49041e-06	1	0.0287059	685	687	498	623.333	574	493	477	514.667
ENSG00000038210_PI4K2B	565	124	286.667	1.21261	0.000130932	1.20312	3.70605e-06	1	0.000592583	1433	1408	1204	1348.33	1769	1604	1532	1635
ENSG00000038219_BOD1L1	1853	442	-252	-1.04552	0.250638	-1.04882	-3.63108e-06	1	0.431483	6694	5828	4841	5787.67	5710	5629	5268	5535.67
ENSG00000038274_MAT2B	1112	172	-619	-1.30568	9.3531e-09	-1.31597	-8.57146e-06	0.000250897	6.98488e-08	2824	2867	2241	2644	2074	2246	1755	2025
ENSG00000038358_EDC4	798	207	-262.333	-1.08766	0.0298351	-1.09995	-4.01081e-06	1	0.0780274	3476	3234	3055	3255	3027	3273	2678	2992.67
ENSG00000038382_TRIO	9092	2782	-5781.67	-1.23384	8.82305e-11	-1.24509	-8.13831e-05	2.36678e-06	7.95023e-10	32345	31078	28097	30506.7	25315	25607	23253	24725
ENSG00000038427_VCAN	4659	922	-2600.67	-1.27136	2.82641e-12	-1.28398	-3.64589e-05	7.58183e-08	2.86107e-11	13064	12636	10854	12184.7	10415	9932	8405	9584
ENSG00000038532_CLEC16A	1253	418	-707.333	-1.25951	1.95607e-08	-1.27174	-9.94082e-06	0.000524715	1.41471e-07	3767	3330	3202	3433	2784	2879	2514	2725.67
ENSG00000038945_MSR1	42	12	21.6667	2.85714	0.00300055	2.84125	2.87796e-07	1	0.0105505	21	9	5	11.6667	34	47	19	33.3333
ENSG00000039068_CDH1	13	1	5	6	0.024906	5.36201	6.56694e-08	1	0.0668637	1	2	0	1	4	13	1	6
ENSG00000039123_MTREX	1172	304	-475	-1.12946	0.00249915	-1.13381	-6.59821e-06	1	0.00891961	4692	4220	3520	4144	3841	3629	3537	3669
ENSG00000039139_DNAH5	888	257	-535	-1.44398	9.52169e-11	-1.44916	-7.26272e-06	2.55419e-06	8.55677e-10	2000	1806	1414	1740	1346	1157	1112	1205
ENSG00000039319_ZFYVE16	944	321	-596	-1.38543	4.48646e-09	-1.3929	-8.14686e-06	0.000120349	3.46828e-08	2344	2319	1764	2142.33	1780	1459	1400	1546.33
ENSG00000039523_RIPOR1	1498	613	133.333	1.01314	0.972607	1.00151	2.08078e-07	1	1	10514	10243	9685	10147.3	10298	11021	9523	10280.7
ENSG00000039537_C6	4	1	-1	-1.6	0.673439	-1.61662	-1.4634e-08	1	0.842269	2	2	4	2.66667	4	1	0	1.66667
ENSG00000039560_RAI14	22314	7907	13394.3	1.3425	4.85204e-18	1.3324	0.000175728	1.30156e-13	6.89385e-17	42580	40323	34420	39107.7	56734	52542	48230	52502
ENSG00000039600_SOX30	30	6	2.33333	1.18919	0.846797	1.12175	2.10316e-08	1	0.99402	8	12	17	12.3333	34	6	4	14.6667
ENSG00000039650_PNKP	312	67	18.6667	1.01646	0.836595	1.01281	1.96277e-07	1	0.985624	1311	1093	999	1134.33	1109	1190	1160	1153
ENSG00000040199_PHLPP2	263	75	-62	-1.05467	0.237097	-1.06742	-1.02458e-06	1	0.412058	1259	1202	1127	1196	1252	1154	996	1134
ENSG00000040275_SPDL1	459	152	-168.333	-1.15396	0.00678121	-1.16295	-2.38604e-06	1	0.0217305	1400	1317	1068	1261.67	1220	1119	941	1093.33
ENSG00000040341_STAU2	408	199	-135.667	-1.09382	0.0413821	-1.10193	-1.97727e-06	1	0.102642	1728	1638	1379	1581.67	1578	1440	1320	1446
ENSG00000040487_PQLC2	293	239	-45.6667	-1.05518	0.395906	-1.06174	-6.83909e-07	1	0.595836	983	938	699	873.333	854	939	690	827.667
ENSG00000040531_CTNS	255	87	100	1.12637	0.070296	1.12064	1.2903e-06	1	0.15913	887	791	696	791.333	951	845	878	891.333
ENSG00000040608_RTN4R	35	5	12.6667	1.44706	0.173438	1.41349	1.60913e-07	1	0.319956	25	27	33	28.3333	31	60	32	41
ENSG00000040633_PHF23	1129	359	-249	-1.04796	0.130204	-1.05955	-4.1459e-06	1	0.260165	5804	5439	5080	5441	5400	5501	4675	5192
ENSG00000040731_CDH10	9	5	3.33333	1.90909	0.265957	1.90065	4.4701e-08	1	0.452425	8	3	0	3.66667	9	9	3	7
ENSG00000040933_INPP4A	430	138	44.3333	1.02823	0.655268	1.02264	4.80052e-07	1	0.830709	1648	1747	1317	1570.67	1651	1681	1513	1615
ENSG00000041353_RAB27B	47	20	30	1.16544	0.146186	1.15728	3.86734e-07	1	0.286655	190	184	170	181.333	213	204	217	211.333
ENSG00000041357_PSMA4	2074	389	536	1.09265	0.0394276	1.08746	6.82122e-06	1	0.0983034	6514	6005	4836	5785	6910	6221	5832	6321
ENSG00000041515_MYO16	11	5	6	4.6	0.0309826	4.3759	7.9798e-08	1	0.0806353	5	0	0	1.66667	8	11	4	7.66667
ENSG00000041802_LSG1	1153	404	640.667	1.27048	2.50411e-08	1.26262	8.40437e-06	0.000671729	1.79373e-07	2639	2403	2064	2368.67	3004	3217	2807	3009.33
ENSG00000041880_PARP3	820	429	607.333	1.69041	5.6428e-23	1.67527	8.04131e-06	1.51368e-18	9.34371e-22	926	921	792	879.667	1499	1612	1350	1487
ENSG00000041982_TNC	138154	111618	-125693	-5.99787	0	-6.05264	-0.0017054	0	0	155234	161530	135763	150842	27927	24145	23376	25149.3
ENSG00000041988_THAP3	230	15	65.3333	1.10108	0.175335	1.0952	8.31126e-07	1	0.322969	710	675	554	646.333	784	668	683	711.667
ENSG00000042062_RIPOR3	612	461	-532	-5.57307	2.71977e-80	-5.64199	-7.21983e-06	7.29579e-76	7.21641e-79	673	696	576	648.333	150	115	84	116.333
ENSG00000042088_TDP1	329	120	16.6667	1.01085	0.912779	1.00515	1.06951e-07	1	1	1662	1615	1333	1536.67	1621	1544	1495	1553.33
ENSG00000042286_AIFM2	263	41	-148.333	-1.13902	0.0183972	-1.14667	-2.10593e-06	1	0.0519041	1282	1251	1113	1215.33	1110	1019	1072	1067
ENSG00000042317_AL049834.1	327	96	-202.667	-1.47463	1.80498e-08	-1.48156	-2.76083e-06	0.000484187	1.31074e-07	723	639	527	629.667	431	454	396	427
ENSG00000042429_MED17	77	22	-23.3333	-1.15982	0.216726	-1.16722	-3.27878e-07	1	0.382228	160	210	138	169.333	140	165	133	146
ENSG00000042445_RETSAT	963	420	578.667	1.30066	5.55467e-09	1.29474	7.65379e-06	0.000149004	4.2524e-08	2199	1944	1631	1924.67	2594	2552	2364	2503.33
ENSG00000042493_CAPG	3465	2143	2829.67	2.06245	1.37537e-111	2.04702	3.76771e-05	3.68944e-107	3.78404e-110	2878	2811	2301	2663.33	5759	5766	4954	5493
ENSG00000042753_AP2S1	1777	400	887.333	1.25177	5.47798e-07	1.24056	1.14613e-05	0.0146947	3.38353e-06	3925	3525	3123	3524.33	4482	4900	3853	4411.67
ENSG00000042781_USH2A	11	7	7.66667	2.4375	0.0633419	2.34833	1.01341e-07	1	0.145438	2	6	8	5.33333	13	13	13	13
ENSG00000042832_TG	20	10	-12.3333	-1.30328	0.113318	-1.31356	-1.71901e-07	1	0.232237	56	52	51	53	45	36	41	40.6667
ENSG00000042980_ADAM28	11	4	3.66667	2	0.231753	2.02833	5.12492e-08	1	0.404422	6	5	0	3.66667	2	11	9	7.33333
ENSG00000043093_DCUN1D1	632	229	-122	-1.06323	0.255522	-1.06508	-1.68757e-06	1	0.43816	2258	2264	1632	2051.33	2077	1848	1863	1929.33
ENSG00000043143_JADE2	1369	68	695	1.17571	0.000251679	1.16233	8.70699e-06	1	0.00109103	4099	4083	3684	3955.33	4747	5053	4151	4650.33
ENSG00000043514_TRIT1	194	18	79	1.10947	0.163872	1.10495	1.02518e-06	1	0.304824	754	767	644	721.667	749	815	838	800.667
ENSG00000044090_CUL7	901	725	-65.3333	-1.01488	0.525598	-1.02517	-1.48045e-06	1	0.704994	4684	4726	3959	4456.33	4706	4642	3825	4391
ENSG00000044115_CTNNA1	7646	2449	1941.33	1.07065	0.068047	1.06269	2.32793e-05	1	0.154615	29328	29197	23904	27476.3	31550	29824	26879	29417.7
ENSG00000044446_PHKA2	261	98	-36.3333	-1.04157	0.415287	-1.04949	-5.8006e-07	1	0.619237	1043	889	799	910.333	943	897	782	874
ENSG00000044459_CNTLN	504	165	-302.667	-1.354	1.88072e-08	-1.36843	-4.22146e-06	0.000504503	1.36242e-07	1248	1163	1062	1157.67	897	924	744	855
ENSG00000044524_EPHA3	34	8	-13.3333	-3.85714	0.0204249	-3.76152	-1.76033e-07	1	0.056966	34	9	11	18	11	0	3	4.66667
ENSG00000044574_HSPA5	17300	9731	-6037.67	-1.09618	0.00921016	-1.10166	-8.56463e-05	1	0.0285292	75076	73583	57776	68811.7	67990	62073	58259	62774
ENSG00000046604_DSG2	218	83	147.667	1.85687	1.55881e-07	1.83256	1.94155e-06	0.00418152	1.02088e-06	163	208	146	172.333	364	350	246	320
ENSG00000046647_GEMIN8	232	96	146.333	1.31789	7.45312e-05	1.31004	1.92899e-06	1	0.000349406	482	506	393	460.333	617	625	578	606.667
ENSG00000046651_OFD1	376	69	-4.33333	-1.00388	0.94784	-1.00504	-7.58213e-08	1	1	1303	1135	927	1121.67	1066	1166	1120	1117.33
ENSG00000046653_GPM6B	19	7	-3	-1.05357	0.77062	-1.06052	-4.58678e-08	1	0.928458	62	54	61	59	46	57	65	56
ENSG00000047056_WDR37	560	170	51.3333	1.02733	0.670608	1.02109	5.34777e-07	1	0.8412	2179	1837	1619	1878.33	2093	1933	1763	1929.67
ENSG00000047188_YTHDC2	724	192	-205.333	-1.0867	0.0386126	-1.09857	-3.12748e-06	1	0.0965314	2801	2556	2364	2573.67	2637	2391	2077	2368.33
ENSG00000047230_CTPS2	423	117	140	1.1013	0.0602007	1.09408	1.75686e-06	1	0.139178	1527	1416	1203	1382	1530	1626	1410	1522
ENSG00000047249_ATP6V1H	1105	443	663.333	1.35453	2.3455e-10	1.35068	8.83706e-06	6.29179e-06	2.03552e-09	2149	1946	1518	1871	2623	2591	2389	2534.33
ENSG00000047315_POLR2B	2281	1109	-411.667	-1.04827	0.131742	-1.05424	-6.20828e-06	1	0.262692	9936	9228	7655	8939.67	9017	8659	7908	8528
ENSG00000047346_FAM214A	494	30	241.333	1.26569	7.24993e-05	1.25492	3.1285e-06	1	0.000340415	968	980	777	908.333	1271	1180	998	1149.67
ENSG00000047365_ARAP2	10	2	-3	-1.25	0.542982	-1.25504	-4.1715e-08	1	0.723715	12	19	14	15	9	13	14	12
ENSG00000047410_TPR	3759	1309	-2180	-1.23952	1.02836e-07	-1.24579	-3.00335e-05	0.00275857	6.88266e-07	12293	12023	9529	11281.7	10040	8731	8534	9101.67
ENSG00000047457_CP	8	2	4.66667	8	0.0179828	7.0415	6.38566e-08	1	0.0508589	2	0	0	0.666667	0	8	8	5.33333
ENSG00000047578_KIAA0556	642	317	217.333	1.10569	0.0455139	1.09687	2.69224e-06	1	0.111194	2346	2000	1823	2056.33	2465	2317	2039	2273.67
ENSG00000047579_DTNBP1	290	15	-122.333	-1.18186	0.01185	-1.18566	-1.67879e-06	1	0.0355408	942	772	671	795	686	680	652	672.667
ENSG00000047597_XK	4	1	-0.333333	-1.09091	1	-1.08606	-4.41967e-09	1	1	6	2	4	4	3	3	5	3.66667
ENSG00000047617_ANO2	14	3	4.33333	1.92857	0.240222	1.92794	5.863e-08	1	0.416734	4	10	0	4.66667	14	6	7	9
ENSG00000047621_C12orf4	477	184	173	1.20187	0.0111131	1.19593	2.25894e-06	1	0.0335103	1035	851	685	857	1162	1050	878	1030
ENSG00000047634_SCML1	358	41	-191.333	-1.34957	4.43802e-06	-1.35834	-2.62811e-06	0.11905	2.45211e-05	832	772	612	738.667	597	571	474	547.333
ENSG00000047644_WWC3	2247	1512	-1773.33	-1.49132	0	-1.51063	-2.47411e-05	0	0	5321	5603	5224	5382.67	3760	3712	3356	3609.33
ENSG00000047648_ARHGAP6	210	165	-186.667	-2.07692	5.94186e-17	-2.09468	-2.55155e-06	1.5939e-12	8.1156e-16	380	360	340	360	175	175	170	173.333
ENSG00000047662_FAM184B	15	3	1.33333	1.22222	0.856316	1.19233	1.5889e-08	1	1	7	6	5	6	3	17	2	7.33333
ENSG00000047849_MAP4	24766	10431	16750.7	1.25383	3.63913e-10	1.24339	0.000217665	9.76198e-06	3.09511e-09	68947	68645	60386	65992.7	84002	85152	79076	82743.3
ENSG00000047932_GOPC	920	103	41	1.01243	0.869917	1.0075	3.34314e-07	1	1	3814	3191	2894	3299.67	3294	3524	3204	3340.67
ENSG00000047936_ROS1	6	6	-2	-2	0.400224	-1.94488	-2.781e-08	1	0.600658	0	6	6	4	0	0	6	2
ENSG00000048028_USP28	763	630	-688	-2.10021	0	-2.11959	-9.41504e-06	0	0	1342	1356	1242	1313.33	593	671	612	625.333
ENSG00000048052_HDAC9	1454	1140	1151.33	1.66169	1.19931e-24	1.65507	1.5396e-05	3.21714e-20	2.04914e-23	1995	1703	1522	1740	2843	2976	2855	2891.33
ENSG00000048140_TSPAN17	1832	921	1281.67	1.4485	4.59711e-21	1.43775	1.69246e-05	1.23318e-16	7.2327e-20	3063	2961	2549	2857.67	4155	4381	3882	4139.33
ENSG00000048162_NOP16	486	100	-64	-1.04223	0.384762	-1.04648	-9.46619e-07	1	0.581969	1835	1555	1349	1579.67	1562	1530	1455	1515.67
ENSG00000048342_CC2D2A	1188	347	-735.333	-1.50947	2.22045e-16	-1.51478	-9.97548e-06	5.95635e-12	2.92983e-15	2531	2206	1799	2178.67	1452	1535	1343	1443.33
ENSG00000048392_RRM2B	3312	1656	2247.67	1.68708	2.3328e-33	1.68043	2.99869e-05	6.25773e-29	4.66299e-32	3704	3435	2675	3271.33	5987	5479	5091	5519
ENSG00000048405_ZNF800	266	97	-163	-1.18011	0.00200954	-1.19108	-2.32341e-06	1	0.00730728	1129	1070	1005	1068	908	944	863	905
ENSG00000048462_TNFRSF17	7	0	-1.33333	-2.33333	0.446433	-2.15079	-1.72541e-08	1	0.649928	7	0	0	2.33333	0	3	0	1
ENSG00000048471_SNX29	712	16	340.333	1.15381	0.000886065	1.14399	4.31108e-06	1	0.00347496	2341	2325	1972	2212.67	2648	2684	2327	2553
ENSG00000048540_LMO3	5	3	-1	-1.5	0.703395	-1.46596	-1.3227e-08	1	0.871326	4	4	1	3	0	5	1	2
ENSG00000048544_MRPS10	1531	712	1059.67	1.45182	2.36355e-20	1.44177	1.39956e-05	6.34022e-16	3.6459e-19	2617	2385	2034	2345.33	3553	3565	3097	3405
ENSG00000048649_RSF1	1576	368	186.333	1.03638	0.461545	1.03316	2.28791e-06	1	0.668228	5757	5400	4208	5121.67	5784	5108	5032	5308
ENSG00000048707_VPS13D	978	808	80	1.02259	0.772681	1.01379	6.59078e-07	1	0.929469	3999	3605	3022	3542	3837	4000	3029	3622
ENSG00000048740_CELF2	1577	1214	1343	2.25631	2.42933e-64	2.24821	1.79957e-05	6.51668e-60	6.13623e-63	1220	1099	888	1069	2465	2458	2313	2412
ENSG00000048828_FAM120A	4676	1338	2804.67	1.23493	3.15993e-10	1.22465	3.62945e-05	8.47651e-06	2.70642e-09	12830	12269	10716	11938.3	15392	15230	13607	14743
ENSG00000048991_R3HDM1	1118	399	-391	-1.10146	0.00630731	-1.11185	-5.7793e-06	1	0.0204959	4587	4319	3828	4244.67	4227	3865	3469	3853.67
ENSG00000049089_COL9A2	54	12	-31.6667	-1.68841	0.00214095	-1.68773	-4.27275e-07	1	0.00775569	90	80	63	77.6667	51	36	51	46
ENSG00000049130_KITLG	1135	199	514	1.35911	2.38868e-06	1.3508	6.75845e-06	0.0640763	1.36449e-05	1669	1470	1155	1431.33	2290	1904	1642	1945.33
ENSG00000049167_ERCC8	168	48	48.6667	1.11803	0.201695	1.11494	6.39349e-07	1	0.360051	467	427	343	412.333	511	412	460	461
ENSG00000049192_ADAMTS6	1022	351	-647.667	-1.56286	2.22045e-16	-1.56872	-8.78441e-06	5.95635e-12	2.92983e-15	2093	1816	1486	1798.33	1246	1135	1071	1150.67
ENSG00000049239_H6PD	1652	615	-402.333	-1.05095	0.102827	-1.06258	-6.62749e-06	1	0.214391	8791	8360	7745	8298.67	8124	8426	7139	7896.33
ENSG00000049245_VAMP3	5468	2587	3938.33	1.55765	5.89952e-35	1.54704	5.21911e-05	1.58255e-30	1.20072e-33	7501	7618	6068	7062.33	11536	11378	10088	11000.7
ENSG00000049246_PER3	305	199	-226.667	-2.17851	5.21499e-14	-2.20249	-3.10378e-06	1.39892e-09	5.963e-13	476	376	405	419	177	229	171	192.333
ENSG00000049249_TNFRSF9	91	20	-62.3333	-19.7	1.02567e-11	-18.5333	-8.17478e-07	2.75135e-07	9.95063e-11	91	82	24	65.6667	0	6	4	3.33333
ENSG00000049323_LTBP1	12550	2226	-6150	-1.13554	4.2113e-05	-1.14534	-8.85072e-05	1	0.000204726	53886	54559	46128	51524.3	48170	45944	42009	45374.3
ENSG00000049449_RCN1	4450	1534	-1573.33	-1.10744	0.00112136	-1.11453	-2.24979e-05	1	0.00431138	17805	16953	13892	16216.7	15426	15149	13355	14643.3
ENSG00000049540_ELN	756	568	-606	-7.26897	2.42297e-32	-7.39603	-8.25135e-06	6.49961e-28	4.75465e-31	639	824	645	702.667	151	68	71	96.6667
ENSG00000049541_RFC2	197	29	-119	-1.12575	0.0268151	-1.13286	-1.69097e-06	1	0.0712828	1133	1107	956	1065.33	966	937	936	946.333
ENSG00000049618_ARID1B	1475	736	-989.333	-1.26557	2.57723e-08	-1.28148	-1.40738e-05	0.000691343	1.84506e-07	4689	4921	4534	4714.67	3932	3798	3446	3725.33
ENSG00000049656_CLPTM1L	1523	396	813.333	1.20058	4.5404e-06	1.18948	1.03954e-05	0.121796	2.50558e-05	4458	4062	3645	4055	5107	5168	4330	4868.33
ENSG00000049759_NEDD4L	1621	818	1153.33	1.4085	3.98346e-18	1.39576	1.51342e-05	1.06856e-13	5.67487e-17	3014	2870	2586	2823.33	4207	4035	3688	3976.67
ENSG00000049768_FOXP3	7	3	-1.66667	-1.33333	0.67008	-1.32854	-2.25086e-08	1	0.840577	7	9	4	6.66667	9	2	4	5
ENSG00000049769_PPP1R3F	139	26	52.3333	1.17601	0.101204	1.17708	7.08484e-07	1	0.211499	321	347	224	297.333	330	363	356	349.667
ENSG00000049860_HEXB	3718	452	1862.67	1.22426	2.77491e-08	1.21665	2.42839e-05	0.000744371	1.97813e-07	9128	8751	7039	8306	10757	10546	9203	10168.7
ENSG00000049883_PTCD2	652	321	432.667	1.82781	2.12654e-11	1.81496	5.73503e-06	5.70445e-07	2.0079e-10	669	463	436	522.667	1088	994	784	955.333
ENSG00000050130_JKAMP	1835	918	1312	1.61289	1.99557e-28	1.59861	1.73387e-05	5.35313e-24	3.68673e-27	2207	2324	1891	2140.67	3726	3507	3125	3452.67
ENSG00000050165_DKK3	34228	18986	25942.3	1.60991	1.29525e-48	1.59625	0.000343282	3.47452e-44	2.97986e-47	45075	44365	38164	42534.7	72392	69688	63351	68477
ENSG00000050327_ARHGEF5	14	2	6.33333	4.16667	0.0429868	3.79158	8.19909e-08	1	0.105713	2	0	4	2	9	14	2	8.33333
ENSG00000050344_NFE2L3	2605	775	-792.333	-1.09692	0.0121738	-1.10177	-1.1176e-05	1	0.036406	10286	8936	7681	8967.67	8518	8265	7743	8175.33
ENSG00000050393_MCUR1	308	156	-83	-1.05244	0.181988	-1.06205	-1.31799e-06	1	0.333577	1767	1711	1519	1665.67	1675	1614	1459	1582.67
ENSG00000050405_LIMA1	4082	1673	37	1.00225	0.952406	-1.00239	-5.28339e-07	1	1	18015	17286	13933	16411.3	17842	15890	15613	16448.3
ENSG00000050426_LETMD1	454	32	221.667	1.1932	0.0010335	1.18198	2.82559e-06	1	0.00400573	1195	1227	1020	1147.33	1474	1417	1216	1369
ENSG00000050438_SLC4A8	193	63	40.6667	1.07871	0.414204	1.06741	4.71524e-07	1	0.617966	546	539	465	516.667	538	658	476	557.333
ENSG00000050555_LAMC3	5	0	2	#DIV/0!	0.0578246	16.8053	2.66151e-08	1	0.134753	0	0	0	0	5	0	1	2
ENSG00000050628_PTGER3	1	0	0	-1	1	-1.00688	-4.21854e-11	1	1	0	1	0	0.333333	1	0	0	0.333333
ENSG00000050730_TNIP3	17	7	-8	-1.61538	0.180353	-1.58198	-1.03423e-07	1	0.331209	26	27	10	21	10	12	17	13
ENSG00000050748_MAPK9	941	337	502.333	1.22768	4.71204e-06	1.22206	6.61672e-06	0.126401	2.59549e-05	2427	2297	1895	2206.33	2836	2656	2634	2708.67
ENSG00000050767_COL23A1	2	1	-1.66667	#DIV/0!	0.0957577	-14.3067	-2.24075e-08	1	0.201514	2	2	1	1.66667	0	0	0	0
ENSG00000050820_BCAR1	3769	2172	-2590.33	-1.24179	1.05491e-07	-1.25792	-3.70816e-05	0.0028298	7.05685e-07	13626	13357	12927	13303.3	10755	11527	9857	10713
ENSG00000051009_FAM160A2	153	36	-36.3333	-1.04113	0.503043	-1.05099	-6.06597e-07	1	0.704286	971	876	912	919.667	818	935	897	883.333
ENSG00000051108_HERPUD1	1455	728	-543.667	-1.08199	0.0234809	-1.09021	-8.03323e-06	1	0.0635788	7455	7710	6359	7174.67	7087	6551	6255	6631
ENSG00000051128_HOMER3	837	211	-405	-1.20461	2.83513e-05	-1.21643	-5.74443e-06	0.760524	0.000141047	2606	2364	2183	2384.33	1979	2190	1769	1979.33
ENSG00000051180_RAD51	232	63	-132.667	-1.72364	3.56315e-07	-1.74041	-1.81614e-06	0.00955815	2.24739e-06	310	377	261	316	198	207	145	183.333
ENSG00000051341_POLQ	295	158	-224.333	-2.02905	5.04359e-18	-2.04087	-3.04506e-06	1.35294e-13	7.16222e-17	492	464	371	442.333	244	213	197	218
ENSG00000051382_PIK3CB	507	263	191.667	1.11944	0.0310006	1.11064	2.39874e-06	1	0.0806587	1834	1571	1409	1604.67	1916	1880	1593	1796.33
ENSG00000051523_CYBA	1488	143	667.667	1.20769	0.000102545	1.19587	8.52582e-06	1	0.000471585	3413	3318	2913	3214.67	3785	4401	3461	3882.33
ENSG00000051596_THOC3	496	177	-105.333	-1.10803	0.288361	-1.10071	-1.32725e-06	1	0.461477	1340	1057	844	1080.33	880	963	1082	975
ENSG00000051620_HEBP2	1486	581	928.667	1.406	2.12382e-13	1.39253	1.21518e-05	5.69714e-09	2.32347e-12	2519	2268	2075	2287.33	3238	3561	2849	3216
ENSG00000051825_MPHOSPH9	289	42	-170.333	-1.27166	0.000259965	-1.27539	-2.323e-06	1	0.00112441	892	831	669	797.333	651	603	627	627
ENSG00000052126_PLEKHA5	808	425	-533.333	-1.46485	4.75666e-10	-1.48393	-7.42725e-06	1.27597e-05	4.00746e-09	1738	1767	1537	1680.67	1371	1112	959	1147.33
ENSG00000052344_PRSS8	5	0	1.66667	#DIV/0!	0.0957577	14.1308	2.21114e-08	1	0.201514	0	0	0	0	0	5	0	1.66667
ENSG00000052723_SIKE1	251	119	-25	-1.01827	0.576128	-1.02934	-5.3834e-07	1	0.757692	1401	1489	1289	1393	1408	1458	1238	1368
ENSG00000052749_RRP12	1103	446	669.667	1.3232	1.20152e-09	1.31168	8.73878e-06	3.22308e-05	9.79063e-09	2303	2036	1877	2072	2763	2980	2482	2741.67
ENSG00000052795_FNIP2	286	96	18.3333	1.01643	0.84811	1.01009	1.52088e-07	1	0.995244	1259	1116	973	1116	1187	1156	1060	1134.33
ENSG00000052802_MSMO1	1383	563	791.333	1.36789	5.58279e-09	1.36512	1.05859e-05	0.000149758	4.27134e-08	2483	2176	1794	2151	3177	2739	2911	2942.33
ENSG00000052841_TTC17	3090	1470	-2275.33	-1.48764	0	-1.49942	-3.12621e-05	0	0	7367	7364	6093	6941.33	5098	4623	4277	4666
ENSG00000053108_FSTL4	20	4	6	1.6	0.276564	1.57449	7.80993e-08	1	0.460165	9	15	6	10	26	13	9	16
ENSG00000053254_FOXN3	2384	196	-1250	-1.17789	1.07422e-06	-1.18513	-1.74761e-05	0.0288158	6.40636e-06	9068	8484	7278	8276.67	7296	7100	6684	7026.67
ENSG00000053328_METTL24	2	0	0.666667	#DIV/0!	0.524913	6.26906	8.87274e-09	1	0.704286	0	0	0	0	2	0	0	0.666667
ENSG00000053371_AKR7A2	677	254	267	1.15398	0.0350413	1.13862	3.26227e-06	1	0.089753	1931	1594	1677	1734	2015	2271	1717	2001
ENSG00000053372_MRTO4	1095	268	462	1.17529	0.000418369	1.17122	6.07728e-06	1	0.00174891	3018	2750	2139	2635.67	3205	3234	2854	3097.67
ENSG00000053438_NNAT	421	179	-260.333	-2.22992	2.47342e-12	-2.25946	-3.56237e-06	6.63495e-08	2.51324e-11	427	583	406	472	227	246	162	211.667
ENSG00000053501_USE1	134	85	-53.3333	-1.11291	0.130622	-1.12383	-7.84933e-07	1	0.260866	535	562	480	525.667	450	539	428	472.333
ENSG00000053524_MCF2L2	14	6	2.33333	1.38889	0.565296	1.42137	3.4543e-08	1	0.746373	1	15	2	6	2	8	15	8.33333
ENSG00000053702_NRIP2	25	12	-15.3333	-5.6	0.000332044	-5.45047	-2.06258e-07	1	0.00140965	25	16	15	18.6667	7	0	3	3.33333
ENSG00000053747_LAMA3	21	7	-8.33333	-1.17123	0.351771	-1.19393	-1.27071e-07	1	0.542376	46	58	67	57	47	53	46	48.6667
ENSG00000053770_AP5M1	481	94	65	1.04402	0.455859	1.04055	8.07509e-07	1	0.661425	1729	1453	1248	1476.67	1588	1547	1490	1541.67
ENSG00000053900_ANAPC4	272	139	81.6667	1.09753	0.139956	1.09046	1.02197e-06	1	0.276827	951	858	703	837.333	970	975	812	919
ENSG00000053918_KCNQ1	3	1	0.333333	1.5	1	1.39547	4.24899e-09	1	1	1	0	1	0.666667	0	3	0	1
ENSG00000054116_TRAPPC3	1838	185	926.667	1.25163	2.44774e-07	1.23931	1.19216e-05	0.00656606	1.57271e-06	3841	3961	3246	3682.67	5084	4718	4026	4609.33
ENSG00000054118_THRAP3	4303	1166	1447	1.10767	0.00489299	1.10179	1.84575e-05	1	0.016313	14929	13988	11400	13439	15703	15192	13763	14886
ENSG00000054148_PHPT1	1656	566	1032	1.22456	1.32952e-05	1.21055	1.31428e-05	0.356645	6.91329e-05	4700	4682	4405	4595.67	5574	6061	5248	5627.67
ENSG00000054179_ENTPD2	4	0	0.666667	2	0.728302	1.8969	9.47995e-09	1	0.890848	2	0	0	0.666667	0	0	4	1.33333
ENSG00000054267_ARID4B	1438	395	-574	-1.21726	0.000859122	-1.2164	-7.67367e-06	1	0.00337719	3858	3370	2420	3216	2848	2625	2453	2642
ENSG00000054277_OPN3	466	298	42.3333	1.02478	0.703996	1.01812	4.17582e-07	1	0.87195	1899	1793	1433	1708.33	1848	1854	1550	1750.67
ENSG00000054282_SDCCAG8	1328	614	848.667	1.41446	6.50509e-14	1.40843	1.12722e-05	1.74499e-09	7.37527e-13	2383	2057	1703	2047.67	2987	3031	2671	2896.33
ENSG00000054356_PTPRN	202	23	-60.3333	-1.10426	0.309712	-1.10942	-8.55857e-07	1	0.489161	668	636	613	639	466	631	639	578.667
ENSG00000054392_HHAT	183	31	79	1.24974	0.00775409	1.24409	1.04049e-06	1	0.0245287	364	333	252	316.333	435	394	357	395.333
ENSG00000054523_KIF1B	2291	634	1274	1.27716	1.05945e-10	1.27059	1.67832e-05	2.84197e-06	9.47324e-10	5074	4833	3883	4596.67	6174	5971	5467	5870.67
ENSG00000054598_FOXC1	421	212	-316.333	-1.44998	2.51178e-10	-1.45832	-4.33391e-06	6.73786e-06	2.1728e-09	1119	1026	913	1019.33	701	710	698	703
ENSG00000054611_TBC1D22A	1229	460	764.667	1.3671	1.286e-12	1.35521	1.00134e-05	3.44969e-08	1.33296e-11	2247	2127	1875	2083	2852	3104	2587	2847.67
ENSG00000054654_SYNE2	706	466	-572.667	-2.34009	0	-2.35263	-7.77679e-06	0	0	1088	1023	889	1000	382	477	423	427.333
ENSG00000054690_PLEKHH1	11	5	-4.33333	-1.39394	0.401373	-1.37535	-5.64322e-08	1	0.601932	20	17	9	15.3333	10	9	14	11
ENSG00000054793_ATP9A	2117	817	1359.67	1.34547	3.0632e-15	1.33562	1.78474e-05	8.21703e-11	3.77621e-14	4381	3984	3442	3935.67	5526	5559	4801	5295.33
ENSG00000054938_CHRDL2	341	263	-308	-8.05344	2.58709e-50	-8.16262	-4.21696e-06	6.93986e-46	6.03992e-49	308	378	369	351.667	49	37	45	43.6667
ENSG00000054965_FAM168A	1422	509	541.667	1.1018	0.0270398	1.08927	6.43703e-06	1	0.0718018	5668	5375	4919	5320.67	6341	6087	5159	5862.33
ENSG00000054967_RELT	137	29	57.3333	1.12164	0.14347	1.1094	6.98938e-07	1	0.282071	484	494	436	471.333	548	573	465	528.667
ENSG00000054983_GALC	351	35	-144.333	-1.14506	0.0275566	-1.14961	-2.00213e-06	1	0.0729967	1165	1302	951	1139.33	1015	990	980	995
ENSG00000055044_NOP58	1711	250	-471.667	-1.12329	0.0313506	-1.12189	-6.27241e-06	1	0.0813249	5066	4471	3355	4297.33	3979	3729	3769	3825.67
ENSG00000055070_SZRD1	8758	3433	5918	1.3596	6.92246e-17	1.34583	7.71333e-05	1.85695e-12	9.43093e-16	16966	17365	15041	16457.3	22928	23799	20399	22375.3
ENSG00000055118_KCNH2	506	457	-475.667	-7.45701	7.71532e-120	-7.55835	-6.47876e-06	2.06963e-115	2.13805e-118	563	547	538	549.333	81	83	57	73.6667
ENSG00000055130_CUL1	1534	484	-419.333	-1.09179	0.0414724	-1.09465	-5.81091e-06	1	0.102856	5656	5185	4122	4987.67	4888	4413	4404	4568.33
ENSG00000055147_FAM114A2	911	397	596	1.44455	2.76985e-15	1.43403	7.86344e-06	7.43013e-11	3.42245e-14	1484	1369	1169	1340.67	2080	1964	1766	1936.67
ENSG00000055163_CYFIP2	733	446	517	1.34375	6.00923e-08	1.3375	6.86658e-06	0.00161198	4.12178e-07	1669	1493	1350	1504	1939	2083	2041	2021
ENSG00000055208_TAB2	1973	1610	-68	-1.00792	0.671043	-1.01612	-1.85468e-06	1	0.841667	9338	9178	7445	8653.67	9418	8771	7568	8585.67
ENSG00000055211_GINM1	1558	499	894.333	1.30772	2.13396e-11	1.30054	1.17885e-05	5.72434e-07	2.01419e-10	3231	3024	2464	2906.33	4022	3857	3523	3800.67
ENSG00000055332_EIF2AK2	2128	932	245	1.03286	0.459333	1.02747	2.76221e-06	1	0.665457	8416	7662	6288	7455.33	8073	7980	7048	7700.33
ENSG00000055483_AC022966.1	483	415	-20.3333	-1.00409	0.717682	-1.01454	-9.70972e-07	1	0.885427	5138	5128	4713	4993	5187	5027	4704	4972.67
ENSG00000055609_KMT2C	1136	589	283	1.0693	0.209971	1.05674	3.13863e-06	1	0.372173	4314	4212	3725	4083.67	4522	4857	3721	4366.67
ENSG00000055732_MCOLN3	7	2	-1.33333	-1.8	0.443003	-1.84533	-2.01149e-08	1	0.647076	2	0	7	3	0	5	0	1.66667
ENSG00000055813_CCDC85A	6	1	-1	-2	0.58849	-1.86562	-1.29684e-08	1	0.766918	6	0	0	2	1	2	0	1
ENSG00000055917_PUM2	2071	440	-1152.67	-1.23554	3.92692e-09	-1.24487	-1.60722e-05	0.00010534	3.05687e-08	6522	6358	5259	6046.33	5335	4895	4451	4893.67
ENSG00000055950_MRPL43	1259	654	901.667	1.37274	2.22676e-12	1.35928	1.17884e-05	5.97329e-08	2.2669e-11	2471	2526	2260	2419	3318	3519	3125	3320.67
ENSG00000055955_ITIH4	1	0	-0.333333	#DIV/0!	1	-3.65254	-4.4667e-09	1	1	1	0	0	0.333333	0	0	0	0
ENSG00000056050_HPF1	274	58	110.667	1.11052	0.0598385	1.10309	1.39603e-06	1	0.138496	1088	1030	886	1001.33	1160	1117	1059	1112
ENSG00000056097_ZFR	3962	402	1419	1.13126	0.00142287	1.12341	1.80269e-05	1	0.00534798	11698	11329	9404	10810.3	13366	12026	11296	12229.3
ENSG00000056277_ZNF280C	72	22	-1	-1.00326	0.904352	-1.01134	-4.67055e-08	1	1	353	289	281	307.667	304	334	282	306.667
ENSG00000056487_PHF21B	5	1	-1.33333	-3	0.376415	-2.67964	-1.77611e-08	1	0.571052	1	5	0	2	0	2	0	0.666667
ENSG00000056558_TRAF1	110	21	-47	-1.24394	0.0447804	-1.26573	-6.82999e-07	1	0.109622	245	247	227	239.667	231	210	137	192.667
ENSG00000056586_RC3H2	1300	332	-217.333	-1.04994	0.1864	-1.05824	-3.39856e-06	1	0.339917	5237	4401	4069	4569	4736	4382	3937	4351.67
ENSG00000056736_IL17RB	10	3	-4.66667	-5.66667	0.0316558	-5.2214	-6.32924e-08	1	0.081958	10	1	6	5.66667	0	3	0	1
ENSG00000056972_TRAF3IP2	398	75	-182.667	-1.16344	0.0106052	-1.16645	-2.50432e-06	1	0.0321852	1449	1349	1103	1300.33	1051	1178	1124	1117.67
ENSG00000056998_GYG2	385	181	-149.667	-1.18163	0.0180049	-1.18896	-2.08586e-06	1	0.0509075	1030	1106	785	973.667	966	785	721	824
ENSG00000057019_DCBLD2	36910	23039	28458.3	1.63913	1.25731e-52	1.62764	0.000377931	3.37274e-48	2.97158e-51	48574	45481	39526	44527	76436	74000	68520	72985.3
ENSG00000057149_SERPINB3	3	0	1.66667	#DIV/0!	0.0957577	14.3495	2.24796e-08	1	0.201514	0	0	0	0	0	3	2	1.66667
ENSG00000057252_SOAT1	1071	238	227.667	1.05977	0.181993	1.05312	2.73297e-06	1	0.333577	4182	3954	3291	3809	4362	3993	3755	4036.67
ENSG00000057294_PKP2	27	12	18.6667	1.23629	0.121032	1.22397	2.40199e-07	1	0.245768	79	83	75	79	100	102	91	97.6667
ENSG00000057468_MSH4	10	1	-4	#DIV/0!	0.00309197	-34.9012	-5.70874e-08	1	0.0107956	1	1	10	4	0	0	0	0
ENSG00000057593_F7	12	3	-5.33333	-2.77778	0.115174	-2.71656	-7.22169e-08	1	0.235537	12	5	8	8.33333	0	6	3	3
ENSG00000057608_GDI2	8517	738	3676.33	1.18881	4.81685e-06	1.18353	4.81691e-05	0.129212	2.64996e-05	21505	20767	16142	19471.3	24659	23423	21361	23147.7
ENSG00000057657_PRDM1	269	128	189	1.54103	3.14067e-09	1.52744	2.49265e-06	8.42485e-05	2.46918e-08	387	349	312	349.333	557	581	477	538.333
ENSG00000057663_ATG5	249	135	-82.6667	-1.06559	0.179428	-1.07281	-1.23305e-06	1	0.32969	1410	1434	1185	1343	1346	1224	1211	1260.33
ENSG00000057704_TMCC3	56	24	-23.3333	-2.22807	0.0394723	-2.19263	-3.03888e-07	1	0.0983964	65	44	18	42.3333	9	36	12	19
ENSG00000057757_PITHD1	706	206	308	1.19123	0.00168764	1.19057	4.12771e-06	1	0.00622453	1886	1680	1266	1610.67	1939	1972	1845	1918.67
ENSG00000057935_MTA3	677	27	246	1.12979	0.0099102	1.12422	3.17783e-06	1	0.0302574	2056	2034	1596	1895.33	2273	2122	2029	2141.33
ENSG00000058056_USP13	646	157	-259	-1.16004	0.0062953	-1.1643	-3.57579e-06	1	0.0204593	2156	1860	1616	1877.33	1751	1510	1594	1618.33
ENSG00000058063_ATP11B	1220	345	-433.333	-1.13068	0.000955369	-1.13995	-6.21825e-06	1	0.0037201	4140	3850	3258	3749.33	3603	3425	2920	3316
ENSG00000058085_LAMC2	146	120	119.667	1.48645	3.02011e-06	1.47718	1.58911e-06	0.0810143	1.70234e-05	271	244	223	246	369	364	364	365.667
ENSG00000058091_CDK14	1609	680	-1116	-1.39003	0	-1.40184	-1.54319e-05	0	0	4258	4090	3584	3977.33	3031	2904	2649	2861.33
ENSG00000058262_SEC61A1	14028	2680	5607	1.11062	0.0040143	1.0999	6.8557e-05	1	0.0136724	53204	53308	45552	50688	58677	59580	50628	56295
ENSG00000058272_PPP1R12A	1878	1021	-103.667	-1.01372	0.608584	-1.01911	-1.93874e-06	1	0.78767	8360	8138	6482	7660	8060	7570	7039	7556.33
ENSG00000058335_RASGRF1	41	19	-6	-1.15929	0.649873	-1.16913	-8.66092e-08	1	0.827025	50	31	50	43.6667	14	55	44	37.6667
ENSG00000058404_CAMK2B	101	23	-50.6667	-1.44444	0.00564489	-1.4475	-6.84197e-07	1	0.0185527	177	200	117	164.667	133	110	99	114
ENSG00000058453_CROCC	370	100	-16.6667	-1.01829	0.74611	-1.03017	-3.6866e-07	1	0.908548	1124	754	906	928	877	1051	806	911.333
ENSG00000058600_POLR3E	142	115	-38.6667	-1.02398	0.538717	-1.03399	-7.3685e-07	1	0.718817	1687	1686	1580	1651	1562	1704	1571	1612.33
ENSG00000058668_ATP2B4	82561	55127	69262.3	2.63174	2.43348e-20	2.60644	0.000922364	6.52781e-16	3.75162e-19	46216	43263	37862	42447	120423	116315	98390	111709
ENSG00000058673_ZC3H11A	5	1	3	#DIV/0!	0.0147215	24.9707	4.0365e-08	1	0.0427107	0	0	0	0	1	5	3	3
ENSG00000058729_RIOK2	659	294	-119.667	-1.05997	0.204905	-1.06387	-1.71093e-06	1	0.364761	2393	2218	1734	2115	1982	2149	1855	1995.33
ENSG00000058799_YIPF1	675	209	371.333	1.33353	7.25136e-08	1.327	4.90891e-06	0.00194518	4.94201e-07	1266	1153	921	1113.33	1596	1496	1362	1484.67
ENSG00000058804_NDC1	1378	677	-1052	-1.98996	0	-1.99837	-1.42428e-05	0	0	2251	2370	1723	2114.67	1150	1046	992	1062.67
ENSG00000058866_DGKG	75	59	64.6667	2.63025	4.33952e-11	2.61043	8.65825e-07	1.16408e-06	3.99614e-10	42	44	33	39.6667	104	108	101	104.333
ENSG00000059122_FLYWCH1	1442	640	968.667	1.29342	4.89891e-10	1.28055	1.25562e-05	1.31413e-05	4.11954e-09	3518	3304	3082	3301.33	4342	4524	3944	4270
ENSG00000059145_UNKL	283	69	-19	-1.01461	0.656636	-1.02492	-4.34765e-07	1	0.830709	1442	1293	1224	1319.67	1287	1449	1166	1300.67
ENSG00000059377_TBXAS1	315	76	-184	-1.50549	3.96051e-07	-1.51574	-2.51618e-06	0.0106241	2.48284e-06	566	630	448	548	372	405	315	364
ENSG00000059378_PARP12	221	56	6	1.0076	0.932118	-1.00559	-5.95293e-08	1	1	798	823	747	789.333	803	902	681	795.333
ENSG00000059573_ALDH18A1	3471	483	-1797	-1.25706	9.05864e-10	-1.26305	-2.46799e-05	2.42998e-05	7.4448e-09	9948	9011	7404	8787.67	7489	7006	6477	6990.67
ENSG00000059588_TARBP1	340	57	172.667	1.22203	0.00366219	1.21326	2.2462e-06	1	0.0125765	814	813	706	777.667	1046	870	935	950.333
ENSG00000059691_GATB	280	74	87	1.0919	0.131945	1.08533	1.09066e-06	1	0.263057	1024	1019	797	946.667	1077	1074	950	1033.67
ENSG00000059728_MXD1	175	53	-93.3333	-1.14698	0.0644358	-1.15713	-1.34346e-06	1	0.147608	742	741	702	728.333	689	567	649	635
ENSG00000059758_CDK17	955	239	-554	-1.19842	0.000136868	-1.20592	-7.73856e-06	1	0.000617679	3561	3425	3052	3346	2957	2606	2813	2792
ENSG00000059769_DNAJC25	517	206	251.333	1.24729	0.000326505	1.24425	3.34154e-06	1	0.00138958	1217	1011	821	1016.33	1338	1275	1190	1267.67
ENSG00000059804_SLC2A3	2139	723	1335.67	1.34277	1.00115e-14	1.33359	1.75675e-05	2.68559e-10	1.19413e-13	4129	4189	3372	3896.67	5511	5334	4852	5232.33
ENSG00000059915_PSD	63	21	-42.6667	-1.32821	0.0107768	-1.33229	-5.8237e-07	1	0.0326504	186	183	149	172.667	123	128	139	130
ENSG00000060069_CTDP1	594	134	-258.333	-1.17218	0.000867296	-1.18114	-3.64792e-06	1	0.00340732	1979	1716	1581	1758.67	1491	1625	1385	1500.33
ENSG00000060138_YBX3	3990	485	-2043.67	-1.14643	9.31109e-05	-1.15381	-2.88625e-05	1	0.000431084	17510	16074	14416	16000	13932	14417	13520	13956.3
ENSG00000060140_STYK1	143	85	110	4	5.1399e-21	3.96397	1.46973e-06	1.37878e-16	8.08193e-20	43	40	27	36.6667	170	145	125	146.667
ENSG00000060237_WNK1	8385	3857	6170.67	1.40245	2.90275e-22	1.38799	8.0631e-05	7.78662e-18	4.71345e-21	16125	15741	14132	15332.7	22517	22395	19598	21503.3
ENSG00000060339_CCAR1	1786	544	-944.667	-1.209	4.73448e-07	-1.21763	-1.32025e-05	0.0127002	2.95011e-06	5986	5601	4807	5464.67	4952	4408	4200	4520
ENSG00000060491_OGFR	1163	191	-348	-1.11507	0.0201397	-1.12405	-5.03266e-06	1	0.0562524	3900	3173	3044	3372.33	2982	3354	2737	3024.33
ENSG00000060558_GNA15	4	1	-0.333333	-1.2	1	-1.20883	-5.00402e-09	1	1	0	4	2	2	1	3	1	1.66667
ENSG00000060642_PIGV	378	8	166	1.26046	0.00140103	1.25623	2.19723e-06	1	0.00527549	709	713	490	637.333	825	868	717	803.333
ENSG00000060656_PTPRU	637	454	-524	-1.45898	3.27072e-13	-1.47455	-7.27639e-06	8.7737e-09	3.53208e-12	1710	1702	1585	1665.67	1131	1221	1073	1141.67
ENSG00000060688_SNRNP40	632	227	-458	-1.34367	4.90445e-10	-1.35136	-6.2931e-06	1.31562e-05	4.12291e-09	1898	1921	1553	1790.67	1383	1326	1289	1332.67
ENSG00000060718_COL11A1	661	134	412.333	1.74879	4.94709e-09	1.72119	5.37221e-06	0.000132706	3.80682e-08	609	551	492	550.667	1153	1051	685	963
ENSG00000060749_QSER1	907	186	-321	-1.10302	0.00548571	-1.11272	-4.71234e-06	1	0.0180935	3747	3457	3107	3437	3215	3293	2840	3116
ENSG00000060762_MPC1	322	150	203.333	1.4242	5.6515e-07	1.42057	2.7167e-06	0.0151602	3.48189e-06	543	511	384	479.333	706	681	661	682.667
ENSG00000060971_ACAA1	1026	550	700	1.35928	2.58715e-12	1.34828	9.18399e-06	6.94004e-08	2.62483e-11	2153	1921	1771	1948.33	2797	2677	2471	2648.33
ENSG00000060982_BCAT1	9569	2635	3859	1.18306	3.30061e-05	1.17761	5.04457e-05	0.885389	0.000162725	24172	21537	17534	21081	27103	25051	22666	24940
ENSG00000061273_HDAC7	1435	320	-460	-1.07574	0.0374238	-1.08747	-7.12795e-06	1	0.0938832	6996	6443	6161	6533.33	6123	6536	5561	6073.33
ENSG00000061337_LZTS1	236	149	23.3333	1.03205	0.877048	1.01461	1.44576e-07	1	1	657	836	691	728	842	806	606	751.333
ENSG00000061455_PRDM6	193	87	-130.667	-2.54331	2.71893e-11	-2.5593	-1.76785e-06	7.29353e-07	2.54573e-10	221	258	167	215.333	80	109	65	84.6667
ENSG00000061656_SPAG4	68	17	32.3333	1.84348	0.0114403	1.7881	4.15679e-07	1	0.0344019	34	34	47	38.3333	102	59	51	70.6667
ENSG00000061676_NCKAP1	4350	618	1461.67	1.1206	0.00715877	1.11102	1.82042e-05	1	0.0228177	12646	13018	10697	12120.3	15047	13299	12400	13582
ENSG00000061794_MRPS35	679	106	202	1.11578	0.034233	1.111	2.61049e-06	1	0.0878923	1989	1800	1445	1744.67	2124	1906	1810	1946.67
ENSG00000061918_GUCY1B1	1270	994	-1118.33	-18.2938	1.89194e-55	-18.0529	-1.51124e-05	5.07514e-51	4.5722e-54	1303	1194	1052	1183	58	33	103	64.6667
ENSG00000061936_SFSWAP	700	280	-420.333	-1.19725	0.000134134	-1.21474	-6.13474e-06	1	0.000606259	2601	2528	2525	2551.33	2245	2247	1901	2131
ENSG00000061938_TNK2	1159	780	893	1.56519	2.99724e-14	1.54605	1.17343e-05	8.04011e-10	3.48056e-13	1556	1633	1551	1580	2373	2710	2336	2473
ENSG00000061987_MON2	633	394	125	1.04088	0.418908	1.03175	1.31391e-06	1	0.624013	3329	3095	2750	3058	3383	3280	2886	3183
ENSG00000062038_CDH3	4	1	-1.66667	-2.66667	0.337983	-2.51901	-2.27399e-08	1	0.524979	2	4	2	2.66667	2	1	0	1
ENSG00000062194_GPBP1	1006	242	-524.333	-1.22404	2.88086e-06	-1.22988	-7.2227e-06	0.0772789	1.62943e-05	3197	2991	2406	2864.67	2536	2294	2191	2340.33
ENSG00000062282_DGAT2	237	129	146	1.63663	6.66897e-07	1.63482	1.95865e-06	0.0178895	4.07971e-06	284	226	178	229.333	355	415	356	375.333
ENSG00000062370_ZNF112	163	19	-80.6667	-1.28304	0.00188674	-1.28999	-1.10963e-06	1	0.00690662	426	360	311	365.667	292	300	263	285
ENSG00000062485_CS	3210	379	1373.33	1.11038	0.00408548	1.10015	1.68747e-05	1	0.0138936	13065	13000	11262	12442.3	14472	14289	12686	13815.7
ENSG00000062524_LTK	47	24	-33.3333	-4.125	5.36132e-08	-4.15643	-4.55458e-07	0.00143817	3.70854e-07	36	54	42	44	12	13	7	10.6667
ENSG00000062582_MRPS24	80	44	-56.6667	-2.86813	2.65083e-07	-2.91886	-7.85161e-07	0.00711085	1.69589e-06	84	74	103	87	38	23	30	30.3333
ENSG00000062598_ELMO2	1208	269	652.333	1.24867	2.17821e-07	1.23971	8.5003e-06	0.00584306	1.40763e-06	2745	2855	2270	2623.33	3335	3478	3014	3275.67
ENSG00000062650_WAPL	1165	568	62.3333	1.01614	0.798791	1.01104	5.74411e-07	1	0.95365	4331	4088	3166	3861.67	4297	3955	3520	3924
ENSG00000062716_VMP1	2620	1218	950.333	1.11974	0.0049444	1.11289	1.20913e-05	1	0.0164701	9100	7882	6828	7936.67	9448	9139	8074	8887
ENSG00000062725_APPBP2	948	646	-366	-1.10483	0.0204347	-1.11144	-5.22095e-06	1	0.0569872	4179	4119	3274	3857.33	3920	3323	3231	3491.33
ENSG00000062822_POLD1	404	214	-270.333	-1.54067	2.65861e-07	-1.55066	-3.71028e-06	0.00713171	1.70046e-06	837	745	729	770.333	433	552	515	500
ENSG00000063046_EIF4B	14068	4974	-3728.33	-1.07496	0.0283236	-1.07949	-5.31031e-05	1	0.0748332	59200	56059	45132	53463.7	52025	50130	47051	49735.3
ENSG00000063127_SLC6A16	141	102	-107.333	-2.4375	1.05305e-11	-2.46414	-1.46832e-06	2.82481e-07	1.02016e-10	169	208	169	182	90	67	67	74.6667
ENSG00000063169_BICRA	561	320	-399.667	-1.51393	8.69976e-07	-1.5422	-5.66762e-06	0.0233371	5.24076e-06	1153	1073	1306	1177.33	753	835	745	777.667
ENSG00000063176_SPHK2	870	472	679.667	1.6933	1.72317e-18	1.67017	8.92225e-06	4.62241e-14	2.49995e-17	966	1038	937	980.333	1735	1807	1438	1660
ENSG00000063177_RPL18	6603	640	1702	1.06538	0.125562	1.05963	2.09801e-05	1	0.253363	28768	26410	22919	26032.3	27050	29522	26631	27734.3
ENSG00000063180_CA11	305	170	-231	-1.86517	5.28671e-16	-1.87494	-3.13934e-06	1.41816e-11	6.8378e-15	560	504	430	498	260	286	255	267
ENSG00000063241_ISOC2	351	160	-50.3333	-1.02291	0.448254	-1.0337	-9.93421e-07	1	0.652234	2366	2268	2108	2247.33	2244	2332	2015	2197
ENSG00000063244_U2AF2	1978	778	118.333	1.01105	0.936448	1.00296	4.29175e-07	1	1	11569	10879	9671	10706.3	10724	11649	10101	10824.7
ENSG00000063245_EPN1	3635	544	1422.33	1.1207	0.0335588	1.10795	1.72751e-05	1	0.0863434	12316	11772	11264	11784	12502	14899	12218	13206.3
ENSG00000063322_MED29	1630	756	1227.67	1.4468	4.64189e-19	1.4309	1.60522e-05	1.24519e-14	6.87569e-18	2870	2815	2558	2747.67	4167	4188	3571	3975.33
ENSG00000063438_AHRR	17	5	-2.33333	-1.02823	0.795958	-1.04009	-4.45534e-08	1	0.950776	78	94	83	85	81	90	77	82.6667
ENSG00000063587_ZNF275	682	409	-387.333	-1.21451	0.000216427	-1.22604	-5.47551e-06	1	0.000949259	2261	2342	1976	2193	2083	1674	1660	1805.67
ENSG00000063601_MTMR1	751	440	183.333	1.0548	0.23887	1.04548	2.0584e-06	1	0.41479	3600	3460	2977	3345.67	3699	3728	3160	3529
ENSG00000063660_GPC1	17465	9807	12959.3	1.74138	3.5501e-39	1.72197	0.00017119	9.52314e-35	7.65526e-38	18330	17758	16352	17480	29936	33817	27565	30439.3
ENSG00000063761_ADCK1	128	17	49	1.19785	0.0517853	1.18918	6.33133e-07	1	0.124646	274	257	212	247.667	340	282	268	296.667
ENSG00000063854_HAGH	1156	651	873.667	1.65541	1.36547e-28	1.64129	1.15667e-05	3.66288e-24	2.52961e-27	1447	1355	1197	1333	2261	2353	2006	2206.67
ENSG00000063978_RNF4	815	341	-234.667	-1.03922	0.217825	-1.05019	-4.03357e-06	1	0.383794	6331	6464	5859	6218	6200	6101	5649	5983.33
ENSG00000064012_CASP8	239	37	-124	-1.17714	0.0175341	-1.1807	-1.70484e-06	1	0.0498571	906	842	724	824	698	667	735	700
ENSG00000064042_LIMCH1	1224	966	-1063.67	-3.39026	0	-3.42587	-1.44817e-05	0	0	1625	1490	1411	1508.67	489	445	401	445
ENSG00000064102_INTS13	469	249	-204	-1.13778	0.0230615	-1.14139	-2.81352e-06	1	0.0625631	1825	1848	1381	1684.67	1630	1379	1433	1480.67
ENSG00000064115_TM7SF3	1608	1054	1200.67	1.4424	6.00307e-19	1.43413	1.59253e-05	1.61032e-14	8.8528e-18	3040	2705	2397	2714	4005	3980	3759	3914.67
ENSG00000064199_SPA17	193	97	-20	-1.0304	0.561174	-1.03835	-3.38221e-07	1	0.741662	770	678	586	678	714	683	577	658
ENSG00000064201_TSPAN32	3	0	0.666667	3	0.65983	2.49303	9.221e-09	1	0.830709	0	1	0	0.333333	0	0	3	1
ENSG00000064205_CCN5	8	1	-5.33333	#DIV/0!	0.000810755	-45.0565	-7.41883e-08	1	0.00320255	1	7	8	5.33333	0	0	0	0
ENSG00000064225_ST3GAL6	76	8	8	1.04486	0.772706	1.03886	9.35764e-08	1	0.929469	217	163	155	178.333	160	231	168	186.333
ENSG00000064270_ATP2C2	3	0	-0.666667	-3	0.65983	-2.41023	-8.7486e-09	1	0.830709	3	0	0	1	0	0	1	0.333333
ENSG00000064300_NGFR	103	72	85	32.875	3.45428e-35	31.0601	1.13789e-06	9.2661e-31	7.07336e-34	2	2	4	2.66667	84	105	74	87.6667
ENSG00000064309_CDON	68	47	-29.3333	-1.14148	0.144475	-1.15238	-4.23901e-07	1	0.283798	242	255	213	236.667	241	194	187	207.333
ENSG00000064313_TAF2	970	107	408	1.14087	0.00116407	1.13341	5.22015e-06	1	0.00445833	3147	3040	2502	2896.33	3389	3472	3052	3304.33
ENSG00000064393_HIPK2	7660	2841	2831.33	1.11411	0.0257011	1.09945	3.34585e-05	1	0.0686002	26255	25118	23064	24812.3	28793	30724	23414	27643.7
ENSG00000064419_TNPO3	1206	557	-232.333	-1.05946	0.119483	-1.06492	-3.40464e-06	1	0.243059	4721	4183	3515	4139.67	4174	3931	3617	3907.33
ENSG00000064489_BORCS8-MEF2B	2	0	-0.666667	#DIV/0!	0.524913	-6.27676	-8.88572e-09	1	0.704286	2	0	0	0.666667	0	0	0	0
ENSG00000064490_RFXANK	565	143	-389.667	-1.23621	3.0253e-06	-1.24411	-5.41438e-06	0.0811536	1.70455e-05	2132	2176	1810	2039.33	1667	1671	1611	1649.67
ENSG00000064545_TMEM161A	430	174	250	1.31198	0.000561306	1.29449	3.2057e-06	1	0.00229598	734	918	752	801.333	1064	1164	926	1051.33
ENSG00000064547_LPAR2	54	43	-44.3333	-1.54959	0.000379737	-1.56925	-6.16729e-07	1	0.00159612	126	123	126	125	90	80	72	80.6667
ENSG00000064601_CTSA	5197	1446	-3277	-1.22399	2.01632e-09	-1.23729	-4.6578e-05	5.40877e-05	1.61071e-08	18492	18597	16633	17907.3	15187	15304	13400	14630.3
ENSG00000064607_SUGP2	919	457	69.3333	1.01294	0.918728	1.00404	2.9296e-07	1	1	5606	5576	4895	5359	5814	5352	5119	5428.33
ENSG00000064651_SLC12A2	214	128	2.66667	1.00279	0.950998	-1.00395	-5.09088e-08	1	1	1017	1034	821	957.333	1035	956	889	960
ENSG00000064652_SNX24	731	321	507	1.36318	1.18277e-10	1.35129	6.63935e-06	3.17279e-06	1.05373e-09	1432	1506	1250	1396	1975	1981	1753	1903
ENSG00000064655_EYA2	215	188	-190	-3.09559	1.07866e-19	-3.13859	-2.60358e-06	2.89351e-15	1.62739e-18	270	292	280	280.667	113	77	82	90.6667
ENSG00000064666_CNN2	14787	11232	-12988	-1.48858	0	-1.50292	-0.000179798	0	0	40561	40661	37491	39571	26259	27616	25874	26583
ENSG00000064687_ABCA7	94	42	-33.6667	-1.16833	0.160117	-1.17962	-4.82522e-07	1	0.303793	277	198	226	233.667	183	233	184	200
ENSG00000064692_SNCAIP	684	548	-623.333	-3.54422	1.75506e-91	-3.5653	-8.46464e-06	4.70795e-87	4.72211e-90	895	920	790	868.333	242	236	257	245
ENSG00000064703_DDX20	443	259	-108.333	-1.07617	0.176537	-1.08046	-1.53725e-06	1	0.325002	1721	1593	1278	1530.67	1585	1326	1356	1422.33
ENSG00000064726_BTBD1	3372	1064	1977	1.28389	1.5787e-11	1.27481	2.58841e-05	4.23486e-07	1.50975e-10	7365	7388	6139	6964	9511	8883	8429	8941
ENSG00000064763_FAR2	152	16	-93.6667	-1.39915	0.000758361	-1.39896	-1.2614e-06	1	0.00301378	358	369	258	328.333	242	217	245	234.667
ENSG00000064886_CHI3L2	121	72	-84	-3.47059	0.000457856	-3.42255	-1.13728e-06	1	0.00189947	112	128	114	118	7	40	55	34
ENSG00000064932_SBNO2	1962	1098	-1324.67	-1.48803	0	-1.50676	-1.84384e-05	0	0	4369	3872	3876	4039	2774	2962	2407	2714.33
ENSG00000064933_PMS1	377	34	-223.667	-1.25407	0.000181045	-1.25652	-3.03799e-06	1	0.000804327	1250	1154	908	1104	873	894	874	880.333
ENSG00000064961_HMG20B	1358	309	-690.667	-1.17108	2.0181e-05	-1.182	-9.86102e-06	0.541354	0.000102529	5078	4763	4342	4727.67	4041	4350	3720	4037
ENSG00000064989_CALCRL	53	4	-29.3333	-5.88889	0.000761272	-5.61004	-3.8194e-07	1	0.00302446	43	53	10	35.3333	0	11	7	6
ENSG00000064995_TAF11	396	78	-196.667	-1.22197	0.000490792	-1.22934	-2.72511e-06	1	0.0020264	1159	1194	895	1082.67	969	891	798	886
ENSG00000064999_ANKS1A	279	148	40.3333	1.02091	0.871125	1.0085	2.22765e-07	1	1	1940	1998	1850	1929.33	2036	2076	1797	1969.67
ENSG00000065000_AP3D1	4420	1140	2177	1.13938	0.000324012	1.12926	2.73442e-05	1	0.00137962	16862	15722	14275	15619.7	18193	18695	16502	17796.7
ENSG00000065029_ZNF76	239	80	-30.3333	-1.03119	0.491187	-1.04371	-5.69931e-07	1	0.7025	972	1104	933	1003	1040	1013	865	972.667
ENSG00000065054_SLC9A3R2	1278	363	-565.333	-1.16163	0.000184904	-1.1739	-8.15446e-06	1	0.000819845	4392	4048	3749	4063	3508	3871	3114	3497.67
ENSG00000065057_NTHL1	195	53	102.333	1.23725	0.0252429	1.22086	1.29646e-06	1	0.0676531	471	379	444	431.333	530	574	497	533.667
ENSG00000065060_UHRF1BP1	341	175	-117.333	-1.10771	0.0795221	-1.11438	-1.67404e-06	1	0.176851	1336	1223	1061	1206.67	1225	995	1048	1089.33
ENSG00000065135_GNAI3	1693	419	625.667	1.11548	0.00379016	1.10851	7.94156e-06	1	0.0129914	5984	5565	4705	5418	6398	6101	5632	6043.67
ENSG00000065150_IPO5	4192	1325	968.667	1.05962	0.128868	1.05311	1.16556e-05	1	0.257899	17390	17366	13985	16247	18177	17405	16065	17215.7
ENSG00000065154_OAT	1721	534	585.667	1.12457	0.00399043	1.11724	7.43695e-06	1	0.0135945	5258	4859	3987	4701.33	5708	5429	4724	5287
ENSG00000065183_WDR3	1203	204	144.333	1.04439	0.391405	1.04191	1.83391e-06	1	0.590951	3838	3282	2635	3251.67	3632	3380	3176	3396
ENSG00000065243_PKN2	1133	356	395.333	1.10247	0.0195174	1.09552	4.98003e-06	1	0.0547021	4313	3865	3396	3858	4529	4221	4010	4253.33
ENSG00000065268_WDR18	508	258	-368	-1.4044	3.56846e-10	-1.42151	-5.14227e-06	9.5724e-06	3.03789e-09	1313	1311	1210	1278	952	973	805	910
ENSG00000065308_TRAM2	4170	1059	-1529.67	-1.0663	0.030884	-1.07693	-2.38301e-05	1	0.0804325	25690	25308	22805	24601	23864	23830	21520	23071.3
ENSG00000065320_NTN1	477	346	-416.333	-10.6077	4.4417e-112	-10.6321	-5.62827e-06	1.19148e-107	1.22329e-110	477	509	393	459.667	51	32	47	43.3333
ENSG00000065325_GLP2R	41	11	-24.6667	-3.24242	0.00101103	-3.23268	-3.28725e-07	1	0.00392372	43	45	19	35.6667	20	9	4	11
ENSG00000065328_MCM10	396	167	-300.333	-2.29454	8.29321e-15	-2.28168	-4.01356e-06	2.22465e-10	9.9537e-14	612	592	393	532.333	226	216	254	232
ENSG00000065357_DGKA	4187	2834	3574	2.16505	1.14437e-93	2.14112	4.74556e-05	3.06976e-89	3.09452e-92	3113	3267	2823	3067.67	6968	7010	5947	6641.67
ENSG00000065361_ERBB3	57	6	-24.3333	-1.78495	0.0311136	-1.76503	-3.21444e-07	1	0.0808978	58	74	34	55.3333	40	17	36	31
ENSG00000065371_ROPN1	1	0	0	-1	1	1.00862	5.3033e-11	1	1	1	0	0	0.333333	0	0	1	0.333333
ENSG00000065413_ANKRD44	117	68	47	1.12601	0.195587	1.11439	5.77932e-07	1	0.350289	360	428	331	373	448	443	369	420
ENSG00000065427_KARS	2248	1156	-196.333	-1.02217	0.426671	-1.02806	-3.33435e-06	1	0.633746	9959	9482	7711	9050.67	9330	9059	8174	8854.33
ENSG00000065457_ADAT1	621	185	354.667	1.36906	6.86952e-07	1.3585	4.647e-06	0.0184275	4.19283e-06	1127	942	814	961	1403	1435	1109	1315.67
ENSG00000065485_PDIA5	1252	743	-1034.67	-1.62292	0	-1.6323	-1.41203e-05	0	0	2868	2851	2368	2695.67	1625	1742	1616	1661
ENSG00000065491_TBC1D22B	568	206	-363	-1.2583	1.06827e-06	-1.26942	-5.08181e-06	0.0286562	6.37372e-06	1849	1860	1596	1768.33	1390	1534	1292	1405.33
ENSG00000065518_NDUFB4	842	368	358.667	1.20708	0.00103809	1.20528	4.78198e-06	1	0.00402197	2093	1716	1387	1732	2084	2229	1959	2090.67
ENSG00000065526_SPEN	1637	1067	-1285.33	-1.33721	3.08953e-12	-1.35113	-1.79867e-05	8.28766e-08	3.11683e-11	5288	5129	4874	5097	3807	3977	3651	3811.67
ENSG00000065534_MYLK	47503	25644	-36607.3	-1.53078	0	-1.54245	-0.000502443	0	0	112514	109844	94371	105576	73169	68727	65011	68969
ENSG00000065548_ZC3H15	1450	372	116	1.02479	0.636423	1.02127	1.34091e-06	1	0.813458	5305	4880	3855	4680	5256	4624	4508	4796
ENSG00000065559_MAP2K4	655	354	-124	-1.05492	0.186213	-1.06044	-1.83134e-06	1	0.339622	2655	2490	2000	2381.67	2442	2243	2088	2257.67
ENSG00000065600_TMEM206	218	58	-132	-1.22285	0.0021428	-1.23033	-1.83421e-06	1	0.00775994	760	777	636	724.333	638	559	580	592.333
ENSG00000065609_SNAP91	3	0	1	#DIV/0!	0.287369	9.14348	1.37131e-08	1	0.460165	0	0	0	0	0	0	3	1
ENSG00000065613_SLK	1418	653	-596.667	-1.11586	0.00547178	-1.12083	-8.35836e-06	1	0.0180542	6245	6168	4827	5746.67	5543	5017	4890	5150
ENSG00000065615_CYB5R4	256	186	-32.6667	-1.04516	0.489878	-1.05389	-5.21643e-07	1	0.701077	814	826	628	756	720	853	597	723.333
ENSG00000065618_COL17A1	49	37	40	2.37931	5.48605e-06	2.34222	5.32318e-07	0.147163	3.00211e-05	30	23	34	29	68	72	67	69
ENSG00000065621_GSTO2	84	38	47.6667	1.60338	0.00153264	1.58946	6.30175e-07	1	0.00572683	101	64	72	79	122	148	110	126.667
ENSG00000065665_SEC61A2	205	94	53	1.14468	0.195893	1.13378	6.60628e-07	1	0.350812	416	384	299	366.333	504	432	322	419.333
ENSG00000065675_PRKCQ	25	9	-15.6667	-3.61111	0.000757176	-3.58797	-2.1313e-07	1	0.00300952	28	15	22	21.6667	3	9	6	6
ENSG00000065717_TLE2	132	71	-91.3333	-2.57471	1.01506e-11	-2.60258	-1.24503e-06	2.72291e-07	9.85134e-11	174	137	137	149.333	66	66	42	58
ENSG00000065802_ASB1	724	267	-77	-1.01977	0.501664	-1.02684	-1.40488e-06	1	0.704286	4310	4019	3586	3971.67	3886	4046	3752	3894.67
ENSG00000065809_FAM107B	838	406	107.333	1.03209	0.519747	1.02583	1.16649e-06	1	0.704286	3601	3592	2840	3344.33	3678	3491	3186	3451.67
ENSG00000065833_ME1	2560	1517	1889.67	1.65251	1.15036e-32	1.63923	2.50658e-05	3.08583e-28	2.26732e-31	3022	3055	2611	2896	5171	4647	4539	4785.67
ENSG00000065882_TBC1D1	2869	1656	2194.33	1.68559	2.11868e-45	1.67252	2.91075e-05	5.68336e-41	4.748e-44	3484	3285	2833	3200.67	5542	5702	4941	5395
ENSG00000065883_CDK13	1292	289	-465.667	-1.12219	0.00233764	-1.1328	-6.78691e-06	1	0.00838555	4718	4213	3899	4276.67	3859	4148	3426	3811
ENSG00000065911_MTHFD2	2636	1068	-1912.67	-1.58018	0	-1.58912	-2.60609e-05	0	0	5671	5564	4393	5209.33	3530	3325	3035	3296.67
ENSG00000065923_SLC9A7	4880	2905	3962	1.87058	3.48668e-78	1.85396	5.2588e-05	9.35303e-74	9.18765e-77	4795	4806	4052	4551	8907	8932	7700	8513
ENSG00000065970_FOXJ2	654	280	193	1.06356	0.168894	1.05408	2.22282e-06	1	0.312756	3224	3151	2735	3036.67	3356	3389	2944	3229.67
ENSG00000065978_YBX1	18111	4190	2520.67	1.03667	0.360313	1.03206	2.97435e-05	1	0.552908	76750	70848	58639	68745.7	74449	71770	67580	71266.3
ENSG00000065989_PDE4A	518	233	-326.333	-1.26275	1.49436e-05	-1.27783	-4.63305e-06	0.400862	7.71483e-05	1526	1677	1502	1568.33	1269	1298	1159	1242
ENSG00000066027_PPP2R5A	373	166	-174.667	-1.13192	0.0094836	-1.14122	-2.51071e-06	1	0.0292714	1621	1513	1362	1498.67	1445	1279	1248	1324
ENSG00000066032_CTNNA2	5	1	1	2	0.58849	1.88555	1.33318e-08	1	0.766918	1	2	0	1	0	5	1	2
ENSG00000066044_ELAVL1	1034	404	-186	-1.03568	0.266574	-1.043	-3.01241e-06	1	0.453332	5915	5400	4881	5398.67	5250	5396	4992	5212.67
ENSG00000066056_TIE1	61	20	-27.6667	-1.59286	0.0421991	-1.58687	-3.72666e-07	1	0.104024	99	52	72	74.3333	41	38	61	46.6667
ENSG00000066084_DIP2B	707	242	-287.667	-1.10172	0.00775171	-1.11037	-4.19008e-06	1	0.0245241	3347	3217	2783	3115.67	3025	2819	2640	2828
ENSG00000066117_SMARCD1	1185	62	-537	-1.19501	2.35252e-06	-1.20484	-7.56124e-06	0.0631063	1.34469e-05	3634	3350	2888	3290.67	2937	2875	2449	2753.67
ENSG00000066135_KDM4A	1075	98	-548.333	-1.32665	8.42951e-09	-1.33204	-7.47758e-06	0.000226122	6.32685e-08	2601	2249	1831	2227	1733	1777	1526	1678.67
ENSG00000066136_NFYC	303	21	-49	-1.03036	0.430373	-1.04434	-9.60009e-07	1	0.636488	1706	1646	1637	1663	1625	1760	1457	1614
ENSG00000066185_ZMYND12	6	3	0	-1	1	-1.02709	-1.14618e-09	1	1	3	0	6	3	1	4	4	3
ENSG00000066230_SLC9A3	5	0	-2	#DIV/0!	0.0578246	-17.0365	-2.70044e-08	1	0.134753	0	5	1	2	0	0	0	0
ENSG00000066248_NGEF	14	4	-4	-1.48	0.342029	-1.511	-5.74204e-08	1	0.53022	7	18	12	12.3333	11	10	4	8.33333
ENSG00000066279_ASPM	2532	1829	-2199.33	-4.44363	0	-4.46243	-2.97524e-05	0	0	3137	2901	2476	2838	664	605	647	638.667
ENSG00000066322_ELOVL1	4929	2474	3720.67	1.69485	1.41619e-35	1.67603	4.90284e-05	3.79892e-31	2.91552e-34	5430	5823	4811	5354.67	9582	9740	7904	9075.33
ENSG00000066336_SPI1	9	2	4.33333	7.5	0.0236365	6.50976	5.82362e-08	1	0.0638518	2	0	0	0.666667	9	1	5	5
ENSG00000066379_ZNRD1	197	10	-82.6667	-1.31512	0.00321905	-1.32099	-1.12821e-06	1	0.0111999	420	341	274	345	280	284	223	262.333
ENSG00000066382_MPPED2	5	1	-3.66667	#DIV/0!	0.00653236	-30.7805	-5.01484e-08	1	0.0210134	5	1	5	3.66667	0	0	0	0
ENSG00000066405_CLDN18	1	0	0.333333	#DIV/0!	1	3.68403	4.51973e-09	1	1	0	0	0	0	0	0	1	0.333333
ENSG00000066422_ZBTB11	535	178	53	1.03576	0.570239	1.03138	6.26557e-07	1	0.751567	1758	1465	1223	1482	1637	1573	1395	1535
ENSG00000066427_ATXN3	176	38	0	-1	0.935239	-1.00835	-5.87799e-08	1	1	525	557	488	523.333	610	434	526	523.333
ENSG00000066455_GOLGA5	1417	531	186.667	1.03402	0.458324	1.02966	2.19481e-06	1	0.664337	5932	5973	4556	5487	5874	5804	5343	5673.67
ENSG00000066468_FGFR2	4	0	1.33333	#DIV/0!	0.163216	11.4876	1.76605e-08	1	0.303793	0	0	0	0	4	0	0	1.33333
ENSG00000066557_LRRC40	277	76	49.6667	1.05263	0.422159	1.04787	6.09595e-07	1	0.628123	1028	1016	787	943.667	976	1064	940	993.333
ENSG00000066583_ISOC1	633	492	-550.667	-2.30284	0	-2.32105	-7.51093e-06	0	0	1040	968	912	973.333	407	441	420	422.667
ENSG00000066629_EML1	1054	309	-686.333	-1.51347	0	-1.52315	-9.37083e-06	0	0	2228	2162	1679	2023	1466	1370	1174	1336.67
ENSG00000066651_TRMT11	323	136	-76	-1.11326	0.179619	-1.11967	-1.07465e-06	1	0.329997	893	742	606	747	813	630	570	671
ENSG00000066654_THUMPD1	923	292	-593.333	-1.33699	1.74669e-08	-1.3409	-8.0844e-06	0.00046855	1.27082e-07	2641	2368	2053	2354	1718	1761	1803	1760.67
ENSG00000066697_MSANTD3	966	433	13.6667	1.00366	0.973984	-1.00153	-7.70339e-08	1	1	4111	3934	3145	3730	3914	3836	3481	3743.67
ENSG00000066735_KIF26A	2	0	-0.333333	-2	1	-1.77923	-4.78406e-09	1	1	0	0	2	0.666667	0	1	0	0.333333
ENSG00000066739_ATG2B	903	105	456	1.20522	1.2023e-05	1.19527	5.86787e-06	0.322517	6.28442e-05	2389	2313	1964	2222	2749	2867	2418	2678
ENSG00000066777_ARFGEF1	1315	467	558.333	1.11776	0.00412368	1.10938	7.01531e-06	1	0.0140129	5222	4755	4247	4741.33	5562	5386	4951	5299.67
ENSG00000066827_ZFAT	260	118	11	1.01299	0.91345	1.00696	7.94963e-08	1	1	949	887	704	846.667	964	840	769	857.667
ENSG00000066855_MTFR1	354	55	-123.333	-1.09276	0.0680284	-1.10388	-1.85434e-06	1	0.154597	1429	1592	1338	1453	1393	1358	1238	1329.67
ENSG00000066923_STAG3	14	3	-2.33333	-1.24138	0.625196	-1.25351	-3.30015e-08	1	0.804513	9	19	8	12	18	5	6	9.66667
ENSG00000066926_FECH	368	105	59	1.04401	0.469603	1.03774	6.83576e-07	1	0.67792	1458	1411	1153	1340.67	1372	1521	1306	1399.67
ENSG00000066933_MYO9A	1571	556	1080.67	1.49496	2.4622e-18	1.47847	1.41439e-05	6.60485e-14	3.55291e-17	2253	2338	1959	2183.33	3530	3453	2809	3264
ENSG00000067057_PFKP	4227	985	135	1.00615	0.996693	-1.0002	-5.94853e-08	1	1	24033	22023	19806	21954	21038	23846	21383	22089
ENSG00000067064_IDI1	1259	513	663.333	1.26994	8.78664e-06	1.26807	8.87653e-06	0.235702	4.68312e-05	2888	2432	2052	2457.33	3311	2945	3106	3120.67
ENSG00000067066_SP100	3051	1967	2181.67	1.39079	1.68447e-16	1.38513	2.90326e-05	4.51858e-12	2.25478e-15	6293	5616	4839	5582.67	7890	7820	7583	7764.33
ENSG00000067082_KLF6	5433	1987	3432	1.34039	1.58208e-17	1.32946	4.49136e-05	4.24393e-13	2.20579e-16	11073	10244	8931	10082.7	14364	13949	12231	13514.7
ENSG00000067113_PLPP1	313	161	75.6667	1.07098	0.313353	1.05922	8.54626e-07	1	0.493097	1137	1096	965	1066	1278	1171	976	1141.67
ENSG00000067141_NEO1	2556	193	1237.67	1.1604	0.000202726	1.14763	1.5443e-05	1	0.000893989	8097	7904	7148	7716.33	9704	9093	8065	8954
ENSG00000067167_TRAM1	10532	3436	3609.33	1.12452	0.00214726	1.11818	4.6204e-05	1	0.00777436	32883	29447	24630	28986.7	35162	32966	29660	32596
ENSG00000067177_PHKA1	257	70	86	1.11208	0.1008	1.10226	1.06135e-06	1	0.210902	824	799	679	767.333	870	936	754	853.333
ENSG00000067182_TNFRSF1A	2645	307	-1344.33	-1.14338	0.00010518	-1.15707	-1.97519e-05	1	0.000482794	11132	10906	10124	10720.7	9825	9817	8487	9376.33
ENSG00000067191_CACNB1	138	46	68.3333	1.19413	0.0870804	1.18018	8.62703e-07	1	0.190502	394	301	361	352	439	415	407	420.333
ENSG00000067208_EVI5	1217	329	-719.667	-1.29366	8.00415e-11	-1.302	-9.94011e-06	2.14711e-06	7.23204e-10	3535	3174	2802	3170.33	2561	2473	2318	2450.67
ENSG00000067221_STOML1	686	427	564	1.82136	8.44718e-27	1.80349	7.47478e-06	2.26596e-22	1.50963e-25	708	723	629	686.667	1302	1315	1135	1250.67
ENSG00000067225_PKM	113207	42425	76282.7	1.28049	2.08731e-11	1.26726	0.000985501	5.59921e-07	1.97294e-10	277678	288376	249846	271967	361592	363053	320103	348249
ENSG00000067248_DHX29	2754	670	1315.67	1.24813	1.80666e-07	1.244	1.74319e-05	0.00484637	1.17773e-06	5970	5573	4364	5302.33	7118	6493	6243	6618
ENSG00000067334_DNTTIP2	960	257	78.6667	1.02383	0.635622	1.02052	9.12969e-07	1	0.813321	3687	3490	2727	3301.33	3565	3342	3233	3380
ENSG00000067365_METTL22	658	231	424.333	1.25506	3.38536e-07	1.24453	5.50745e-06	0.00908123	2.14079e-06	1774	1711	1506	1663.67	2164	2158	1942	2088
ENSG00000067369_TP53BP1	1504	923	-262	-1.04155	0.201768	-1.04952	-4.18824e-06	1	0.360155	7245	6690	5767	6567.33	6931	6244	5741	6305.33
ENSG00000067445_TRO	1412	672	-1038	-1.80548	0	-1.81652	-1.41154e-05	0	0	2584	2421	1975	2326.67	1391	1303	1172	1288.67
ENSG00000067533_RRP15	439	103	218.333	1.14712	0.0057825	1.13709	2.75529e-06	1	0.0189466	1597	1494	1361	1484	1725	1800	1582	1702.33
ENSG00000067560_RHOA	18117	5135	10976.3	1.3231	1.28086e-16	1.31502	0.000144442	3.4359e-12	1.72139e-15	37102	35881	28932	33971.7	47049	46779	41016	44948
ENSG00000067596_DHX8	999	104	-530.333	-1.1751	8.33256e-06	-1.18519	-7.52434e-06	0.223521	4.45172e-05	3750	3763	3164	3559	3213	3109	2764	3028.67
ENSG00000067601_PMS2P4	28	9	11	1.2973	0.183895	1.30221	1.50554e-07	1	0.336332	48	38	25	37	47	44	53	48
ENSG00000067606_PRKCZ	82	18	-36.6667	-1.18242	0.102509	-1.19263	-5.21115e-07	1	0.213876	267	213	233	237.667	185	218	200	201
ENSG00000067704_IARS2	2919	994	1628.67	1.30846	4.33293e-12	1.3021	2.15207e-05	1.16231e-07	4.31444e-11	5891	5480	4469	5280	7388	6864	6474	6908.67
ENSG00000067715_SYT1	496	264	-341	-1.68155	8.85958e-13	-1.69084	-4.64542e-06	2.37658e-08	9.27668e-12	955	828	741	841.333	459	565	477	500.333
ENSG00000067798_NAV3	1063	75	542.667	1.10179	0.0274481	1.09066	6.5582e-06	1	0.0727498	5472	5515	5007	5331.33	6005	6070	5547	5874
ENSG00000067829_IDH3G	1829	608	1102	1.30993	1.67663e-10	1.29785	1.43432e-05	4.49756e-06	1.4722e-09	3656	3803	3208	3555.67	4672	5037	4264	4657.67
ENSG00000067836_ROGDI	148	36	30.6667	1.10563	0.447161	1.09693	3.80641e-07	1	0.65081	374	226	271	290.333	362	307	294	321
ENSG00000067840_PDZD4	27	12	-5	-1.19737	0.489248	-1.2348	-7.91873e-08	1	0.700286	20	39	32	30.3333	34	30	12	25.3333
ENSG00000067842_ATP2B3	2	1	1	4	0.433049	3.2063	1.35702e-08	1	0.636488	1	0	0	0.333333	0	2	2	1.33333
ENSG00000067900_ROCK1	3232	489	974	1.10814	0.0147259	1.10426	1.26571e-05	1	0.042719	10240	9271	7510	9007	10742	9760	9441	9981
ENSG00000067955_CBFB	620	211	-186	-1.0998	0.0347692	-1.10647	-2.66377e-06	1	0.0891177	2358	2001	1790	2049.67	2002	1851	1738	1863.67
ENSG00000067992_PDK3	96	16	-3.66667	-1.01154	0.848497	-1.01807	-7.71602e-08	1	0.995448	318	371	275	321.333	320	329	304	317.667
ENSG00000068001_HYAL2	559	153	237	1.11733	0.0497494	1.10231	2.80491e-06	1	0.120271	2059	2091	1910	2020	2469	2364	1938	2257
ENSG00000068024_HDAC4	619	360	-472	-1.96	0	-1.96943	-6.40744e-06	0	0	1079	977	835	963.667	460	540	475	491.667
ENSG00000068028_RASSF1	516	143	247	1.13576	0.0189951	1.12188	3.00804e-06	1	0.0534168	1938	1795	1725	1819.33	2150	2241	1808	2066.33
ENSG00000068078_FGFR3	12	4	-3.66667	-1.28947	0.412865	-1.29959	-5.11181e-08	1	0.616241	20	16	13	16.3333	18	12	8	12.6667
ENSG00000068079_IFI35	479	206	-288.333	-1.58764	3.3088e-10	-1.60096	-3.9518e-06	8.87587e-06	2.82851e-09	903	743	691	779	485	563	424	490.667
ENSG00000068097_HEATR6	465	170	-319	-1.28457	2.82566e-07	-1.29385	-4.42719e-06	0.00757982	1.80215e-06	1549	1467	1304	1440	1145	1134	1084	1121
ENSG00000068120_COASY	856	52	-486.333	-1.15883	4.87001e-05	-1.16817	-6.9157e-06	1	0.000234455	3743	3702	3200	3548.33	3148	3151	2887	3062
ENSG00000068137_PLEKHH3	329	151	22.3333	1.0219	0.902113	1.00879	1.21417e-07	1	1	1050	1080	929	1019.67	1093	1181	852	1042
ENSG00000068305_MEF2A	1141	103	514.333	1.12044	0.00663313	1.10867	6.29094e-06	1	0.0212992	4460	4395	3956	4270.33	5097	4900	4357	4784.67
ENSG00000068308_OTUD5	1755	350	721	1.11738	0.00689034	1.10571	8.79527e-06	1	0.0220354	6398	6453	5577	6142.67	7156	7332	6103	6863.67
ENSG00000068323_TFE3	4488	1211	2886.33	1.24761	6.53283e-10	1.2352	3.71546e-05	1.75243e-05	5.43558e-09	12165	12115	10690	11656.7	15125	15178	13326	14543
ENSG00000068354_TBC1D25	422	109	202.333	1.16029	0.00290259	1.15127	2.5824e-06	1	0.0102302	1387	1278	1122	1262.33	1544	1505	1345	1464.67
ENSG00000068366_ACSL4	5658	1219	-3436.33	-1.32917	1.40776e-13	-1.33364	-4.67872e-05	3.77632e-09	1.55853e-12	15574	14509	11544	13875.7	11077	10325	9916	10439.3
ENSG00000068383_INPP5A	979	141	544.333	1.30987	2.51587e-07	1.29536	7.02351e-06	0.00674882	1.61378e-06	1813	1889	1568	1756.67	2402	2547	1954	2301
ENSG00000068394_GPKOW	192	111	13	1.01137	0.963109	1.00279	4.3234e-08	1	1	1183	1219	1027	1143	1177	1219	1072	1156
ENSG00000068400_GRIPAP1	1019	51	405.667	1.14447	0.0182186	1.12939	4.93297e-06	1	0.0514599	2896	2851	2677	2808	3696	3100	2845	3213.67
ENSG00000068438_FTSJ1	458	231	79.3333	1.03031	0.621141	1.02068	7.33263e-07	1	0.800447	2806	2633	2412	2617	2870	2725	2494	2696.33
ENSG00000068489_PRR11	1882	1285	-1637	-2.34327	0	-2.35417	-2.22171e-05	0	0	2982	3078	2507	2855.67	1196	1222	1238	1218.67
ENSG00000068615_REEP1	5	2	-1.66667	-3.5	0.270378	-3.06529	-2.18391e-08	1	0.457566	5	2	0	2.33333	0	2	0	0.666667
ENSG00000068650_ATP11A	1862	843	-1221.33	-1.30329	9.96299e-11	-1.31983	-1.72725e-05	2.67257e-06	8.92941e-10	5255	5504	4986	5248.33	4296	4143	3642	4027
ENSG00000068654_POLR1A	1225	293	359.333	1.07511	0.0897367	1.06712	4.34444e-06	1	0.19542	5005	5113	4235	4784.33	5151	5460	4820	5143.67
ENSG00000068697_LAPTM4A	4772	778	-2743.33	-1.2298	6.29905e-10	-1.23806	-3.81331e-05	1.68972e-05	5.25248e-09	15771	15613	12659	14681	12796	12018	10999	11937.7
ENSG00000068724_TTC7A	348	113	-78.6667	-1.06487	0.221855	-1.0795	-1.29152e-06	1	0.390016	1311	1327	1236	1291.33	1198	1394	1046	1212.67
ENSG00000068745_IP6K2	979	244	-473	-1.13735	0.00032607	-1.14641	-6.76518e-06	1	0.00138795	4147	4149	3454	3916.67	3698	3463	3170	3443.67
ENSG00000068781_STON1-GTF2A1L	21	6	-12.3333	-10.25	0.000804096	-9.43677	-1.63691e-07	1	0.00318422	14	21	6	13.6667	0	4	0	1.33333
ENSG00000068784_SRBD1	223	144	5.33333	1.00683	0.992438	1.00074	7.81025e-09	1	1	864	837	641	780.667	840	825	693	786
ENSG00000068796_KIF2A	1114	164	-642	-1.26536	2.17607e-08	-1.2704	-8.79153e-06	0.000583732	1.56707e-07	3443	3148	2593	3061.33	2500	2429	2329	2419.33
ENSG00000068831_RASGRP2	31	1	-10.3333	-3.81818	0.0179596	-4.05604	-1.54324e-07	1	0.0508589	5	4	33	14	4	5	2	3.66667
ENSG00000068878_PSME4	1518	1013	103	1.01395	0.845401	1.00679	6.77693e-07	1	0.992467	7904	7865	6386	7385	7884	7728	6852	7488
ENSG00000068885_IFT80	291	104	-160.667	-1.37105	0.000177753	-1.37897	-2.20775e-06	1	0.000791012	668	575	538	593.667	488	377	434	433
ENSG00000068903_SIRT2	1102	182	592.333	1.19387	1.68855e-05	1.18234	7.54395e-06	0.452955	8.65408e-05	3282	3100	2784	3055.33	3775	3886	3282	3647.67
ENSG00000068912_ERLEC1	1528	1051	-87.6667	-1.01628	0.574319	-1.02322	-1.67423e-06	1	0.755868	6104	5735	4576	5471.67	5804	5664	4684	5384
ENSG00000068971_PPP2R5B	977	532	716	1.38139	3.86268e-13	1.37078	9.4242e-06	1.03616e-08	4.14797e-12	1938	2009	1685	1877.33	2648	2662	2470	2593.33
ENSG00000068976_PYGM	3	1	-0.333333	-1.33333	1	-1.33164	-5.01646e-09	1	1	1	0	3	1.33333	0	2	1	1
ENSG00000069011_PITX1	2792	1637	-2104.67	-1.5561	0	-1.57603	-2.92072e-05	0	0	6095	6037	5536	5889.33	3899	4152	3303	3784.67
ENSG00000069018_TRPC7	1	0	0.333333	#DIV/0!	1	3.68403	4.51973e-09	1	1	0	0	0	0	0	0	1	0.333333
ENSG00000069020_MAST4	487	284	20	1.00896	0.978997	-1.0011	-3.32635e-08	1	1	2388	2291	2020	2233	2304	2471	1984	2253
ENSG00000069122_ADGRF5	2	0	0.666667	#DIV/0!	0.524913	6.40091	9.09478e-09	1	0.704286	0	0	0	0	0	0	2	0.666667
ENSG00000069188_SDK2	10	3	-1.33333	-1.16	0.804626	-1.16809	-1.89546e-08	1	0.957803	14	7	8	9.66667	5	15	5	8.33333
ENSG00000069248_NUP133	689	136	-345.667	-1.18338	3.15363e-05	-1.19339	-4.89113e-06	0.84596	0.000156052	2418	2272	2002	2230.67	2031	1895	1729	1885
ENSG00000069275_NUCKS1	7987	2176	-4937.33	-1.32591	3.07088e-13	-1.33085	-6.73395e-05	8.23763e-09	3.32565e-12	22445	20920	16895	20086.7	16271	14719	14458	15149.3
ENSG00000069329_VPS35	3658	1379	2156	1.27219	1.20135e-11	1.26488	2.83452e-05	3.22262e-07	1.15631e-10	8712	8162	6889	7921	10547	10143	9541	10077
ENSG00000069345_DNAJA2	1488	573	-29.3333	-1.00637	0.786145	-1.01185	-7.32194e-07	1	0.941991	5412	4570	3924	4635.33	4927	4732	4159	4606
ENSG00000069399_BCL3	2114	1796	-1916	-2.76807	0	-2.79698	-2.61874e-05	0	0	2951	3177	2871	2999.67	1075	1113	1063	1083.67
ENSG00000069424_KCNAB2	661	471	555	3.86575	2.53206e-54	3.84585	7.42721e-06	6.79226e-50	6.06452e-53	194	243	144	193.667	776	805	665	748.667
ENSG00000069431_ABCC9	137	64	92.6667	1.98582	1.9855e-05	1.96617	1.24194e-06	0.53261	0.000100969	97	79	106	94	161	183	216	186.667
ENSG00000069482_GAL	130	76	-96.3333	-3.6036	1.69838e-14	-3.60057	-1.30189e-06	4.55589e-10	2.00347e-13	156	127	117	133.333	41	26	44	37
ENSG00000069493_CLEC2D	70	21	-37.3333	-1.72258	0.00303129	-1.72849	-5.06352e-07	1	0.0106502	90	107	70	89	69	37	49	51.6667
ENSG00000069509_FUNDC1	148	73	-59.3333	-1.15253	0.0686916	-1.15837	-8.26374e-07	1	0.155871	489	495	361	448.333	386	434	347	389
ENSG00000069667_RORA	437	140	296	1.64912	5.31071e-12	1.63225	3.89757e-06	1.4246e-07	5.25682e-11	484	490	394	456	831	801	624	752
ENSG00000069696_DRD4	7	2	2	1.54545	0.534444	1.48926	2.53121e-08	1	0.714145	2	5	4	3.66667	5	9	3	5.66667
ENSG00000069702_TGFBR3	344	161	197.333	1.17672	0.00556401	1.16548	2.50476e-06	1	0.0183179	1229	1068	1053	1116.67	1397	1317	1228	1314
ENSG00000069812_HES2	12	6	8.66667	14	0.000939526	11.6711	1.16486e-07	1	0.00366586	0	0	2	0.666667	12	6	10	9.33333
ENSG00000069849_ATP1B3	1510	906	-211.333	-1.03353	0.26467	-1.04543	-3.83258e-06	1	0.450579	6865	6791	5885	6513.67	6919	6579	5409	6302.33
ENSG00000069869_NEDD4	2581	763	1265.33	1.20913	3.89584e-06	1.20438	1.66906e-05	0.104506	2.16683e-05	6665	6328	5158	6050.33	7739	7091	7117	7315.67
ENSG00000069943_PIGB	122	22	58	1.13626	0.150387	1.13033	7.52156e-07	1	0.293029	440	442	395	425.667	472	462	517	483.667
ENSG00000069956_MAPK6	1714	373	-540.333	-1.10278	0.0135435	-1.10599	-7.48977e-06	1	0.0400424	6551	6004	4837	5797.33	5450	5244	5077	5257
ENSG00000069966_GNB5	502	186	234	1.21593	0.00204956	1.21369	3.12171e-06	1	0.00744072	1266	1080	905	1083.67	1242	1407	1304	1317.67
ENSG00000069974_RAB27A	261	121	-98	-1.08497	0.0790583	-1.09375	-1.45153e-06	1	0.17598	1339	1291	1124	1251.33	1245	1137	1078	1153.33
ENSG00000069998_HDHD5	207	61	-57.3333	-1.06305	0.267449	-1.07733	-9.43146e-07	1	0.454588	1014	932	954	966.667	893	1021	814	909.333
ENSG00000070010_UFD1	3137	1620	2295	1.55444	6.34015e-33	1.54131	3.03046e-05	1.70074e-28	1.25702e-31	4543	4185	3690	4139.33	6671	6827	5805	6434.33
ENSG00000070018_LRP6	3666	1578	-2590.33	-1.74321	0	-1.75642	-3.53297e-05	0	0	6740	6256	5231	6075.67	3729	3653	3074	3485.33
ENSG00000070031_SCT	4	0	2	#DIV/0!	0.0578246	16.6951	2.64295e-08	1	0.134753	0	0	0	0	4	2	0	2
ENSG00000070047_PHRF1	1314	328	-753	-1.15192	0.000200563	-1.15843	-1.05599e-05	1	0.00088503	6138	5948	5043	5709.67	4859	5187	4824	4956.67
ENSG00000070061_ELP1	1338	375	738.333	1.31935	9.15894e-11	1.31014	9.68461e-06	2.45689e-06	8.24182e-10	2549	2395	1992	2312	3330	3051	2770	3050.33
ENSG00000070081_NUCB2	3797	1035	-2368.67	-1.49547	0	-1.50362	-3.22423e-05	0	0	7966	7695	5787	7149.33	5421	4752	4169	4780.67
ENSG00000070087_PFN2	10639	7317	8754.33	2.04284	2.57512e-125	2.03294	0.00011703	6.90775e-121	7.15088e-124	9194	8861	7129	8394.67	17768	17501	16178	17149
ENSG00000070159_PTPN3	106	36	-34.6667	-1.10127	0.24287	-1.10838	-4.99052e-07	1	0.420586	374	425	332	377	368	319	340	342.333
ENSG00000070182_SPTB	29	14	19.3333	8.25	0.000146215	7.53534	2.55566e-07	1	0.000657978	1	0	7	2.66667	22	29	15	22
ENSG00000070193_FGF10	11	2	-5	#DIV/0!	0.00154623	-40.1421	-6.59128e-08	1	0.00575041	11	2	2	5	0	0	0	0
ENSG00000070214_SLC44A1	270	79	13.3333	1.01034	0.953919	1.00325	5.66906e-08	1	1	1396	1322	1151	1289.67	1421	1243	1245	1303
ENSG00000070269_TMEM260	375	98	-64.3333	-1.0492	0.321157	-1.05788	-1.01497e-06	1	0.503538	1560	1327	1229	1372	1471	1267	1185	1307.67
ENSG00000070366_SMG6	1368	800	-263	-1.04331	0.147145	-1.05285	-4.30166e-06	1	0.288219	6765	6630	5612	6335.67	6409	6412	5397	6072.67
ENSG00000070367_EXOC5	1684	476	-79.3333	-1.01728	0.685902	-1.01953	-1.20371e-06	1	0.855026	5457	4781	3773	4670.33	4978	4490	4305	4591
ENSG00000070371_CLTCL1	297	172	212	1.58618	1.21972e-10	1.57401	2.80786e-06	3.2719e-06	1.08521e-09	406	357	322	361.667	619	573	529	573.667
ENSG00000070388_FGF22	18	2	5.33333	2.06667	0.169392	2.14506	7.70476e-08	1	0.313569	10	4	1	5	6	6	19	10.3333
ENSG00000070404_FSTL3	3881	1180	2536.67	1.4244	5.45801e-20	1.41024	3.31783e-05	1.46411e-15	8.34727e-19	6334	6270	5327	5977	8883	9208	7450	8513.67
ENSG00000070413_DGCR2	1316	533	461.333	1.0966	0.0827866	1.0821	5.32002e-06	1	0.183079	5055	4750	4522	4775.67	5393	5817	4501	5237
ENSG00000070423_AC004156.1	623	153	-35	-1.01561	0.609099	-1.02942	-8.84076e-07	1	0.788299	2318	2324	2189	2277	2165	2592	1969	2242
ENSG00000070444_MNT	824	513	-554	-1.22255	0.000920699	-1.24212	-8.10179e-06	1	0.00359816	3009	2910	3211	3043.33	2397	2684	2387	2489.33
ENSG00000070476_ZXDC	237	25	-44.3333	-1.06526	0.315691	-1.08167	-7.41977e-07	1	0.49604	710	776	685	723.667	701	787	550	679.333
ENSG00000070495_JMJD6	632	102	-264	-1.14431	0.00175316	-1.15615	-3.82812e-06	1	0.00644492	2162	2237	1881	2093.33	1900	1983	1605	1829.33
ENSG00000070501_POLB	229	92	69.3333	1.10374	0.157477	1.09457	8.53756e-07	1	0.303725	725	710	570	668.333	781	799	633	737.667
ENSG00000070540_WIPI1	2308	516	1305.33	1.27289	6.09202e-11	1.26437	1.70748e-05	1.63418e-06	5.55656e-10	5251	5001	4098	4783.33	6406	6343	5517	6088.67
ENSG00000070610_GBA2	543	133	-313.333	-1.18998	0.000106355	-1.20341	-4.5016e-06	1	0.000487688	1986	2054	1848	1962.67	1722	1715	1511	1649.33
ENSG00000070614_NDST1	7412	1700	4695	1.29411	4.67636e-13	1.28081	6.06982e-05	1.25443e-08	4.99774e-12	16832	16635	14423	15963.3	21805	21835	18335	20658.3
ENSG00000070669_ASNS	71	15	-43.3333	-1.64356	0.00241656	-1.67533	-6.10554e-07	1	0.00864554	84	130	118	110.667	74	69	59	67.3333
ENSG00000070718_AP3M2	547	215	46.6667	1.02635	0.698451	1.02447	5.84611e-07	1	0.867123	2043	1775	1496	1771.33	1995	1622	1837	1818
ENSG00000070731_ST6GALNAC2	7	4	-2.66667	-3	0.191846	-2.94284	-3.769e-08	1	0.346038	5	0	7	4	0	4	0	1.33333
ENSG00000070748_CHAT	5	0	1.66667	#DIV/0!	0.0957577	14.0843	2.2033e-08	1	0.201514	0	0	0	0	5	0	0	1.66667
ENSG00000070756_PABPC1	18576	3055	-4070	-1.04104	0.203413	-1.04738	-6.32018e-05	1	0.362417	111584	105098	93008	103230	99719	100408	97353	99160
ENSG00000070759_TESK2	168	98	-136	-2.78947	1.35945e-18	-2.79674	-1.83748e-06	3.64672e-14	1.97654e-17	237	226	173	212	84	69	75	76
ENSG00000070761_CFAP20	591	334	8.33333	1.00359	0.966175	-1.00222	-6.95386e-08	1	1	2529	2480	1956	2321.67	2547	2297	2146	2330
ENSG00000070770_CSNK2A2	1706	350	-1078.67	-1.28257	3.00941e-10	-1.29005	-1.48775e-05	8.07276e-06	2.58494e-09	5108	5354	4226	4896	3876	3928	3648	3817.33
ENSG00000070778_AL162171.1	1256	123	-688	-1.18014	1.40729e-06	-1.19005	-9.74168e-06	0.0377505	8.24247e-06	4783	4704	4035	4507.33	4019	3912	3527	3819.33
ENSG00000070785_EIF2B3	962	274	499	1.31266	3.19783e-07	1.31002	6.65936e-06	0.00857818	2.02698e-06	1811	1712	1265	1596	2227	2072	1986	2095
ENSG00000070808_CAMK2A	21	14	-8	-1.26966	0.291704	-1.28224	-1.12434e-07	1	0.465395	38	43	32	37.6667	24	43	22	29.6667
ENSG00000070814_TCOF1	1748	534	-1182.67	-1.23736	1.48934e-09	-1.24798	-1.65985e-05	3.99515e-05	1.20445e-08	6475	6378	5643	6165.33	5112	5109	4727	4982.67
ENSG00000070831_CDC42	6636	1243	3483.33	1.23867	6.33119e-09	1.22952	4.52731e-05	0.000169834	4.81799e-08	15298	15859	12628	14595	19264	18430	16541	18078.3
ENSG00000070882_OSBPL3	1536	904	940.667	1.24991	7.13076e-07	1.24346	1.23789e-05	0.0191283	4.34338e-06	4364	3608	3320	3764	4856	4746	4512	4704.67
ENSG00000070950_RAD18	241	43	41.6667	1.04518	0.490133	1.03988	4.96891e-07	1	0.701367	1042	924	801	922.333	993	967	932	964
ENSG00000070961_ATP2B1	4169	1697	-2939.67	-1.52444	0	-1.52889	-3.98577e-05	0	0	9542	8937	7156	8545	5984	5373	5459	5605.33
ENSG00000070985_TRPM5	2	0	-0.666667	#DIV/0!	0.524913	-6.32384	-8.96499e-09	1	0.704286	0	2	0	0.666667	0	0	0	0
ENSG00000071051_NCK2	988	444	-630.333	-1.28505	5.00808e-09	-1.29746	-8.83391e-06	0.000134342	3.85265e-08	3068	2782	2675	2841.67	2231	2323	2080	2211.33
ENSG00000071054_MAP4K4	11972	5787	-4150.67	-1.09199	0.00626402	-1.09817	-5.94726e-05	1	0.0203651	54285	51042	42484	49270.3	48271	44775	42313	45119.7
ENSG00000071073_MGAT4A	8	2	-0.666667	-1.25	0.867817	-1.3066	-1.1276e-08	1	1	2	2	6	3.33333	8	0	0	2.66667
ENSG00000071082_RPL31	2540	1433	-61	-1.00382	0.71954	-1.01195	-2.56493e-06	1	0.887544	17057	16569	14517	16047.7	16521	16351	15088	15986.7
ENSG00000071127_WDR1	9994	4124	1547.67	1.02755	0.532248	1.02043	1.55311e-05	1	0.71192	60022	58486	50028	56178.7	59001	59301	54877	57726.3
ENSG00000071189_SNX13	679	93	-18.6667	-1.00929	0.808288	-1.01323	-3.56788e-07	1	0.960585	2387	1988	1708	2027.67	2186	1946	1895	2009
ENSG00000071205_ARHGAP10	1001	23	-552	-1.18443	6.42543e-06	-1.19115	-7.68575e-06	0.172362	3.47855e-05	3849	3718	3068	3545	3054	3077	2848	2993
ENSG00000071242_RPS6KA2	6036	4215	-5076.67	-1.78598	0	-1.80071	-6.95109e-05	0	0	12262	11724	10621	11535.7	6745	6406	6226	6459
ENSG00000071243_ING3	205	104	-136.333	-1.50494	2.81327e-07	-1.51618	-1.87186e-06	0.0075466	1.7951e-06	459	392	368	406.333	292	264	254	270
ENSG00000071246_VASH1	1100	874	-946.667	-1.92268	0	-1.94074	-1.2969e-05	0	0	2068	2001	1849	1972.67	968	1135	975	1026
ENSG00000071282_LMCD1	741	244	-446	-1.346	2.52633e-10	-1.35701	-6.17307e-06	6.77688e-06	2.18468e-09	1905	1757	1543	1735	1299	1404	1164	1289
ENSG00000071462_BUD23	987	359	475.667	1.18162	0.000183241	1.17595	6.22287e-06	1	0.000813276	2967	2621	2269	2619	3256	3048	2980	3094.67
ENSG00000071537_SEL1L	3354	595	-1751	-1.17819	9.05855e-07	-1.18559	-2.44959e-05	0.0242996	5.44711e-06	12668	11890	10174	11577.3	10380	9785	9314	9826.33
ENSG00000071539_TRIP13	587	310	-435	-2.02353	0	-2.03947	-5.91249e-06	0	0	926	943	711	860	518	401	356	425
ENSG00000071553_ATP6AP1	1508	194	756.333	1.16881	0.000693267	1.15414	9.36233e-06	1	0.00277607	4671	4626	4144	4480.33	5581	5652	4477	5236.67
ENSG00000071564_TCF3	4674	3232	-3640.33	-1.78489	0	-1.80078	-4.98904e-05	0	0	9043	8093	7699	8278.33	4467	5078	4369	4638
ENSG00000071575_TRIB2	368	87	132.667	1.10622	0.0570137	1.09724	1.64305e-06	1	0.134753	1349	1285	1113	1249	1402	1481	1262	1381.67
ENSG00000071626_DAZAP1	2626	779	-1588.67	-1.25272	1.21278e-09	-1.26044	-2.201e-05	3.25329e-05	9.87341e-09	8702	7869	7054	7875	6275	6508	6076	6286.33
ENSG00000071655_MBD3	515	94	-148	-1.04987	0.188724	-1.0635	-2.52838e-06	1	0.343259	3214	3101	3033	3116	3007	3198	2699	2968
ENSG00000071794_HLTF	1330	257	541.333	1.18518	0.000230123	1.18115	7.12852e-06	1	0.00100555	3339	3082	2349	2923.33	3679	3550	3165	3464.67
ENSG00000071859_FAM50A	3631	1390	2253	1.36403	3.8451e-17	1.35745	2.98486e-05	1.03145e-12	5.28406e-16	6822	6522	5223	6189	8854	8560	7912	8442
ENSG00000071889_FAM3A	1025	447	663.333	1.41226	2.11627e-11	1.39771	8.67511e-06	5.6769e-07	1.99891e-10	1706	1619	1502	1609	2224	2527	2066	2272.33
ENSG00000071894_CPSF1	1657	515	-984.333	-1.22559	2.32677e-07	-1.24068	-1.40843e-05	0.00624155	1.49893e-06	5387	5601	5055	5347.67	4540	4606	3944	4363.33
ENSG00000071909_MYO3B	6	4	1.33333	1.66667	0.584663	1.61091	1.7287e-08	1	0.765464	5	0	1	2	4	6	0	3.33333
ENSG00000071967_CYBRD1	3562	2030	-361.333	-1.03007	0.378043	-1.03532	-5.69296e-06	1	0.573229	13873	12954	10311	12379.3	13174	11956	10924	12018
ENSG00000071991_CDH19	1	0	0.333333	#DIV/0!	1	3.68403	4.51973e-09	1	1	0	0	0	0	0	0	1	0.333333
ENSG00000071994_PDCD2	664	401	52.3333	1.01843	0.772345	1.01178	4.51886e-07	1	0.929232	3051	3048	2420	2839.67	3084	2945	2647	2892
ENSG00000072041_SLC6A15	53	8	21.3333	1.29091	0.100574	1.27601	2.74142e-07	1	0.210477	81	74	65	73.3333	93	118	73	94.6667
ENSG00000072042_RDH11	1576	533	-656.333	-1.16776	0.000440599	-1.17104	-8.98036e-06	1	0.00183469	5192	4852	3662	4568.67	4195	3926	3616	3912.33
ENSG00000072062_PRKACA	2469	762	1481.33	1.17065	0.000198464	1.1586	1.86868e-05	1	0.000876491	8849	9021	8172	8680.67	10234	10641	9611	10162
ENSG00000072071_ADGRL1	464	297	-360.667	-2.53912	1.66825e-25	-2.5549	-4.88999e-06	4.47508e-21	2.90401e-24	670	603	512	595	282	206	215	234.333
ENSG00000072080_SPP2	5	0	2.66667	#DIV/0!	0.0227265	21.8759	3.51536e-08	1	0.0617794	0	0	0	0	5	3	0	2.66667
ENSG00000072110_ACTN1	24866	8268	-17409.3	-1.21633	1.1409e-08	-1.22587	-0.000244349	0.000306046	8.45196e-08	102150	102379	89125	97884.7	80857	83056	77513	80475.3
ENSG00000072121_ZFYVE26	488	218	173.667	1.08798	0.140348	1.07502	2.00874e-06	1	0.277562	1963	2125	1834	1974	2322	2214	1907	2147.67
ENSG00000072133_RPS6KA6	225	75	11	1.01876	0.834582	1.01503	1.18673e-07	1	0.983814	701	582	476	586.333	625	621	546	597.333
ENSG00000072134_EPN2	1130	282	531.333	1.13444	0.00229486	1.12554	6.71823e-06	1	0.00824312	4270	3988	3599	3952.33	4474	4729	4248	4483.67
ENSG00000072135_PTPN18	256	112	145.667	1.091	0.165715	1.0789	1.71625e-06	1	0.307761	1686	1542	1574	1600.67	1766	1798	1675	1746.33
ENSG00000072163_LIMS2	787	66	-356	-1.1945	0.00356245	-1.21857	-5.34702e-06	1	0.0122705	2066	2275	2218	2186.33	2000	2003	1488	1830.33
ENSG00000072182_ASIC4	4	0	0.666667	2	0.728302	1.8969	9.47995e-09	1	0.890848	2	0	0	0.666667	0	0	4	1.33333
ENSG00000072195_SPEG	1252	275	721.333	1.18699	0.00117702	1.17091	8.9661e-06	1	0.00450216	3883	3914	3776	3857.67	4551	5028	4158	4579
ENSG00000072201_LNX1	30	12	-18.6667	-6.6	0.000182951	-6.52662	-2.53668e-07	1	0.000812121	31	13	22	22	8	1	1	3.33333
ENSG00000072210_ALDH3A2	159	16	-85.3333	-1.22675	0.0164918	-1.22875	-1.15942e-06	1	0.0472539	503	502	380	461.667	396	344	389	376.333
ENSG00000072274_TFRC	5660	1807	1100.67	1.05586	0.164319	1.04994	1.32773e-05	1	0.305485	21664	20761	16690	19705	22350	20937	19130	20805.7
ENSG00000072310_SREBF1	1133	533	-783.667	-1.39453	5.90639e-14	-1.40726	-1.08561e-05	1.58439e-09	6.71636e-13	2859	2953	2498	2770	1965	2174	1820	1986.33
ENSG00000072315_TRPC5	62	39	-50.3333	-3.55932	2.34419e-09	-3.59364	-6.89151e-07	6.28828e-05	1.86319e-08	77	58	75	70	25	15	19	19.6667
ENSG00000072364_AFF4	3291	851	1152.67	1.08623	0.02353	1.07676	1.38909e-05	1	0.0636988	14245	13804	12055	13368	15346	14822	13394	14520.7
ENSG00000072401_UBE2D1	375	153	-244	-1.48253	4.87711e-09	-1.48975	-3.32703e-06	0.000130828	3.75728e-08	853	755	641	749.667	488	551	478	505.667
ENSG00000072415_MPP5	3075	1255	1933	1.61534	9.08287e-26	1.60399	2.56157e-05	2.43648e-21	1.58935e-24	3429	3316	2679	3141.33	5754	4898	4571	5074.33
ENSG00000072422_RHOBTB1	789	132	-283.667	-1.17047	0.000967758	-1.17952	-4.0021e-06	1	0.00376616	2241	1916	1686	1947.67	1818	1722	1452	1664
ENSG00000072501_SMC1A	3505	1449	-2370.67	-1.36184	0	-1.37358	-3.28486e-05	0	0	9571	9143	8053	8922.33	6985	6604	6066	6551.67
ENSG00000072506_HSD17B10	273	135	24.6667	1.01666	0.867004	1.00835	1.67438e-07	1	1	1531	1592	1319	1480.67	1532	1587	1397	1505.33
ENSG00000072518_MARK2	608	134	-246.667	-1.09468	0.0176454	-1.10642	-3.72041e-06	1	0.0501206	2996	2881	2679	2852	2647	2781	2388	2605.33
ENSG00000072571_HMMR	1395	800	-1109.33	-4.11903	2.14047e-136	-4.11845	-1.49124e-05	5.74181e-132	5.9998e-135	1711	1534	1150	1465	401	316	350	355.667
ENSG00000072609_CHFR	502	92	-209	-1.15248	0.00153771	-1.16086	-2.95752e-06	1	0.00574259	1741	1626	1372	1579.67	1409	1464	1239	1370.67
ENSG00000072657_TRHDE	2345	721	-787.333	-1.12195	0.00139813	-1.12931	-1.11971e-05	1	0.00526605	8211	7261	6259	7243.67	6980	6523	5866	6456.33
ENSG00000072682_P4HA2	3816	1047	-1434.33	-1.12426	0.000419113	-1.13022	-2.01719e-05	1	0.00175131	14479	13438	11014	12977	12061	11904	10663	11542.7
ENSG00000072736_NFATC3	507	200	-194.333	-1.15399	0.00781086	-1.15884	-2.68936e-06	1	0.0246821	1663	1517	1189	1456.33	1389	1241	1156	1262
ENSG00000072756_TRNT1	489	237	-97.3333	-1.07295	0.161682	-1.07916	-1.41539e-06	1	0.303793	1656	1455	1184	1431.67	1415	1421	1167	1334.33
[truncated: 25,722 more rows]

## Sheet: Control vs. Treatment
Raw Read Counts
[truncated: 60,619 more rows]
