# Supplementary material for: Lipid peroxidation products induce carbonyl stress, mitochondrial dysfunction, and cellular senescence in human and murine cells
Source: Aging Cell. 2024 Oct 11;24(1):e14367. doi: 10.1111/acel.14367 (PMC11709094; doi:10.1111/acel.14367)
Supplement: Supplementary file 8 — Table S4. [file ACEL-24-e14367-s004.xlsx]

## Sheet: Table S4 - BLIS Downregulated
SUPPLEMENTAL TABLE 4; Genes Downregulated in response to 4HNE treatment of IMR90 cells
BIOLOGICAL PROCESS							CELLULAR COMPONENT							MOLECULAR FUNCTION
Category	Term	Count	%	P-Value	Benjamini		Category	Term	Count	%	P-Value	Benjamini		Category	Term	Count	%	P-Value	Benjamini
UP_KW_BIOLOGICAL_PROCESS	Transcription regulation	824	18.3	1.2e-43	2.1e-41		UP_KW_CELLULAR_COMPONENT	Nucleus	1732	38.4	1.1e-79	6.4e-78		UP_KW_MOLECULAR_FUNCTION	Repressor	283	6.3	6.3e-35	7e-33
UP_KW_BIOLOGICAL_PROCESS	Transcription	838	18.6	3.9e-42	3.5e-40		UP_KW_CELLULAR_COMPONENT	Chromosome	238	5.3	1.6e-24	4.6e-23		UP_KW_MOLECULAR_FUNCTION	Activator	291	6.5	2.4e-27	1.4e-25
UP_KW_BIOLOGICAL_PROCESS	Cell cycle	303	6.7	4.8e-35	2.9e-33		UP_KW_CELLULAR_COMPONENT	Centromere	84	1.9	8.1e-21	1.6e-19		UP_KW_MOLECULAR_FUNCTION	DNA-binding	678	15	9.6e-27	3.5e-25
UP_KW_BIOLOGICAL_PROCESS	Mitosis	147	3.3	1.5e-24	6.8e-23		UP_KW_CELLULAR_COMPONENT	Cytoplasm	1423	31.6	1.4e-16	2.1e-15		UP_KW_MOLECULAR_FUNCTION	Chromatin regulator	150	3.3	3.2e-22	8.9e-21
UP_KW_BIOLOGICAL_PROCESS	Cell division	185	4.1	8.1e-22	2.9e-20		UP_KW_CELLULAR_COMPONENT	Kinetochore	62	1.4	4.5e-16	5.3e-15		UP_KW_MOLECULAR_FUNCTION	RNA-binding	226	5	1.3e-06	2.2e-05
UP_KW_BIOLOGICAL_PROCESS	DNA replication	57	1.3	5e-13	1.5e-11		UP_KW_CELLULAR_COMPONENT	Extracellular matrix	120	2.7	7.2e-16	7.1e-15		UP_KW_MOLECULAR_FUNCTION	Developmental protein	294	6.5	1.4e-06	2.2e-05
UP_KW_BIOLOGICAL_PROCESS	DNA damage	160	3.6	1.1e-11	2.7e-10		UP_KW_CELLULAR_COMPONENT	Cytoskeleton	400	8.9	1.5e-12	1.3e-11		UP_KW_MOLECULAR_FUNCTION	Developmental protein	294	6.5	1.4e-06	2.2e-05
UP_KW_BIOLOGICAL_PROCESS	DNA repair	138	3.1	3.5e-11	7.9e-10		UP_KW_CELLULAR_COMPONENT	Spliceosome	59	1.3	2.5e-07	1.9e-06		UP_KW_MOLECULAR_FUNCTION	Helicase	60	1.3	4.2e-06	5.8e-05
UP_KW_BIOLOGICAL_PROCESS	mRNA splicing	118	2.6	4.9e-10	9.7e-09		UP_KW_CELLULAR_COMPONENT	Basement membrane	23	0.5	2.3e-05	0.00015		UP_KW_MOLECULAR_FUNCTION	Serine/threonine-protein kinase	127	2.8	3.4e-05	0.00042
UP_KW_BIOLOGICAL_PROCESS	mRNA processing	144	3.2	1.5e-09	2.7e-08		UP_KW_CELLULAR_COMPONENT	Cell junction	122	2.7	3.3e-05	0.00019		UP_KW_MOLECULAR_FUNCTION	Viral nucleoprotein	17	0.4	0.00011	0.0013
UP_KW_BIOLOGICAL_PROCESS	Host-virus interaction	212	4.7	9e-08	1.5e-06		UP_KW_CELLULAR_COMPONENT	Microtubule	92	2	0.00011	0.00058		UP_KW_MOLECULAR_FUNCTION	Growth factor	51	1.1	0.00013	0.0013
UP_KW_BIOLOGICAL_PROCESS	Chromosome partition	26	0.6	3.8e-06	5.6e-05		UP_KW_CELLULAR_COMPONENT	MHC I	7	0.2	0.0049	0.024		UP_KW_MOLECULAR_FUNCTION	Kinase	211	4.7	0.00081	0.0075
UP_KW_BIOLOGICAL_PROCESS	Biological rhythms	61	1.4	4.1e-06	5.6e-05		UP_KW_CELLULAR_COMPONENT	Nuclear pore complex	19	0.4	0.0099	0.045		UP_KW_MOLECULAR_FUNCTION	Cyclin	20	0.4	0.0014	0.011
UP_KW_BIOLOGICAL_PROCESS	Wnt signaling pathway	74	1.6	1.4e-05	0.00018		UP_KW_CELLULAR_COMPONENT	Tight junction	32	0.7	0.024	0.1		UP_KW_MOLECULAR_FUNCTION	Dioxygenase	34	0.8	0.0014	0.011
UP_KW_BIOLOGICAL_PROCESS	Cell adhesion	150	3.3	0.00023	0.0028		UP_KW_CELLULAR_COMPONENT	Virion	19	0.4	0.029	0.11		UP_KW_MOLECULAR_FUNCTION	Transferase	520	11.5	0.0073	0.054
UP_KW_BIOLOGICAL_PROCESS	Apoptosis	164	3.6	0.0003	0.0033		UP_KW_CELLULAR_COMPONENT	Endoplasmic reticulum	315	7	0.032	0.12		UP_KW_MOLECULAR_FUNCTION	Growth factor binding	11	0.2	0.0081	0.056
UP_KW_BIOLOGICAL_PROCESS	Neurogenesis	92	2	0.00084	0.0088		UP_KW_CELLULAR_COMPONENT	Telomere	17	0.4	0.045	0.16		UP_KW_MOLECULAR_FUNCTION	Tyrosine-protein kinase	38	0.8	0.013	0.086
UP_KW_BIOLOGICAL_PROCESS	Angiogenesis	50	1.1	0.001	0.01									UP_KW_MOLECULAR_FUNCTION	Heparin-binding	30	0.7	0.048	0.3
UP_KW_BIOLOGICAL_PROCESS	Antiviral defense	48	1.1	0.0014	0.014									UP_KW_MOLECULAR_FUNCTION	DNA-directed DNA polymerase	8	0.2	0.056	0.33
UP_KW_BIOLOGICAL_PROCESS	mRNA transport	40	0.9	0.0047	0.042									UP_KW_MOLECULAR_FUNCTION	Guanine-nucleotide releasing factor	48	1.1	0.074	0.4
UP_KW_BIOLOGICAL_PROCESS	Inflammatory response	60	1.3	0.006	0.051									UP_KW_MOLECULAR_FUNCTION	Mitogen	15	0.3	0.075	0.4
UP_KW_BIOLOGICAL_PROCESS	DNA condensation	9	0.2	0.0071	0.058									UP_KW_MOLECULAR_FUNCTION	Nucleotidyltransferase	32	0.7	0.1	0.5
UP_KW_BIOLOGICAL_PROCESS	Osteogenesis	17	0.4	0.0088	0.069
UP_KW_BIOLOGICAL_PROCESS	RNA-mediated gene silencing	24	0.5	0.0095	0.071
UP_KW_BIOLOGICAL_PROCESS	Innate immunity	114	2.5	0.01	0.075
UP_KW_BIOLOGICAL_PROCESS	Translation regulation	42	0.9	0.023	0.16
UP_KW_BIOLOGICAL_PROCESS	Notch signaling pathway	20	0.4	0.025	0.16
UP_KW_BIOLOGICAL_PROCESS	Prostaglandin biosynthesis	7	0.2	0.026	0.17
UP_KW_BIOLOGICAL_PROCESS	One-carbon metabolism	10	0.2	0.029	0.17
UP_KW_BIOLOGICAL_PROCESS	Chondrogenesis	9	0.2	0.029	0.17
UP_KW_BIOLOGICAL_PROCESS	DNA recombination	30	0.7	0.039	0.22
UP_KW_BIOLOGICAL_PROCESS	Chemotaxis	32	0.7	0.062	0.34
UP_KW_BIOLOGICAL_PROCESS	Prostaglandin metabolism	7	0.2	0.063	0.34
