# Supplementary material for: Lipid peroxidation products induce carbonyl stress, mitochondrial dysfunction, and cellular senescence in human and murine cells
Source: Aging Cell. 2024 Oct 11;24(1):e14367. doi: 10.1111/acel.14367 (PMC11709094; doi:10.1111/acel.14367)
Supplement: Supplementary file 9 — Table S5. [file ACEL-24-e14367-s005.xlsx]

## Sheet: Table S5 - Shared Upregulated
SUPPLEMENTAL TABLE 5; GENES UPREGULATED IN BLIS, IR SENESCENCE AND REPLICATIVE SENESCENCE
BIOLOGICAL PROCESS							CELLULAR COMPONENT							MOLECULAR FUNCTION								KEGG
Category	Term	Count	%	P-Value	Benjamini		Category	Term	Count	%	P-Value	Benjamini		Category	Term	Count	%	P-Value	Benjamini			Category	Term	Count	%	P-Value	Benjamini
UP_KW_BIOLOGICAL_PROCESS	Transport	330	16.6	3.2e-18	5.1e-16		UP_KW_CELLULAR_COMPONENT	Cytoplasm	737	37.1	2.1e-23	1.1e-21		UP_KW_MOLECULAR_FUNCTION	Transferase	261	13.2	4e-07	2e-05			KEGG_PATHWAY	Huntington disease	91	4.5	1.2e-17	2.8e-15
UP_KW_BIOLOGICAL_PROCESS	Protein transport	131	6.6	2.1e-15	1.7e-13		UP_KW_CELLULAR_COMPONENT	Mitochondrion	243	12.2	4.4e-23	1.1e-21		UP_KW_MOLECULAR_FUNCTION	Actin-binding	56	2.8	5.1e-07	2e-05			KEGG_PATHWAY	Parkinson disease	83	4.1	1.6e-17	2.8e-15
UP_KW_BIOLOGICAL_PROCESS	Host-virus interaction	118	5.9	4.6e-10	2.4e-08		UP_KW_CELLULAR_COMPONENT	Proteasome	30	1.5	9.9e-16	1.6e-14		UP_KW_MOLECULAR_FUNCTION	Chaperone	48	2.4	5.9e-07	2e-05			KEGG_PATHWAY	Pathways of neurodegeneration - multiple diseases	118	5.9	8.1e-16	9e-14
UP_KW_BIOLOGICAL_PROCESS	Respiratory chain	24	1.2	6.4e-08	2.5e-06		UP_KW_CELLULAR_COMPONENT	Golgi apparatus	169	8.5	6.2e-14	7.7e-13		UP_KW_MOLECULAR_FUNCTION	Hydrolase	223	11.2	1.1e-05	0.00027			KEGG_PATHWAY	Prion disease	81	4	1.5e-15	1.2e-13
UP_KW_BIOLOGICAL_PROCESS	Electron transport	32	1.6	2e-07	6.3e-06		UP_KW_CELLULAR_COMPONENT	Endoplasmic reticulum	203	10.2	7.1e-11	7.1e-10		UP_KW_MOLECULAR_FUNCTION	Kinase	100	5	0.00062	0.012			KEGG_PATHWAY	Salmonella infection	75	3.7	8e-15	5.3e-13
UP_KW_BIOLOGICAL_PROCESS	ER-Golgi transport	27	1.4	2.5e-06	6.5e-05		UP_KW_CELLULAR_COMPONENT	Mitochondrion inner membrane	73	3.7	3.5e-10	2.9e-09		UP_KW_MOLECULAR_FUNCTION	Actin capping	8	0.4	0.0014	0.022			KEGG_PATHWAY	Amyotrophic lateral sclerosis	96	4.8	1e-14	5.6e-13
UP_KW_BIOLOGICAL_PROCESS	Tricarboxylic acid cycle	13	0.7	3.1e-06	7e-05		UP_KW_CELLULAR_COMPONENT	Cytoskeleton	197	9.9	1.2e-08	8.4e-08		UP_KW_MOLECULAR_FUNCTION	Oxidoreductase	82	4.1	0.0015	0.022			KEGG_PATHWAY	Alzheimer disease	93	4.6	6e-12	2.9e-10
UP_KW_BIOLOGICAL_PROCESS	Apoptosis	87	4.4	2.4e-05	0.00048		UP_KW_CELLULAR_COMPONENT	Coated pit	19	1	1.8e-06	1.1e-05		UP_KW_MOLECULAR_FUNCTION	Ribonucleoprotein	46	2.3	0.0026	0.033			KEGG_PATHWAY	Proteasome	25	1.2	2.3e-11	8.7e-10
UP_KW_BIOLOGICAL_PROCESS	Ribosome biogenesis	23	1.2	0.00013	0.0024		UP_KW_CELLULAR_COMPONENT	Cytoplasmic vesicle	107	5.4	5.2e-06	2.9e-05		UP_KW_MOLECULAR_FUNCTION	Glycosyltransferase	37	1.9	0.0045	0.05			KEGG_PATHWAY	Metabolic pathways	261	13	2.3e-11	8.7e-10
UP_KW_BIOLOGICAL_PROCESS	Ubl conjugation pathway	104	5.2	0.00054	0.0086		UP_KW_CELLULAR_COMPONENT	Endosome	97	4.9	4.6e-05	0.00023		UP_KW_MOLECULAR_FUNCTION	Ribosomal protein	31	1.6	0.0061	0.061			KEGG_PATHWAY	Oxidative phosphorylation	41	2	1.2e-08	4e-07
UP_KW_BIOLOGICAL_PROCESS	Stress response	24	1.2	0.00074	0.011		UP_KW_CELLULAR_COMPONENT	Microtubule	51	2.6	8.5e-05	0.00039		UP_KW_MOLECULAR_FUNCTION	Initiation factor	13	0.7	0.0098	0.089			KEGG_PATHWAY	Diabetic cardiomyopathy	51	2.5	1.9e-07	5.9e-06
UP_KW_BIOLOGICAL_PROCESS	Endocytosis	26	1.3	0.0012	0.017		UP_KW_CELLULAR_COMPONENT	Membrane	885	44.6	0.00048	0.002		UP_KW_MOLECULAR_FUNCTION	Translocase	19	1	0.011	0.095			KEGG_PATHWAY	Lysosome	38	1.9	2.5e-07	7.1e-06
UP_KW_BIOLOGICAL_PROCESS	Lipid metabolism	102	5.1	0.0015	0.018		UP_KW_CELLULAR_COMPONENT	Mitochondrion outer membrane	28	1.4	0.0014	0.0053		UP_KW_MOLECULAR_FUNCTION	Acyltransferase	26	1.3	0.036	0.27			KEGG_PATHWAY	Regulation of actin cytoskeleton	54	2.7	7.1e-07	1.8e-05
UP_KW_BIOLOGICAL_PROCESS	Lipid biosynthesis	31	1.6	0.0021	0.022		UP_KW_CELLULAR_COMPONENT	Signalosome	6	0.3	0.0027	0.0095		UP_KW_MOLECULAR_FUNCTION	Antioxidant	5	0.3	0.04	0.27			KEGG_PATHWAY	Non-alcoholic fatty liver disease	41	2	9.1e-07	2.2e-05
UP_KW_BIOLOGICAL_PROCESS	Translocation	19	1	0.0021	0.022		UP_KW_CELLULAR_COMPONENT	Dynein	9	0.5	0.016	0.054		UP_KW_MOLECULAR_FUNCTION	Motor protein	21	1.1	0.04	0.27			KEGG_PATHWAY	Endocytosis	57	2.8	1.2e-06	2.7e-05
UP_KW_BIOLOGICAL_PROCESS	Sterol biosynthesis	9	0.5	0.0034	0.034		UP_KW_CELLULAR_COMPONENT	Cell projection	137	6.9	0.036	0.11		UP_KW_MOLECULAR_FUNCTION	Lyase	24	1.2	0.076	0.43			KEGG_PATHWAY	Citrate cycle (TCA cycle)	15	0.7	2.1e-06	4.4e-05
UP_KW_BIOLOGICAL_PROCESS	Cholesterol biosynthesis	8	0.4	0.0037	0.035		UP_KW_CELLULAR_COMPONENT	Lipid droplet	12	0.6	0.05	0.15		UP_KW_MOLECULAR_FUNCTION	Serine/threonine-protein kinase	48	2.4	0.076	0.43			KEGG_PATHWAY	Synaptic vesicle cycle	25	1.2	5.6e-06	0.00011
UP_KW_BIOLOGICAL_PROCESS	Protein biosynthesis	27	1.4	0.0066	0.058		UP_KW_CELLULAR_COMPONENT	Cell junction	50	2.5	0.065	0.18		UP_KW_MOLECULAR_FUNCTION	Porin	3	0.2	0.077	0.43			KEGG_PATHWAY	Carbon metabolism	32	1.6	5.8e-06	0.00011
UP_KW_BIOLOGICAL_PROCESS	Glycolysis	10	0.5	0.0088	0.069		UP_KW_CELLULAR_COMPONENT	DNA-directed RNA polymerase	8	0.4	0.097	0.24		UP_KW_MOLECULAR_FUNCTION	Protein phosphatase	20	1	0.081	0.43			KEGG_PATHWAY	Nucleotide metabolism	26	1.3	8.8e-06	0.00016
UP_KW_BIOLOGICAL_PROCESS	Pregnancy	5	0.3	0.009	0.069		UP_KW_CELLULAR_COMPONENT	DNA-directed RNA polymerase	8	0.4	0.097	0.24		UP_KW_MOLECULAR_FUNCTION	Isomerase	21	1.1	0.091	0.46			KEGG_PATHWAY	Protein processing in endoplasmic reticulum	41	2	1.2e-05	0.00021
UP_KW_BIOLOGICAL_PROCESS	Tetrahydrobiopterin biosynthesis	4	0.2	0.0091	0.069																	KEGG_PATHWAY	Shigellosis	53	2.6	1.7e-05	0.00027
UP_KW_BIOLOGICAL_PROCESS	rRNA processing	19	1	0.011	0.08																	KEGG_PATHWAY	Chemical carcinogenesis - reactive oxygen species	49	2.4	1.9e-05	0.00029
UP_KW_BIOLOGICAL_PROCESS	Steroid biosynthesis	11	0.6	0.012	0.082																	KEGG_PATHWAY	Tight junction	40	2	2.2e-05	0.00032
UP_KW_BIOLOGICAL_PROCESS	Lipid transport	27	1.4	0.023	0.15																	KEGG_PATHWAY	Thermogenesis	50	2.5	2.7e-05	0.00037
UP_KW_BIOLOGICAL_PROCESS	Lipid degradation	18	0.9	0.032	0.2																	KEGG_PATHWAY	Pathogenic Escherichia coli infection	44	2.2	3.7e-05	0.00049
UP_KW_BIOLOGICAL_PROCESS	Cholesterol metabolism	13	0.7	0.034	0.21																	KEGG_PATHWAY	Spinocerebellar ataxia	35	1.7	3.9e-05	0.0005
UP_KW_BIOLOGICAL_PROCESS	Sterol metabolism	14	0.7	0.036	0.21																	KEGG_PATHWAY	Bacterial invasion of epithelial cells	23	1.1	5e-05	0.00062
UP_KW_BIOLOGICAL_PROCESS	Cell cycle	85	4.3	0.038	0.22																	KEGG_PATHWAY	Vibrio cholerae infection	17	0.8	0.00012	0.0014
UP_KW_BIOLOGICAL_PROCESS	Cell division	54	2.7	0.049	0.27																	KEGG_PATHWAY	Apoptosis	32	1.6	0.00019	0.0022
UP_KW_BIOLOGICAL_PROCESS	Polyamine biosynthesis	4	0.2	0.056	0.3																	KEGG_PATHWAY	p53 signaling pathway	21	1	0.0002	0.0023
UP_KW_BIOLOGICAL_PROCESS	Carbohydrate metabolism	16	0.8	0.063	0.32																	KEGG_PATHWAY	Vasopressin-regulated water reabsorption	15	0.7	0.00034	0.0037
UP_KW_BIOLOGICAL_PROCESS	Hydrogen ion transport	11	0.6	0.068	0.34																	KEGG_PATHWAY	Mitophagy - animal	20	1	0.00049	0.0051
UP_KW_BIOLOGICAL_PROCESS	Unfolded protein response	9	0.5	0.076	0.36																	KEGG_PATHWAY	Cellular senescence	34	1.7	0.00052	0.0052
UP_KW_BIOLOGICAL_PROCESS	Plasminogen activation	3	0.2	0.085	0.4																	KEGG_PATHWAY	Focal adhesion	41	2	0.00053	0.0052
																						KEGG_PATHWAY	Proteoglycans in cancer	41	2	0.0008	0.0076
																						KEGG_PATHWAY	Epithelial cell signaling in Helicobacter pylori infection	19	0.9	0.00095	0.0089
																						KEGG_PATHWAY	Oocyte meiosis	29	1.4	0.0011	0.01
																						KEGG_PATHWAY	Human immunodeficiency virus 1 infection	41	2	0.0016	0.014
																						KEGG_PATHWAY	Axon guidance	36	1.8	0.0021	0.018
																						KEGG_PATHWAY	Other types of O-glycan biosynthesis	14	0.7	0.0023	0.02
																						KEGG_PATHWAY	Neurotrophin signaling pathway	26	1.3	0.0026	0.021
																						KEGG_PATHWAY	Protein export	9	0.4	0.0035	0.028
																						KEGG_PATHWAY	Purine metabolism	27	1.3	0.0035	0.028
																						KEGG_PATHWAY	Retrograde endocannabinoid signaling	30	1.5	0.0037	0.028
																						KEGG_PATHWAY	Fc gamma R-mediated phagocytosis	22	1.1	0.0038	0.028
																						KEGG_PATHWAY	Epstein-Barr virus infection	38	1.9	0.0039	0.028
																						KEGG_PATHWAY	Colorectal cancer	20	1	0.0046	0.032
																						KEGG_PATHWAY	Yersinia infection	28	1.4	0.0046	0.032
																						KEGG_PATHWAY	Renin secretion	17	0.8	0.0055	0.037
																						KEGG_PATHWAY	Phagosome	30	1.5	0.0055	0.037
																						KEGG_PATHWAY	Glucagon signaling pathway	23	1.1	0.006	0.039
																						KEGG_PATHWAY	Endocrine and other factor-regulated calcium reabsorption	14	0.7	0.0072	0.046
																						KEGG_PATHWAY	Rap1 signaling pathway	38	1.9	0.0074	0.046
																						KEGG_PATHWAY	Human papillomavirus infection	55	2.7	0.0074	0.046
																						KEGG_PATHWAY	Phosphatidylinositol signaling system	21	1	0.0083	0.051
																						KEGG_PATHWAY	Inositol phosphate metabolism	17	0.8	0.0096	0.058
																						KEGG_PATHWAY	Sphingolipid signaling pathway	24	1.2	0.011	0.063
																						KEGG_PATHWAY	GnRH signaling pathway	20	1	0.011	0.063
																						KEGG_PATHWAY	Oxytocin signaling pathway	29	1.4	0.012	0.069
																						KEGG_PATHWAY	Legionellosis	14	0.7	0.013	0.075
																						KEGG_PATHWAY	Terpenoid backbone biosynthesis	8	0.4	0.014	0.075
																						KEGG_PATHWAY	Pyrimidine metabolism	14	0.7	0.015	0.084
																						KEGG_PATHWAY	Insulin signaling pathway	26	1.3	0.016	0.088
																						KEGG_PATHWAY	C-type lectin receptor signaling pathway	21	1	0.018	0.091
																						KEGG_PATHWAY	Lipid and atherosclerosis	37	1.8	0.018	0.091
																						KEGG_PATHWAY	Glycolysis / Gluconeogenesis	15	0.7	0.022	0.11
																						KEGG_PATHWAY	Autophagy - animal	26	1.3	0.023	0.12
																						KEGG_PATHWAY	Galactose metabolism	9	0.4	0.024	0.12
																						KEGG_PATHWAY	Amino sugar and nucleotide sugar metabolism	12	0.6	0.025	0.12
																						KEGG_PATHWAY	Thyroid cancer	10	0.5	0.025	0.12
																						KEGG_PATHWAY	Ubiquitin mediated proteolysis	26	1.3	0.025	0.12
																						KEGG_PATHWAY	MAPK signaling pathway	47	2.3	0.026	0.12
																						KEGG_PATHWAY	Glioma	16	0.8	0.027	0.12
																						KEGG_PATHWAY	Renal cell carcinoma	15	0.7	0.028	0.13
																						KEGG_PATHWAY	Pancreatic cancer	16	0.8	0.03	0.13
																						KEGG_PATHWAY	Chronic myeloid leukemia	16	0.8	0.03	0.13
																						KEGG_PATHWAY	FoxO signaling pathway	24	1.2	0.031	0.14
																						KEGG_PATHWAY	Estrogen signaling pathway	25	1.2	0.032	0.14
																						KEGG_PATHWAY	Collecting duct acid secretion	8	0.4	0.033	0.14
																						KEGG_PATHWAY	Apelin signaling pathway	25	1.2	0.034	0.14
																						KEGG_PATHWAY	RNA polymerase	9	0.4	0.04	0.16
																						KEGG_PATHWAY	cAMP signaling pathway	36	1.8	0.04	0.16
																						KEGG_PATHWAY	Wnt signaling pathway	29	1.4	0.04	0.16
																						KEGG_PATHWAY	Ras signaling pathway	38	1.9	0.041	0.16
																						KEGG_PATHWAY	Platinum drug resistance	15	0.7	0.043	0.17
																						KEGG_PATHWAY	Pyruvate metabolism	11	0.5	0.044	0.17
																						KEGG_PATHWAY	Long-term potentiation	14	0.7	0.046	0.18
																						KEGG_PATHWAY	Gap junction	17	0.8	0.05	0.19
																						KEGG_PATHWAY	Viral carcinogenesis	33	1.6	0.054	0.2
																						KEGG_PATHWAY	Starch and sucrose metabolism	9	0.4	0.054	0.2
																						KEGG_PATHWAY	Glycosaminoglycan biosynthesis - heparan sulfate / heparin	7	0.3	0.055	0.2
																						KEGG_PATHWAY	Pertussis	15	0.7	0.058	0.21
																						KEGG_PATHWAY	Viral life cycle - HIV-1	13	0.6	0.061	0.22
																						KEGG_PATHWAY	Biosynthesis of nucleotide sugars	9	0.4	0.062	0.22
																						KEGG_PATHWAY	Central carbon metabolism in cancer	14	0.7	0.063	0.22
																						KEGG_PATHWAY	Arginine and proline metabolism	11	0.5	0.063	0.22
																						KEGG_PATHWAY	Toxoplasmosis	20	1	0.064	0.22
																						KEGG_PATHWAY	Cell cycle	22	1.1	0.067	0.23
																						KEGG_PATHWAY	Growth hormone synthesis, secretion and action	21	1	0.068	0.23
																						KEGG_PATHWAY	Small cell lung cancer	17	0.8	0.07	0.23
																						KEGG_PATHWAY	Cysteine and methionine metabolism	11	0.5	0.071	0.23
																						KEGG_PATHWAY	Adrenergic signaling in cardiomyocytes	25	1.2	0.072	0.24
																						KEGG_PATHWAY	AMPK signaling pathway	21	1	0.072	0.24
																						KEGG_PATHWAY	AGE-RAGE signaling pathway in diabetic complications	18	0.9	0.075	0.24
																						KEGG_PATHWAY	Insulin secretion	16	0.8	0.076	0.24
																						KEGG_PATHWAY	Glycosaminoglycan biosynthesis - chondroitin sulfate / dermatan sulfate	6	0.3	0.077	0.24
																						KEGG_PATHWAY	Melanogenesis	18	0.9	0.081	0.25
																						KEGG_PATHWAY	Pathways in cancer	74	3.7	0.084	0.26
																						KEGG_PATHWAY	SNARE interactions in vesicular transport	8	0.4	0.085	0.26
																						KEGG_PATHWAY	Dopaminergic synapse	22	1.1	0.092	0.28
																						KEGG_PATHWAY	Nucleotide excision repair	10	0.5	0.094	0.28
																						KEGG_PATHWAY	Peroxisome	15	0.7	0.097	0.29
																						KEGG_PATHWAY	Biosynthesis of amino acids	14	0.7	0.098	0.29
